# Supplementary material for: Strain-specific alterations in gut microbiome and host immune responses elicited by tolerogenic Bifidobacterium pseudolongum
Source: Sci Rep. 2023 Jan 19;13:1023. doi: 10.1038/s41598-023-27706-0 (PMC9852428; doi:10.1038/s41598-023-27706-0)
Supplement: Supplementary file 2 — Supplementary Information 2. [file 41598_2023_27706_MOESM2_ESM.xlsx]

## Sheet: A. all strains
assembly_accession	biosample	wgs_master	excluded_from_refseq	refseq_category	relation_to_type_material	taxid	species_taxid	organism_name	infraspecific_name	strain	origin	version_status	assembly_level	release_type	seq_rel_date	asm_name	submitter	gbrs_paired_asm	ftp_path
GCF_004155325	SAMN10615465	RYUB00000000.1		na		1690	1694	Bifidobacterium pseudolongum subsp. globosum	strain=22506	22506	goat	latest	Contig	Major	2019-02-11	ASM415532v1	University of Parma	GCA_004155325.1	ftp://ftp.ncbi.nlm.nih.gov/genomes/all/GCF/004/155/325/GCF_004155325.1_ASM415532v1
GCF_004155435	SAMN10615466	RYUA00000000.1		na		1690	1694	Bifidobacterium pseudolongum subsp. globosum	strain=22511	22511	goat	latest	Contig	Major	2019-02-11	ASM415543v1	University of Parma	GCA_004155435.1	ftp://ftp.ncbi.nlm.nih.gov/genomes/all/GCF/004/155/435/GCF_004155435.1_ASM415543v1
GCF_004155425	SAMN10615467	RYTZ00000000.1		na		1690	1694	Bifidobacterium pseudolongum subsp. globosum	strain=102015	102015	cow	latest	Contig	Major	2019-02-11	ASM415542v1	University of Parma	GCA_004155425.1	ftp://ftp.ncbi.nlm.nih.gov/genomes/all/GCF/004/155/425/GCF_004155425.1_ASM415542v1
GCF_004155405	SAMN10615468	RYTY00000000.1		na		1690	1694	Bifidobacterium pseudolongum subsp. globosum	strain=102017	102017	cow	latest	Contig	Major	2019-02-11	ASM415540v1	University of Parma	GCA_004155405.1	ftp://ftp.ncbi.nlm.nih.gov/genomes/all/GCF/004/155/405/GCF_004155405.1_ASM415540v1
GCF_004155855	SAMN10615469	RYTX00000000.1		na		1690	1694	Bifidobacterium pseudolongum subsp. globosum	strain=112206	112206	goat	latest	Contig	Major	2019-02-11	ASM415585v1	University of Parma	GCA_004155855.1	ftp://ftp.ncbi.nlm.nih.gov/genomes/all/GCF/004/155/855/GCF_004155855.1_ASM415585v1
GCF_002846755	SAMN07731036	PCHI00000000.1		na		31954	1694	Bifidobacterium pseudolongum subsp. pseudolongum	strain=1370B	1370B	pig	latest	Contig	Major	2017-12-21	ASM284675v1	University of Parma	GCA_002846755.1	ftp://ftp.ncbi.nlm.nih.gov/genomes/all/GCF/002/846/755/GCF_002846755.1_ASM284675v1
GCF_004155235	SAMN10615419	RYVN00000000.1		na		1690	1694	Bifidobacterium pseudolongum subsp. globosum	strain=1511B	1511B	chicken	latest	Contig	Major	2019-02-11	ASM415523v1	University of Parma	GCA_004155235.1	ftp://ftp.ncbi.nlm.nih.gov/genomes/all/GCF/004/155/235/GCF_004155235.1_ASM415523v1
GCF_004155835	SAMN10615420	RYVM00000000.1		na		31954	1694	Bifidobacterium pseudolongum subsp. pseudolongum	strain=1513B	1513B	pig	latest	Contig	Major	2019-02-11	ASM415583v1	University of Parma	GCA_004155835.1	ftp://ftp.ncbi.nlm.nih.gov/genomes/all/GCF/004/155/835/GCF_004155835.1_ASM415583v1
GCF_002846775	SAMN07731037	PCHH00000000.1		na		1690	1694	Bifidobacterium pseudolongum subsp. globosum	strain=1520B	1520B	hamster	latest	Contig	Major	2017-12-21	ASM284677v1	University of Parma	GCA_002846775.1	ftp://ftp.ncbi.nlm.nih.gov/genomes/all/GCF/002/846/775/GCF_002846775.1_ASM284677v1
GCF_002846815	SAMN07731045	PCGZ00000000.1		na		1690	1694	Bifidobacterium pseudolongum subsp. globosum	strain=1524B	1524B		latest	Contig	Major	2017-12-21	ASM284681v1	University of Parma	GCA_002846815.1	ftp://ftp.ncbi.nlm.nih.gov/genomes/all/GCF/002/846/815/GCF_002846815.1_ASM284681v1
GCF_004155845	SAMN10615421	RYVL00000000.1		na		1690	1694	Bifidobacterium pseudolongum subsp. globosum	strain=1546B	1546B	chicken	latest	Contig	Major	2019-02-11	ASM415584v1	University of Parma	GCA_004155845.1	ftp://ftp.ncbi.nlm.nih.gov/genomes/all/GCF/004/155/845/GCF_004155845.1_ASM415584v1
GCF_002846715	SAMN07731038	PCHG00000000.1		na		1690	1694	Bifidobacterium pseudolongum subsp. globosum	strain=1549B	1549B	chicken	latest	Contig	Major	2017-12-21	ASM284671v1	University of Parma	GCA_002846715.1	ftp://ftp.ncbi.nlm.nih.gov/genomes/all/GCF/002/846/715/GCF_002846715.1_ASM284671v1
GCF_004155805	SAMN10615422	RYVK00000000.1		na		1690	1694	Bifidobacterium pseudolongum subsp. globosum	strain=1550B	1550B	pigeon	latest	Contig	Major	2019-02-11	ASM415580v1	University of Parma	GCA_004155805.1	ftp://ftp.ncbi.nlm.nih.gov/genomes/all/GCF/004/155/805/GCF_004155805.1_ASM415580v1
GCF_004155795	SAMN10615423	RYVJ00000000.1		na		1690	1694	Bifidobacterium pseudolongum subsp. globosum	strain=1565B	1565B	donkey	latest	Contig	Major	2019-02-11	ASM415579v1	University of Parma	GCA_004155795.1	ftp://ftp.ncbi.nlm.nih.gov/genomes/all/GCF/004/155/795/GCF_004155795.1_ASM415579v1
GCF_004156215	SAMN10615424	SBKZ00000000.1		na		1690	1694	Bifidobacterium pseudolongum subsp. globosum	strain=1577B	1577B	horse	latest	Contig	Major	2019-02-11	ASM415621v1	University of Parma	GCA_004156215.1	ftp://ftp.ncbi.nlm.nih.gov/genomes/all/GCF/004/156/215/GCF_004156215.1_ASM415621v1
GCF_004155745	SAMN10615425	RYVI00000000.1		na		1690	1694	Bifidobacterium pseudolongum subsp. globosum	strain=1578B	1578B	duck	latest	Contig	Major	2019-02-11	ASM415574v1	University of Parma	GCA_004155745.1	ftp://ftp.ncbi.nlm.nih.gov/genomes/all/GCF/004/155/745/GCF_004155745.1_ASM415574v1
GCF_002846725	SAMN07731039	PCHF00000000.1		na		31954	1694	Bifidobacterium pseudolongum subsp. pseudolongum	strain=1595B	1595B	pig	latest	Contig	Major	2017-12-21	ASM284672v1	University of Parma	GCA_002846725.1	ftp://ftp.ncbi.nlm.nih.gov/genomes/all/GCF/002/846/725/GCF_002846725.1_ASM284672v1
GCF_004155395	SAMN10615426	RYVH00000000.1		na		31954	1694	Bifidobacterium pseudolongum subsp. pseudolongum	strain=1604B	1604B	pig	latest	Contig	Major	2019-02-11	ASM415539v1	University of Parma	GCA_004155395.1	ftp://ftp.ncbi.nlm.nih.gov/genomes/all/GCF/004/155/395/GCF_004155395.1_ASM415539v1
GCF_004155715	SAMN10615427	RYVG00000000.1		na		31954	1694	Bifidobacterium pseudolongum subsp. pseudolongum	strain=1612B	1612B	pig	latest	Contig	Major	2019-02-11	ASM415571v1	University of Parma	GCA_004155715.1	ftp://ftp.ncbi.nlm.nih.gov/genomes/all/GCF/004/155/715/GCF_004155715.1_ASM415571v1
GCF_004156145	SAMN10615428	RYVF00000000.1		na		1690	1694	Bifidobacterium pseudolongum subsp. globosum	strain=1616B	1616B	camel	latest	Contig	Major	2019-02-11	ASM415614v1	University of Parma	GCA_004156145.1	ftp://ftp.ncbi.nlm.nih.gov/genomes/all/GCF/004/156/145/GCF_004156145.1_ASM415614v1
GCF_002846685	SAMN07731042	PCHC00000000.1		na		1690	1694	Bifidobacterium pseudolongum subsp. globosum	strain=1619B	1619B		latest	Contig	Major	2017-12-21	ASM284668v1	University of Parma	GCA_002846685.1	ftp://ftp.ncbi.nlm.nih.gov/genomes/all/GCF/002/846/685/GCF_002846685.1_ASM284668v1
GCF_004155725	SAMN10615429	RYVE00000000.1		na		31954	1694	Bifidobacterium pseudolongum subsp. pseudolongum	strain=1629B	1629B	tapir	latest	Contig	Major	2019-02-11	ASM415572v1	University of Parma	GCA_004155725.1	ftp://ftp.ncbi.nlm.nih.gov/genomes/all/GCF/004/155/725/GCF_004155725.1_ASM415572v1
GCF_004156195	SAMN10615430	SBKY00000000.1		na		1690	1694	Bifidobacterium pseudolongum subsp. globosum	strain=1655B	1655B	alpaca	latest	Contig	Major	2019-02-11	ASM415619v1	University of Parma	GCA_004156195.1	ftp://ftp.ncbi.nlm.nih.gov/genomes/all/GCF/004/156/195/GCF_004156195.1_ASM415619v1
GCF_004155155	SAMN10615431	SBKX00000000.1		na		1690	1694	Bifidobacterium pseudolongum subsp. globosum	strain=1678B	1678B	hippopotamus	latest	Contig	Major	2019-02-11	ASM415515v1	University of Parma	GCA_004155155.1	ftp://ftp.ncbi.nlm.nih.gov/genomes/all/GCF/004/155/155/GCF_004155155.1_ASM415515v1
GCF_002846875	SAMN07731040	PCHE00000000.1		na		1690	1694	Bifidobacterium pseudolongum subsp. globosum	strain=1691B	1691B		latest	Contig	Major	2017-12-21	ASM284687v1	University of Parma	GCA_002846875.1	ftp://ftp.ncbi.nlm.nih.gov/genomes/all/GCF/002/846/875/GCF_002846875.1_ASM284687v1
GCF_002846845	SAMN07731041	PCHD00000000.1		na		1690	1694	Bifidobacterium pseudolongum subsp. globosum	strain=1734B	1734B		latest	Contig	Major	2017-12-21	ASM284684v1	University of Parma	GCA_002846845.1	ftp://ftp.ncbi.nlm.nih.gov/genomes/all/GCF/002/846/845/GCF_002846845.1_ASM284684v1
GCF_002846675	SAMN07731043	PCHB00000000.1		na		1690	1694	Bifidobacterium pseudolongum subsp. globosum	strain=1744B	1744B		latest	Contig	Major	2017-12-21	ASM284667v1	University of Parma	GCA_002846675.1	ftp://ftp.ncbi.nlm.nih.gov/genomes/all/GCF/002/846/675/GCF_002846675.1_ASM284667v1
GCF_002846835	SAMN07731044	PCHA00000000.1		na		1690	1694	Bifidobacterium pseudolongum subsp. globosum	strain=1747B	1747B		latest	Contig	Major	2017-12-21	ASM284683v1	University of Parma	GCA_002846835.1	ftp://ftp.ncbi.nlm.nih.gov/genomes/all/GCF/002/846/835/GCF_002846835.1_ASM284683v1
GCF_004155705	SAMN10615432	RYVD00000000.1		na		1690	1694	Bifidobacterium pseudolongum subsp. globosum	strain=1770B	1770B	fox	latest	Contig	Major	2019-02-11	ASM415570v1	University of Parma	GCA_004155705.1	ftp://ftp.ncbi.nlm.nih.gov/genomes/all/GCF/004/155/705/GCF_004155705.1_ASM415570v1
GCF_004168525	SAMN10615433	RYVC00000000.1		na		1690	1694	Bifidobacterium pseudolongum subsp. globosum	strain=1780B	1780B	goat	latest	Contig	Major	2019-02-11	ASM416852v1	University of Parma	GCA_004168525.1	ftp://ftp.ncbi.nlm.nih.gov/genomes/all/GCF/004/168/525/GCF_004168525.1_ASM416852v1
GCF_004155695	SAMN10615434	RYVB00000000.1		na		1690	1694	Bifidobacterium pseudolongum subsp. globosum	strain=1791B	1791B	deer	latest	Contig	Major	2019-02-11	ASM415569v1	University of Parma	GCA_004155695.1	ftp://ftp.ncbi.nlm.nih.gov/genomes/all/GCF/004/155/695/GCF_004155695.1_ASM415569v1
GCF_004155375	SAMN10615435	RYVA00000000.1		na		1690	1694	Bifidobacterium pseudolongum subsp. globosum	strain=1805B	1805B	hare	latest	Contig	Major	2019-02-11	ASM415537v1	University of Parma	GCA_004155375.1	ftp://ftp.ncbi.nlm.nih.gov/genomes/all/GCF/004/155/375/GCF_004155375.1_ASM415537v1
GCF_004155285	SAMN10615436	RYUZ00000000.1		na		1690	1694	Bifidobacterium pseudolongum subsp. globosum	strain=2000B	2000B	dog	latest	Contig	Major	2019-02-11	ASM415528v1	University of Parma	GCA_004155285.1	ftp://ftp.ncbi.nlm.nih.gov/genomes/all/GCF/004/155/285/GCF_004155285.1_ASM415528v1
GCF_004155645	SAMN10615437	RYUY00000000.1		na		1690	1694	Bifidobacterium pseudolongum subsp. globosum	strain=2001B	2001B	dog	latest	Contig	Major	2019-02-11	ASM415564v1	University of Parma	GCA_004155645.1	ftp://ftp.ncbi.nlm.nih.gov/genomes/all/GCF/004/155/645/GCF_004155645.1_ASM415564v1
GCF_004156235	SAMN10615438	RYUX00000000.1		na		1690	1694	Bifidobacterium pseudolongum subsp. globosum	strain=2002B	2002B	dog	latest	Contig	Major	2019-02-11	ASM415623v1	University of Parma	GCA_004156235.1	ftp://ftp.ncbi.nlm.nih.gov/genomes/all/GCF/004/156/235/GCF_004156235.1_ASM415623v1
GCF_004155305	SAMN10615439	RYUW00000000.1		na		1690	1694	Bifidobacterium pseudolongum subsp. globosum	strain=2003B	2003B	dog	latest	Contig	Major	2019-02-11	ASM415530v1	University of Parma	GCA_004155305.1	ftp://ftp.ncbi.nlm.nih.gov/genomes/all/GCF/004/155/305/GCF_004155305.1_ASM415530v1
GCF_004155115	SAMN10615440	RYUV00000000.1		na		1690	1694	Bifidobacterium pseudolongum subsp. globosum	strain=2004B	2004B	cow milk	latest	Contig	Major	2019-02-11	ASM415511v1	University of Parma	GCA_004155115.1	ftp://ftp.ncbi.nlm.nih.gov/genomes/all/GCF/004/155/115/GCF_004155115.1_ASM415511v1
GCF_004155625	SAMN10615441	RYUU00000000.1		na		1690	1694	Bifidobacterium pseudolongum subsp. globosum	strain=2009B	2009B	dog	latest	Contig	Major	2019-02-11	ASM415562v1	University of Parma	GCA_004155625.1	ftp://ftp.ncbi.nlm.nih.gov/genomes/all/GCF/004/155/625/GCF_004155625.1_ASM415562v1
GCF_004155145	SAMN10615442	SBKW00000000.1		na		1690	1694	Bifidobacterium pseudolongum subsp. globosum	strain=2012B	2012B	dog	latest	Contig	Major	2019-02-11	ASM415514v1	University of Parma	GCA_004155145.1	ftp://ftp.ncbi.nlm.nih.gov/genomes/all/GCF/004/155/145/GCF_004155145.1_ASM415514v1
GCF_004155275	SAMN10615443	RYUT00000000.1		na		1690	1694	Bifidobacterium pseudolongum subsp. globosum	strain=2017B	2017B	quail	latest	Contig	Major	2019-02-11	ASM415527v1	University of Parma	GCA_004155275.1	ftp://ftp.ncbi.nlm.nih.gov/genomes/all/GCF/004/155/275/GCF_004155275.1_ASM415527v1
GCF_004155095	SAMN10615444	RYUS00000000.1		na		1690	1694	Bifidobacterium pseudolongum subsp. globosum	strain=2019B	2019B	sheep	latest	Contig	Major	2019-02-11	ASM415509v1	University of Parma	GCA_004155095.1	ftp://ftp.ncbi.nlm.nih.gov/genomes/all/GCF/004/155/095/GCF_004155095.1_ASM415509v1
GCF_004155635	SAMN10615445	SBKV00000000.1		na		1690	1694	Bifidobacterium pseudolongum subsp. globosum	strain=2023B	2023B	bear	latest	Contig	Major	2019-02-11	ASM415563v1	University of Parma	GCA_004155635.1	ftp://ftp.ncbi.nlm.nih.gov/genomes/all/GCF/004/155/635/GCF_004155635.1_ASM415563v1
GCF_004155165	SAMN10615446	RYUR00000000.1		na		1690	1694	Bifidobacterium pseudolongum subsp. globosum	strain=2029B	2029B	hippopotamus	latest	Contig	Major	2019-02-11	ASM415516v1	University of Parma	GCA_004155165.1	ftp://ftp.ncbi.nlm.nih.gov/genomes/all/GCF/004/155/165/GCF_004155165.1_ASM415516v1
GCF_004155615	SAMN10615447	RYUQ00000000.1		na		1690	1694	Bifidobacterium pseudolongum subsp. globosum	strain=2032B	2032B	capybara	latest	Contig	Major	2019-02-11	ASM415561v1	University of Parma	GCA_004155615.1	ftp://ftp.ncbi.nlm.nih.gov/genomes/all/GCF/004/155/615/GCF_004155615.1_ASM415561v1
GCF_004155595	SAMN10615448	RYUP00000000.1		na		1690	1694	Bifidobacterium pseudolongum subsp. globosum	strain=2048B	2048B	pigeon	latest	Contig	Major	2019-02-11	ASM415559v1	University of Parma	GCA_004155595.1	ftp://ftp.ncbi.nlm.nih.gov/genomes/all/GCF/004/155/595/GCF_004155595.1_ASM415559v1
GCF_004156115	SAMN10615449	RYUO00000000.1		na		1690	1694	Bifidobacterium pseudolongum subsp. globosum	strain=2049B	2049B	quail	latest	Contig	Major	2019-02-11	ASM415611v1	University of Parma	GCA_004156115.1	ftp://ftp.ncbi.nlm.nih.gov/genomes/all/GCF/004/156/115/GCF_004156115.1_ASM415611v1
GCF_004155015	SAMN10615450	RYUN00000000.1		na		31954	1694	Bifidobacterium pseudolongum subsp. pseudolongum	strain=2054B	2054B	dog	latest	Contig	Major	2019-02-11	ASM415501v1	University of Parma	GCA_004155015.1	ftp://ftp.ncbi.nlm.nih.gov/genomes/all/GCF/004/155/015/GCF_004155015.1_ASM415501v1
GCF_004155135	SAMN10615451	RYUM00000000.1		na		1690	1694	Bifidobacterium pseudolongum subsp. globosum	strain=2071B	2071B	dog	latest	Contig	Major	2019-02-11	ASM415513v1	University of Parma	GCA_004155135.1	ftp://ftp.ncbi.nlm.nih.gov/genomes/all/GCF/004/155/135/GCF_004155135.1_ASM415513v1
GCF_004155565	SAMN10615452	SBKU00000000.1		na		1690	1694	Bifidobacterium pseudolongum subsp. globosum	strain=2072B	2072B	hippopotamus	latest	Contig	Major	2019-02-11	ASM415556v1	University of Parma	GCA_004155565.1	ftp://ftp.ncbi.nlm.nih.gov/genomes/all/GCF/004/155/565/GCF_004155565.1_ASM415556v1
GCF_004155045	SAMN10615453	RYUL00000000.1		na		1690	1694	Bifidobacterium pseudolongum subsp. globosum	strain=2083B	2083B	sheep	latest	Contig	Major	2019-02-11	ASM415504v1	University of Parma	GCA_004155045.1	ftp://ftp.ncbi.nlm.nih.gov/genomes/all/GCF/004/155/045/GCF_004155045.1_ASM415504v1
GCF_004156135	SAMN10615454	RYUK00000000.1		na		1690	1694	Bifidobacterium pseudolongum subsp. globosum	strain=2086B	2086B	hippopotamus	latest	Contig	Major	2019-02-11	ASM415613v1	University of Parma	GCA_004156135.1	ftp://ftp.ncbi.nlm.nih.gov/genomes/all/GCF/004/156/135/GCF_004156135.1_ASM415613v1
GCF_004156075	SAMN10615455	RYUJ00000000.1		na		1690	1694	Bifidobacterium pseudolongum subsp. globosum	strain=2088B	2088B	hippopotamus	latest	Contig	Major	2019-02-11	ASM415607v1	University of Parma	GCA_004156075.1	ftp://ftp.ncbi.nlm.nih.gov/genomes/all/GCF/004/156/075/GCF_004156075.1_ASM415607v1
GCF_004155525	SAMN10615456	RYUI00000000.1		na		1690	1694	Bifidobacterium pseudolongum subsp. globosum	strain=2089B	2089B	mara	latest	Contig	Major	2019-02-11	ASM415552v1	University of Parma	GCA_004155525.1	ftp://ftp.ncbi.nlm.nih.gov/genomes/all/GCF/004/155/525/GCF_004155525.1_ASM415552v1
GCF_004155535	SAMN10615457	RYUH00000000.1		na		1690	1694	Bifidobacterium pseudolongum subsp. globosum	strain=2093B	2093B	snake	latest	Contig	Major	2019-02-11	ASM415553v1	University of Parma	GCA_004155535.1	ftp://ftp.ncbi.nlm.nih.gov/genomes/all/GCF/004/155/535/GCF_004155535.1_ASM415553v1
GCF_004155495	SAMN10615458	RYUG00000000.1		na		1690	1694	Bifidobacterium pseudolongum subsp. globosum	strain=2098B	2098B	mouflon	latest	Contig	Major	2019-02-11	ASM415549v1	University of Parma	GCA_004155495.1	ftp://ftp.ncbi.nlm.nih.gov/genomes/all/GCF/004/155/495/GCF_004155495.1_ASM415549v1
GCF_004156175	SAMN10615459	SBKT00000000.1		na		1690	1694	Bifidobacterium pseudolongum subsp. globosum	strain=2103B	2103B	mouse	latest	Contig	Major	2019-02-11	ASM415617v1	University of Parma	GCA_004156175.1	ftp://ftp.ncbi.nlm.nih.gov/genomes/all/GCF/004/156/175/GCF_004156175.1_ASM415617v1
GCF_004155505	SAMN10615460	RYUF00000000.1		representative genome		1690	1694	Bifidobacterium pseudolongum subsp. globosum	strain=2105B	2105B	mouse	latest	Contig	Major	2019-02-11	ASM415550v1	University of Parma	GCA_004155505.1	ftp://ftp.ncbi.nlm.nih.gov/genomes/all/GCF/004/155/505/GCF_004155505.1_ASM415550v1
GCF_004155475	SAMN10615461	SBKS00000000.1		na		1690	1694	Bifidobacterium pseudolongum subsp. globosum	strain=2109B	2109B	kangaroo	latest	Contig	Major	2019-02-11	ASM415547v1	University of Parma	GCA_004155475.1	ftp://ftp.ncbi.nlm.nih.gov/genomes/all/GCF/004/155/475/GCF_004155475.1_ASM415547v1
GCF_004155295	SAMN10615462	RYUE00000000.1		na		1690	1694	Bifidobacterium pseudolongum subsp. globosum	strain=2113B	2113B	hippopotamus	latest	Contig	Major	2019-02-11	ASM415529v1	University of Parma	GCA_004155295.1	ftp://ftp.ncbi.nlm.nih.gov/genomes/all/GCF/004/155/295/GCF_004155295.1_ASM415529v1
GCF_004154995	SAMN10615463	RYUD00000000.1		na		1690	1694	Bifidobacterium pseudolongum subsp. globosum	strain=2114B	2114B	porcupine	latest	Contig	Major	2019-02-11	ASM415499v1	University of Parma	GCA_004154995.1	ftp://ftp.ncbi.nlm.nih.gov/genomes/all/GCF/004/154/995/GCF_004154995.1_ASM415499v1
GCF_004156085	SAMN10615464	RYUC00000000.1		na		1690	1694	Bifidobacterium pseudolongum subsp. globosum	strain=2115B	2115B	porcupine	latest	Contig	Major	2019-02-11	ASM415608v1	University of Parma	GCA_004156085.1	ftp://ftp.ncbi.nlm.nih.gov/genomes/all/GCF/004/156/085/GCF_004156085.1_ASM415608v1
GCF_009911435	SAMN09901029	QXXI00000000.1		na		1694	1694	Bifidobacterium pseudolongum	strain=22-20	22-20		latest	Contig	Major	2020-01-21	ASM991143v1	Chinese Academy of Science	GCA_009911435.1	ftp://ftp.ncbi.nlm.nih.gov/genomes/all/GCF/009/911/435/GCF_009911435.1_ASM991143v1
GCF_003464845	SAMN09734239	QRZV00000000.1		na		1694	1694	Bifidobacterium pseudolongum	strain=AF13-3LB	AF13-3LB		latest	Scaffold	Major	2018-09-06	ASM346484v1	BGI	GCA_003464845.1	ftp://ftp.ncbi.nlm.nih.gov/genomes/all/GCF/003/464/845/GCF_003464845.1_ASM346484v1
GCF_000421365	SAMN02440890	ATWW00000000.1		na		1280701	1694	Bifidobacterium pseudolongum AGR2145	strain=AGR2145	AGR2145		latest	Contig	Major	2013-07-09	ASM42136v1	DOE Joint Genome Institute	GCA_000421365.1	ftp://ftp.ncbi.nlm.nih.gov/genomes/all/GCF/000/421/365/GCF_000421365.1_ASM42136v1
GCF_000687595	SAMN02743881	JHWN00000000.1		na	assembly from type material	1410605	1694	Bifidobacterium pseudolongum subsp. globosum DSM 20092	strain=DSM 20092	DSM 20092	cow	latest	Contig	Major	2014-04-08	ASM68759v1	DOE Joint Genome Institute	GCA_000687595.1	ftp://ftp.ncbi.nlm.nih.gov/genomes/all/GCF/000/687/595/GCF_000687595.1_ASM68759v1
GCF_000771145	SAMN02442013	JDTV00000000.1		na	assembly from type material	1410605	1694	Bifidobacterium pseudolongum subsp. globosum DSM 20092	strain=DSM 20092	DSM 20092		latest	Contig	Major	2014-11-04	DSM-20092	Key Laboratory of Dairy BiotecInner Mongolia Agricultural University	GCA_000771145.1	ftp://ftp.ncbi.nlm.nih.gov/genomes/all/GCF/000/771/145/GCF_000771145.1_DSM-20092
GCF_002706665	SAMN05912980			na	assembly from type material	1410605	1694	Bifidobacterium pseudolongum subsp. globosum DSM 20092	strain=DSM 20092	DSM 20092		latest	Complete Genome	Major	2017-10-25	ASM270666v1	Kyungpook National University	GCA_002706665.1	ftp://ftp.ncbi.nlm.nih.gov/genomes/all/GCF/002/706/665/GCF_002706665.1_ASM270666v1
GCF_000771225	SAMN02442017	JDTZ00000000.1		na	assembly from type material	1437595	1694	Bifidobacterium pseudolongum subsp. pseudolongum DSM 20099	strain=DSM 20099	DSM 20099		latest	Contig	Major	2014-11-04	DSM-20099	Key Laboratory of Dairy BiotecInner Mongolia Agricultural University	GCA_000771225.1	ftp://ftp.ncbi.nlm.nih.gov/genomes/all/GCF/000/771/225/GCF_000771225.1_DSM-20099
GCF_000741295	SAMN02673444	JGZG00000000.1		na	assembly from type material	1690	1694	Bifidobacterium pseudolongum subsp. globosum	strain=LMG 11569	LMG 11569	cow	latest	Contig	Major	2014-08-18	Bifpse_sub.glo	University of Parma	GCA_000741295.1	ftp://ftp.ncbi.nlm.nih.gov/genomes/all/GCF/000/741/295/GCF_000741295.1_Bifpse_sub.glo
GCF_000741325	SAMN02673445	JGZH00000000.1		na	assembly from type material	31954	1694	Bifidobacterium pseudolongum subsp. pseudolongum	strain=LMG 11571	LMG 11571	pig	latest	Contig	Major	2014-08-18	Bifpse_sub.pse	University of Parma	GCA_000741325.1	ftp://ftp.ncbi.nlm.nih.gov/genomes/all/GCF/000/741/325/GCF_000741325.1_Bifpse_sub.pse
GCF_004801625	SAMN11366404	SSTF00000000.1		na		1694	1694	Bifidobacterium pseudolongum	strain=NM87_A27A	NM87_A27A		latest	Contig	Major	2019-04-21	ASM480162v1	University of Toronto	GCA_004801625.1	ftp://ftp.ncbi.nlm.nih.gov/genomes/all/GCF/004/801/625/GCF_004801625.1_ASM480162v1
GCF_000800475	SAMN03253091			na		1447715	1694	Bifidobacterium pseudolongum PV8-2	strain=PV8-2	PV8-2	infant gut	latest	Complete Genome	Minor	2014-12-09	ASM80047v2	ETH Zurich	GCA_000800475.2	ftp://ftp.ncbi.nlm.nih.gov/genomes/all/GCF/000/800/475/GCF_000800475.2_ASM80047v2
GCF_002282915	SAMN07357905			na		1694	1694	Bifidobacterium pseudolongum	strain=UMB-MBP-01	UMB-MBP-01	mouse	latest	Complete Genome	Major	2017-08-31	ASM228291v1	Institute for Genome Sciences	GCA_002282915.1	ftp://ftp.ncbi.nlm.nih.gov/genomes/all/GCF/002/282/915/GCF_002282915.1_ASM228291v1
GCF_003612445	SAMN10024806	RAYV00000000.1		na		1694	1694	Bifidobacterium pseudolongum	strain=WYJ21-P61	WYJ21-P61		latest	Contig	Major	2018-10-04	ASM361244v1	Chinese Academy of Science	GCA_003612445.1	ftp://ftp.ncbi.nlm.nih.gov/genomes/all/GCF/003/612/445/GCF_003612445.1_ASM361244v1
GCF_902386375	SAMEA5851869	CABMIQ000000000.1		na		1694	1694	Bifidobacterium pseudolongum	strain=MGYG-HGUT-02365			latest	Contig	Major	2019-08-15	UHGG_MGYG-HGUT-02365	EMG	GCA_902386375.1	ftp://ftp.ncbi.nlm.nih.gov/genomes/all/GCF/902/386/375/GCF_902386375.1_UHGG_MGYG-HGUT-02365
ATCC25526	SAMEA5851869	CABMIQ000000000.1		na		1694	1694	Bifidobacterium pseudolongum	strain=ATCC25526	ATCC25526	swine	latest	Contig	this study	this study	this study	this study	this study	this study
EM10	SAMEA5851869	CABMIQ000000000.1		na		1694	1694	Bifidobacterium pseudolongum	strain=EM10	EM10	mouse	latest	Contig	this study	this study	this study	this study	this study	this study
EM13	SAMEA5851869	CABMIQ000000000.1		na		1694	1694	Bifidobacterium pseudolongum	strain=EM13	EM13	mouse	latest	Contig	this study	this study	this study	this study	this study	this study
E	SAMEA5851869	CABMIQ000000000.1		na		1694	1694	Bifidobacterium pseudolongum	strain=E	E	mouse	latest	Contig	this study	this study	this study	this study	this study	this study

## Sheet: B. HGC
unique_id	gene_cluster_id	bin_name	genome_name	cluster	cluster2	gene_callers_id	num_genomes_gene_cluster_has_hits	num_genes_in_gene_cluster	max_num_paralogs	Pfam_ACC	Pfam	NCBI_PGAP_ACC	NCBI_PGAP	COG_FUNCTION_ACC	COG_FUNCTION	COG_CATEGORY_ACC	COG_CATEGORY
1	GC_00000001	core	AF13_3LB	gl	gl3	1120	62	124	3	PF12836.7	Helix-hairpin-helix motif	WP_181991457.1	helix-hairpin-helix domain-containing protein	COG1555	DNA uptake protein ComE and related DNA-binding proteins	L	L
2	GC_00000001	core	AF13_3LB	gl	gl3	1119	62	124	3	PF03772.16	Competence protein	WP_118239242.1	ComEC/Rec2 family competence protein	COG0658	Predicted membrane metal-binding protein	R	R
3	GC_00000001	core	AGR2145	gl	gl2	5	62	124	3	PF12836.7	Helix-hairpin-helix motif	WP_101430801.1	helix-hairpin-helix domain-containing protein	COG1555	DNA uptake protein ComE and related DNA-binding proteins	L	L
4	GC_00000001	core	AGR2145	gl	gl2	6	62	124	3	PF03772.16	Competence protein	WP_051125520.1	ComEC/Rec2 family competence protein	COG0658	Predicted membrane metal-binding protein	R	R
5	GC_00000001	core	ATCC25526	ps	ps	735	62	124	3	PF12836.7	Helix-hairpin-helix motif	IGS:Strain-ATCC_Illumina_pseudo_07680	COME operon protein 1	COG1555	DNA uptake protein ComE and related DNA-binding proteins	L	L
6	GC_00000001	core	ATCC25526	ps	ps	736	62	124	3	PF03772.16	Competence protein	IGS:Strain-ATCC_Illumina_pseudo_07690	putative transmembrane protein related to ComA	COG0658	Predicted membrane metal-binding protein	R	R
7	GC_00000001	core	E	gl	gl3	187	62	124	3	PF12836.7	Helix-hairpin-helix motif	IGS:Strain_E_contigs_01970	COME operon protein 1	COG1555	DNA uptake protein ComE and related DNA-binding proteins	L	L
8	GC_00000001	core	E	gl	gl3	186	62	124	3	PF03772.16	Competence protein	IGS:Strain_E_contigs_01960	putative transmembrane protein related to ComA	COG0658	Predicted membrane metal-binding protein	R	R
9	GC_00000001	core	EM10	gl	gl3	789	62	124	3	PF12836.7	Helix-hairpin-helix motif	IGS:Strain-EM10_Illumina_pseudo_08250	COME operon protein 1	COG1555	DNA uptake protein ComE and related DNA-binding proteins	L	L
10	GC_00000001	core	EM10	gl	gl3	790	62	124	3	PF03772.16	Competence protein	IGS:Strain-EM10_Illumina_pseudo_08260	putative transmembrane protein related to ComA	COG0658	Predicted membrane metal-binding protein	R	R
11	GC_00000001	core	EM13	gl	gl3	791	62	124	3	PF12836.7	Helix-hairpin-helix motif	IGS:Strain-EM13_Illumina_pseudo_08270	COME operon protein 1	COG1555	DNA uptake protein ComE and related DNA-binding proteins	L	L
12	GC_00000001	core	EM13	gl	gl3	792	62	124	3	PF03772.16	Competence protein	IGS:Strain-EM13_Illumina_pseudo_08280	putative transmembrane protein related to ComA	COG0658	Predicted membrane metal-binding protein	R	R
13	GC_00000001	core	NM87_A27A	gl	gl3	324	62	124	3	PF12836.7	Helix-hairpin-helix motif	WP_168769684.1	helix-hairpin-helix domain-containing protein	COG1555	DNA uptake protein ComE and related DNA-binding proteins	L	L
14	GC_00000001	core	NM87_A27A	gl	gl3	323	62	124	3	PF03772.16	Competence protein	WP_136511353.1	ComEC/Rec2 family competence protein	COG0658	Predicted membrane metal-binding protein	R	R
15	GC_00000001	core	PV8_2	gl	gl2	771	62	124	3	PF12836.7	Helix-hairpin-helix motif	WP_022857447.1	helix-hairpin-helix domain-containing protein	COG1555	DNA uptake protein ComE and related DNA-binding proteins	L	L
16	GC_00000001	core	PV8_2	gl	gl2	772	62	124	3	PF03772.16	Competence protein	WP_052177266.1	ComEC/Rec2 family competence protein	COG0658	Predicted membrane metal-binding protein	R	R
17	GC_00000001	core	S22_20	gl	gl3	362	62	124	3	PF12836.7	Helix-hairpin-helix motif	WP_160199463.1	helix-hairpin-helix domain-containing protein	COG1555	DNA uptake protein ComE and related DNA-binding proteins	L	L
18	GC_00000001	core	S22_20	gl	gl3	363	62	124	3	PF03772.16	Competence protein	WP_120358985.1	ComEC/Rec2 family competence protein	COG0658	Predicted membrane metal-binding protein	R	R
19	GC_00000001	core	UMB_MBP01	gl	gl3	725	62	124	3	PF12836.7	Helix-hairpin-helix motif	WP_157732255.1	ComEA family DNA-binding protein	COG1555	DNA uptake protein ComE and related DNA-binding proteins	L	L
20	GC_00000001	core	UMB_MBP01	gl	gl3	726	62	124	3	PF03772.16	Competence protein	WP_095507695.1	ComEC/Rec2 family competence protein	COG0658	Predicted membrane metal-binding protein	R	R
21	GC_00000001	core	globosum_DSM_20092_GCF_002706665	gl	gl1	1019	62	124	3	PF12836.7	Helix-hairpin-helix motif	WP_157928618.1	transposase	COG1555	DNA uptake protein ComE and related DNA-binding proteins	L	L
22	GC_00000001	core	globosum_DSM_20092_GCF_002706665	gl	gl1	1018	62	124	3	PF03772.16	Competence protein	WP_051591944.1	ComEC/Rec2 family competence protein	COG0658	Predicted membrane metal-binding protein	R	R
23	GC_00000001	core	globosum_GCF_002846675	gl	gl1	755	62	124	3	PF12836.7	Helix-hairpin-helix motif	WP_165364801.1	helix-hairpin-helix domain-containing protein	COG1555	DNA uptake protein ComE and related DNA-binding proteins	L	L
24	GC_00000001	core	globosum_GCF_002846675	gl	gl1	756	62	124	3	PF03772.16	Competence protein	WP_101393923.1	ComEC/Rec2 family competence protein	COG0658	Predicted membrane metal-binding protein	R	R
25	GC_00000001	core	globosum_GCF_002846685	gl	gl1	1142	62	124	3	PF12836.7	Helix-hairpin-helix motif	WP_180325795.1	helix-hairpin-helix domain-containing protein	COG1555	DNA uptake protein ComE and related DNA-binding proteins	L	L
26	GC_00000001	core	globosum_GCF_002846685	gl	gl1	1143	62	124	3	PF03772.16	Competence protein	WP_101454264.1	ComEC/Rec2 family competence protein	COG0658	Predicted membrane metal-binding protein	R	R
27	GC_00000001	core	globosum_GCF_002846715	gl	gl2	341	62	124	3	PF12836.7	Helix-hairpin-helix motif	WP_165361865.1	helix-hairpin-helix domain-containing protein	COG1555	DNA uptake protein ComE and related DNA-binding proteins	L	L
28	GC_00000001	core	globosum_GCF_002846715	gl	gl2	342	62	124	3	PF03772.16	Competence protein	WP_101397083.1	ComEC/Rec2 family competence protein	COG0658	Predicted membrane metal-binding protein	R	R
29	GC_00000001	core	globosum_GCF_002846775	gl	gl3	841	62	124	3	PF12836.7	Helix-hairpin-helix motif	WP_180326316.1	helix-hairpin-helix domain-containing protein	COG1555	DNA uptake protein ComE and related DNA-binding proteins	L	L
30	GC_00000001	core	globosum_GCF_002846775	gl	gl3	842	62	124	3	PF03772.16	Competence protein	WP_180326317.1	ComEC/Rec2 family competence protein	COG0658	Predicted membrane metal-binding protein	R	R
31	GC_00000001	core	globosum_GCF_002846815	gl	gl3	629	62	124	3	PF12836.7	Helix-hairpin-helix motif	WP_180327491.1	helix-hairpin-helix domain-containing protein	COG1555	DNA uptake protein ComE and related DNA-binding proteins	L	L
32	GC_00000001	core	globosum_GCF_002846815	gl	gl3	630	62	124	3	PF03772.16	Competence protein	WP_180327492.1	ComEC/Rec2 family competence protein	COG0658	Predicted membrane metal-binding protein	R	R
33	GC_00000001	core	globosum_GCF_002846835	gl	gl2	674	62	124	3	PF12836.7	Helix-hairpin-helix motif	WP_022857447.1	helix-hairpin-helix domain-containing protein	COG1555	DNA uptake protein ComE and related DNA-binding proteins	L	L
34	GC_00000001	core	globosum_GCF_002846835	gl	gl2	675	62	124	3	PF03772.16	Competence protein	WP_052177266.1	ComEC/Rec2 family competence protein	COG0658	Predicted membrane metal-binding protein	R	R
35	GC_00000001	core	globosum_GCF_002846845	gl	gl2	1179	62	124	3	PF12836.7	Helix-hairpin-helix motif	WP_022857447.1	helix-hairpin-helix domain-containing protein	COG1555	DNA uptake protein ComE and related DNA-binding proteins	L	L
36	GC_00000001	core	globosum_GCF_002846845	gl	gl2	1180	62	124	3	PF03772.16	Competence protein	WP_101456091.1	ComEC/Rec2 family competence protein	COG0658	Predicted membrane metal-binding protein	R	R
37	GC_00000001	core	globosum_GCF_004154995	gl	gl3	821	62	124	3	PF12836.7	Helix-hairpin-helix motif	WP_165365392.1	helix-hairpin-helix domain-containing protein	COG1555	DNA uptake protein ComE and related DNA-binding proteins	L	L
38	GC_00000001	core	globosum_GCF_004154995	gl	gl3	822	62	124	3	PF03772.16	Competence protein	WP_129859341.1	ComEC/Rec2 family competence protein	COG0658	Predicted membrane metal-binding protein	R	R
39	GC_00000001	core	globosum_GCF_004155045	gl	gl1	1018	62	124	3	PF12836.7	Helix-hairpin-helix motif	WP_165361775.1	helix-hairpin-helix domain-containing protein	COG1555	DNA uptake protein ComE and related DNA-binding proteins	L	L
40	GC_00000001	core	globosum_GCF_004155045	gl	gl1	1019	62	124	3	PF03772.16	Competence protein	WP_129902631.1	ComEC/Rec2 family competence protein	COG0658	Predicted membrane metal-binding protein	R	R
41	GC_00000001	core	globosum_GCF_004155095	gl	gl3	89	62	124	3	PF12836.7	Helix-hairpin-helix motif	WP_165364731.1	helix-hairpin-helix domain-containing protein	COG1555	DNA uptake protein ComE and related DNA-binding proteins	L	L
42	GC_00000001	core	globosum_GCF_004155095	gl	gl3	90	62	124	3	PF03772.16	Competence protein	WP_165364732.1	ComEC/Rec2 family competence protein	COG0658	Predicted membrane metal-binding protein	R	R
43	GC_00000001	core	globosum_GCF_004155115	gl	gl1	1192	62	124	3	PF12836.7	Helix-hairpin-helix motif	WP_165361945.1	helix-hairpin-helix domain-containing protein	COG1555	DNA uptake protein ComE and related DNA-binding proteins	L	L
44	GC_00000001	core	globosum_GCF_004155115	gl	gl1	1193	62	124	3	PF03772.16	Competence protein	WP_129867660.1	ComEC/Rec2 family competence protein	COG0658	Predicted membrane metal-binding protein	R	R
45	GC_00000001	core	globosum_GCF_004155135	gl	gl2	1559	62	124	3	PF12836.7	Helix-hairpin-helix motif	WP_165362218.1	helix-hairpin-helix domain-containing protein	COG1555	DNA uptake protein ComE and related DNA-binding proteins	L	L
46	GC_00000001	core	globosum_GCF_004155135	gl	gl2	1560	62	124	3	PF03772.16	Competence protein	WP_129864246.1	ComEC/Rec2 family competence protein	COG0658	Predicted membrane metal-binding protein	R	R
47	GC_00000001	core	globosum_GCF_004155145	gl	gl2	444	62	124	3	PF12836.7	Helix-hairpin-helix motif	WP_022857447.1	helix-hairpin-helix domain-containing protein	COG1555	DNA uptake protein ComE and related DNA-binding proteins	L	L
48	GC_00000001	core	globosum_GCF_004155145	gl	gl2	445	62	124	3	PF03772.16	Competence protein	WP_052177266.1	ComEC/Rec2 family competence protein	COG0658	Predicted membrane metal-binding protein	R	R
49	GC_00000001	core	globosum_GCF_004155235	gl	gl2	705	62	124	3	PF03772.16	Competence protein			COG0658	Predicted membrane metal-binding protein	R	R
50	GC_00000001	core	globosum_GCF_004155285	gl	gl2	194	62	124	3	PF12836.7	Helix-hairpin-helix motif	WP_101428639.1	helix-hairpin-helix domain-containing protein	COG1555	DNA uptake protein ComE and related DNA-binding proteins	L	L
51	GC_00000001	core	globosum_GCF_004155285	gl	gl2	195	62	124	3	PF03772.16	Competence protein	WP_160248834.1	ComEC/Rec2 family competence protein	COG0658	Predicted membrane metal-binding protein	R	R
52	GC_00000001	core	globosum_GCF_004155305	gl	gl2	117	62	124	3	PF12836.7	Helix-hairpin-helix motif	WP_165364369.1	helix-hairpin-helix domain-containing protein	COG1555	DNA uptake protein ComE and related DNA-binding proteins	L	L
53	GC_00000001	core	globosum_GCF_004155305	gl	gl2	118	62	124	3	PF03772.16	Competence protein	WP_129966782.1	ComEC/Rec2 family competence protein	COG0658	Predicted membrane metal-binding protein	R	R
54	GC_00000001	core	globosum_GCF_004155325	gl	gl1	1333	62	124	3	PF12836.7	Helix-hairpin-helix motif	WP_165361945.1	helix-hairpin-helix domain-containing protein	COG1555	DNA uptake protein ComE and related DNA-binding proteins	L	L
55	GC_00000001	core	globosum_GCF_004155325	gl	gl1	1334	62	124	3	PF03772.16	Competence protein	WP_101393923.1	ComEC/Rec2 family competence protein	COG0658	Predicted membrane metal-binding protein	R	R
56	GC_00000001	core	globosum_GCF_004155375	gl	gl3	828	62	124	3	PF12836.7	Helix-hairpin-helix motif	WP_165365181.1	helix-hairpin-helix domain-containing protein	COG1555	DNA uptake protein ComE and related DNA-binding proteins	L	L
57	GC_00000001	core	globosum_GCF_004155375	gl	gl3	829	62	124	3	PF03772.16	Competence protein	WP_129903880.1	ComEC/Rec2 family competence protein	COG0658	Predicted membrane metal-binding protein	R	R
58	GC_00000001	core	globosum_GCF_004155405	gl	gl1	903	62	124	3	PF12836.7	Helix-hairpin-helix motif	WP_157928618.1	transposase	COG1555	DNA uptake protein ComE and related DNA-binding proteins	L	L
59	GC_00000001	core	globosum_GCF_004155405	gl	gl1	904	62	124	3	PF03772.16	Competence protein	WP_129867660.1	ComEC/Rec2 family competence protein	COG0658	Predicted membrane metal-binding protein	R	R
60	GC_00000001	core	globosum_GCF_004155425	gl	gl1	73	62	124	3	PF12836.7	Helix-hairpin-helix motif	WP_165363410.1	helix-hairpin-helix domain-containing protein	COG1555	DNA uptake protein ComE and related DNA-binding proteins	L	L
61	GC_00000001	core	globosum_GCF_004155425	gl	gl1	74	62	124	3	PF03772.16	Competence protein	WP_129871751.1	ComEC/Rec2 family competence protein	COG0658	Predicted membrane metal-binding protein	R	R
62	GC_00000001	core	globosum_GCF_004155435	gl	gl1	48	62	124	3	PF12836.7	Helix-hairpin-helix motif	WP_165365324.1	helix-hairpin-helix domain-containing protein	COG1555	DNA uptake protein ComE and related DNA-binding proteins	L	L
63	GC_00000001	core	globosum_GCF_004155435	gl	gl1	49	62	124	3	PF03772.16	Competence protein	WP_101393923.1	ComEC/Rec2 family competence protein	COG0658	Predicted membrane metal-binding protein	R	R
64	GC_00000001	core	globosum_GCF_004155475	gl	gl3	833	62	124	3	PF12836.7	Helix-hairpin-helix motif	WP_165365440.1	helix-hairpin-helix domain-containing protein	COG1555	DNA uptake protein ComE and related DNA-binding proteins	L	L
65	GC_00000001	core	globosum_GCF_004155475	gl	gl3	834	62	124	3	PF03772.16	Competence protein	WP_165365441.1	ComEC/Rec2 family competence protein	COG0658	Predicted membrane metal-binding protein	R	R
66	GC_00000001	core	globosum_GCF_004155505	gl	gl3	1171	62	124	3	PF12836.7	Helix-hairpin-helix motif	WP_157732255.1	helix-hairpin-helix domain-containing protein	COG1555	DNA uptake protein ComE and related DNA-binding proteins	L	L
67	GC_00000001	core	globosum_GCF_004155505	gl	gl3	1172	62	124	3	PF03772.16	Competence protein	WP_095507695.1	ComEC/Rec2 family competence protein	COG0658	Predicted membrane metal-binding protein	R	R
68	GC_00000001	core	globosum_GCF_004155525	gl	gl3	814	62	124	3	PF12836.7	Helix-hairpin-helix motif	WP_165365271.1	helix-hairpin-helix domain-containing protein	COG1555	DNA uptake protein ComE and related DNA-binding proteins	L	L
69	GC_00000001	core	globosum_GCF_004155525	gl	gl3	815	62	124	3	PF03772.16	Competence protein	WP_129896395.1	ComEC/Rec2 family competence protein	COG0658	Predicted membrane metal-binding protein	R	R
70	GC_00000001	core	globosum_GCF_004155535	gl	gl3	1689	62	124	3	PF12836.7	Helix-hairpin-helix motif	WP_165369700.1	helix-hairpin-helix domain-containing protein	COG1555	DNA uptake protein ComE and related DNA-binding proteins	L	L
71	GC_00000001	core	globosum_GCF_004155535	gl	gl3	1690	62	124	3	PF03772.16	Competence protein	WP_165369701.1	ComEC/Rec2 family competence protein	COG0658	Predicted membrane metal-binding protein	R	R
72	GC_00000001	core	globosum_GCF_004155565	gl	gl2	969	62	124	3	PF12836.7	Helix-hairpin-helix motif	WP_022857447.1	helix-hairpin-helix domain-containing protein	COG1555	DNA uptake protein ComE and related DNA-binding proteins	L	L
73	GC_00000001	core	globosum_GCF_004155565	gl	gl2	970	62	124	3	PF03772.16	Competence protein	WP_129912922.1	ComEC/Rec2 family competence protein	COG0658	Predicted membrane metal-binding protein	R	R
74	GC_00000001	core	globosum_GCF_004155595	gl	gl2	861	62	124	3	PF12836.7	Helix-hairpin-helix motif	WP_022857447.1	helix-hairpin-helix domain-containing protein	COG1555	DNA uptake protein ComE and related DNA-binding proteins	L	L
75	GC_00000001	core	globosum_GCF_004155595	gl	gl2	862	62	124	3	PF03772.16	Competence protein	WP_052177266.1	ComEC/Rec2 family competence protein	COG0658	Predicted membrane metal-binding protein	R	R
76	GC_00000001	core	globosum_GCF_004155615	gl	gl3	839	62	124	3	PF12836.7	Helix-hairpin-helix motif	WP_157732255.1	ComEA family DNA-binding protein	COG1555	DNA uptake protein ComE and related DNA-binding proteins	L	L
77	GC_00000001	core	globosum_GCF_004155615	gl	gl3	840	62	124	3	PF03772.16	Competence protein	WP_129853563.1	ComEC/Rec2 family competence protein	COG0658	Predicted membrane metal-binding protein	R	R
78	GC_00000001	core	globosum_GCF_004155625	gl	gl2	442	62	124	3	PF12836.7	Helix-hairpin-helix motif	WP_165366031.1	helix-hairpin-helix domain-containing protein	COG1555	DNA uptake protein ComE and related DNA-binding proteins	L	L
79	GC_00000001	core	globosum_GCF_004155625	gl	gl2	443	62	124	3	PF03772.16	Competence protein	WP_129898575.1	ComEC/Rec2 family competence protein	COG0658	Predicted membrane metal-binding protein	R	R
80	GC_00000001	core	globosum_GCF_004155635	gl	gl2	925	62	124	3	PF12836.7	Helix-hairpin-helix motif	WP_165364859.1	helix-hairpin-helix domain-containing protein	COG1555	DNA uptake protein ComE and related DNA-binding proteins	L	L
81	GC_00000001	core	globosum_GCF_004155635	gl	gl2	926	62	124	3	PF03772.16	Competence protein	WP_052177266.1	ComEC/Rec2 family competence protein	COG0658	Predicted membrane metal-binding protein	R	R
82	GC_00000001	core	globosum_GCF_004155645	gl	gl2	993	62	124	3	PF12836.7	Helix-hairpin-helix motif	WP_165368756.1	helix-hairpin-helix domain-containing protein	COG1555	DNA uptake protein ComE and related DNA-binding proteins	L	L
83	GC_00000001	core	globosum_GCF_004155645	gl	gl2	994	62	124	3	PF03772.16	Competence protein	WP_129914229.1	ComEC/Rec2 family competence protein	COG0658	Predicted membrane metal-binding protein	R	R
84	GC_00000001	core	globosum_GCF_004155695	gl	gl1	80	62	124	3	PF12836.7	Helix-hairpin-helix motif	WP_051591945.1	helix-hairpin-helix domain-containing protein	COG1555	DNA uptake protein ComE and related DNA-binding proteins	L	L
85	GC_00000001	core	globosum_GCF_004155695	gl	gl1	81	62	124	3	PF03772.16	Competence protein	WP_129869189.1	ComEC/Rec2 family competence protein	COG0658	Predicted membrane metal-binding protein	R	R
86	GC_00000001	core	globosum_GCF_004155705	gl	gl2	1023	62	124	3	PF12836.7	Helix-hairpin-helix motif	WP_022857447.1	helix-hairpin-helix domain-containing protein	COG1555	DNA uptake protein ComE and related DNA-binding proteins	L	L
87	GC_00000001	core	globosum_GCF_004155705	gl	gl2	1024	62	124	3	PF03772.16	Competence protein	WP_052177266.1	ComEC/Rec2 family competence protein	COG0658	Predicted membrane metal-binding protein	R	R
88	GC_00000001	core	globosum_GCF_004155745	gl	gl2	856	62	124	3	PF12836.7	Helix-hairpin-helix motif	WP_022857447.1	helix-hairpin-helix domain-containing protein	COG1555	DNA uptake protein ComE and related DNA-binding proteins	L	L
89	GC_00000001	core	globosum_GCF_004155745	gl	gl2	857	62	124	3	PF03772.16	Competence protein	WP_052177266.1	ComEC/Rec2 family competence protein	COG0658	Predicted membrane metal-binding protein	R	R
90	GC_00000001	core	globosum_GCF_004155805	gl	gl2	793	62	124	3	PF12836.7	Helix-hairpin-helix motif	WP_022857447.1	helix-hairpin-helix domain-containing protein	COG1555	DNA uptake protein ComE and related DNA-binding proteins	L	L
91	GC_00000001	core	globosum_GCF_004155805	gl	gl2	794	62	124	3	PF03772.16	Competence protein	WP_129869751.1	ComEC/Rec2 family competence protein	COG0658	Predicted membrane metal-binding protein	R	R
92	GC_00000001	core	globosum_GCF_004155855	gl	gl1	1060	62	124	3	PF12836.7	Helix-hairpin-helix motif	WP_165365521.1	helix-hairpin-helix domain-containing protein	COG1555	DNA uptake protein ComE and related DNA-binding proteins	L	L
93	GC_00000001	core	globosum_GCF_004155855	gl	gl1	1061	62	124	3	PF03772.16	Competence protein	WP_101393923.1	ComEC/Rec2 family competence protein	COG0658	Predicted membrane metal-binding protein	R	R
94	GC_00000001	core	globosum_GCF_004156085	gl	gl3	825	62	124	3	PF12836.7	Helix-hairpin-helix motif	WP_165365271.1	helix-hairpin-helix domain-containing protein	COG1555	DNA uptake protein ComE and related DNA-binding proteins	L	L
95	GC_00000001	core	globosum_GCF_004156085	gl	gl3	826	62	124	3	PF03772.16	Competence protein	WP_129896395.1	ComEC/Rec2 family competence protein	COG0658	Predicted membrane metal-binding protein	R	R
96	GC_00000001	core	globosum_GCF_004156115	gl	gl2	895	62	124	3	PF12836.7	Helix-hairpin-helix motif	WP_165361865.1	helix-hairpin-helix domain-containing protein	COG1555	DNA uptake protein ComE and related DNA-binding proteins	L	L
97	GC_00000001	core	globosum_GCF_004156115	gl	gl2	896	62	124	3	PF03772.16	Competence protein	WP_129870765.1	ComEC/Rec2 family competence protein	COG0658	Predicted membrane metal-binding protein	R	R
98	GC_00000001	core	globosum_GCF_004156135	gl	gl2	306	62	124	3	PF12836.7	Helix-hairpin-helix motif	WP_022857447.1	helix-hairpin-helix domain-containing protein	COG1555	DNA uptake protein ComE and related DNA-binding proteins	L	L
99	GC_00000001	core	globosum_GCF_004156135	gl	gl2	307	62	124	3	PF03772.16	Competence protein	WP_052177266.1	ComEC/Rec2 family competence protein	COG0658	Predicted membrane metal-binding protein	R	R
100	GC_00000001	core	globosum_GCF_004156145	gl	gl1	327	62	124	3	PF12836.7	Helix-hairpin-helix motif	WP_165363410.1	helix-hairpin-helix domain-containing protein	COG1555	DNA uptake protein ComE and related DNA-binding proteins	L	L
101	GC_00000001	core	globosum_GCF_004156145	gl	gl1	328	62	124	3	PF03772.16	Competence protein	WP_129871751.1	ComEC/Rec2 family competence protein	COG0658	Predicted membrane metal-binding protein	R	R
102	GC_00000001	core	globosum_GCF_004156175	gl	gl3	426	62	124	3	PF12836.7	Helix-hairpin-helix motif	WP_165399476.1	helix-hairpin-helix domain-containing protein	COG1555	DNA uptake protein ComE and related DNA-binding proteins	L	L
103	GC_00000001	core	globosum_GCF_004156175	gl	gl3	427	62	124	3	PF03772.16	Competence protein	WP_129917262.1	ComEC/Rec2 family competence protein	COG0658	Predicted membrane metal-binding protein	R	R
104	GC_00000001	core	globosum_GCF_004156235	gl	gl2	1650	62	124	3	PF12836.7	Helix-hairpin-helix motif	WP_165366024.1	helix-hairpin-helix domain-containing protein	COG1555	DNA uptake protein ComE and related DNA-binding proteins	L	L
105	GC_00000001	core	globosum_GCF_004156235	gl	gl2	1651	62	124	3	PF03772.16	Competence protein			COG0658	Predicted membrane metal-binding protein	R	R
106	GC_00000001	core	globosum_GCF_004156235	gl	gl2	1652	62	124	3	PF03772.16	Competence protein			COG0658	Predicted membrane metal-binding protein	R	R
107	GC_00000001	core	globosum_GCF_004168525	gl	gl1	1049	62	124	3	PF12836.7	Helix-hairpin-helix motif	WP_165368793.1	helix-hairpin-helix domain-containing protein	COG1555	DNA uptake protein ComE and related DNA-binding proteins	L	L
108	GC_00000001	core	globosum_GCF_004168525	gl	gl1	1050	62	124	3	PF03772.16	Competence protein	WP_101393923.1	ComEC/Rec2 family competence protein	COG0658	Predicted membrane metal-binding protein	R	R
109	GC_00000001	core	pseudolongum_GCF_000741325	ps	ps	392	62	124	3	PF12836.7	Helix-hairpin-helix motif	WP_080720511.1	helix-hairpin-helix domain-containing protein	COG1555	DNA uptake protein ComE and related DNA-binding proteins	L	L
110	GC_00000001	core	pseudolongum_GCF_000741325	ps	ps	393	62	124	3	PF03772.16	Competence protein	WP_160248834.1	ComEC/Rec2 family competence protein	COG0658	Predicted membrane metal-binding protein	R	R
111	GC_00000001	core	pseudolongum_GCF_002846725	ps	ps	459	62	124	3	PF12836.7	Helix-hairpin-helix motif	WP_101428639.1	helix-hairpin-helix domain-containing protein	COG1555	DNA uptake protein ComE and related DNA-binding proteins	L	L
112	GC_00000001	core	pseudolongum_GCF_002846725	ps	ps	458	62	124	3	PF03772.16	Competence protein	WP_180326954.1	ComEC/Rec2 family competence protein	COG0658	Predicted membrane metal-binding protein	R	R
113	GC_00000001	core	pseudolongum_GCF_002846755	ps	ps	1046	62	124	3	PF12836.7	Helix-hairpin-helix motif	WP_101428639.1	helix-hairpin-helix domain-containing protein	COG1555	DNA uptake protein ComE and related DNA-binding proteins	L	L
114	GC_00000001	core	pseudolongum_GCF_002846755	ps	ps	1047	62	124	3	PF03772.16	Competence protein	WP_160248834.1	ComEC/Rec2 family competence protein	COG0658	Predicted membrane metal-binding protein	R	R
115	GC_00000001	core	pseudolongum_GCF_004155015	ps	ps	901	62	124	3	PF12836.7	Helix-hairpin-helix motif	WP_101428639.1	helix-hairpin-helix domain-containing protein	COG1555	DNA uptake protein ComE and related DNA-binding proteins	L	L
116	GC_00000001	core	pseudolongum_GCF_004155015	ps	ps	902	62	124	3	PF03772.16	Competence protein	WP_160248834.1	ComEC/Rec2 family competence protein	COG0658	Predicted membrane metal-binding protein	R	R
117	GC_00000001	core	pseudolongum_GCF_004155395	ps	ps	749	62	124	3	PF12836.7	Helix-hairpin-helix motif	WP_101428639.1	helix-hairpin-helix domain-containing protein	COG1555	DNA uptake protein ComE and related DNA-binding proteins	L	L
118	GC_00000001	core	pseudolongum_GCF_004155395	ps	ps	750	62	124	3	PF03772.16	Competence protein	WP_165363520.1	ComEC/Rec2 family competence protein	COG0658	Predicted membrane metal-binding protein	R	R
119	GC_00000001	core	pseudolongum_GCF_004155715	ps	ps	754	62	124	3	PF12836.7	Helix-hairpin-helix motif	WP_129990147.1	ComEA family DNA-binding protein	COG1555	DNA uptake protein ComE and related DNA-binding proteins	L	L
120	GC_00000001	core	pseudolongum_GCF_004155715	ps	ps	755	62	124	3	PF03772.16	Competence protein	WP_165364912.1	ComEC/Rec2 family competence protein	COG0658	Predicted membrane metal-binding protein	R	R
121	GC_00000001	core	pseudolongum_GCF_004155725	ps	ps	753	62	124	3	PF12836.7	Helix-hairpin-helix motif	WP_101428639.1	helix-hairpin-helix domain-containing protein	COG1555	DNA uptake protein ComE and related DNA-binding proteins	L	L
122	GC_00000001	core	pseudolongum_GCF_004155725	ps	ps	754	62	124	3	PF03772.16	Competence protein	WP_160248834.1	ComEC/Rec2 family competence protein	COG0658	Predicted membrane metal-binding protein	R	R
123	GC_00000001	core	pseudolongum_GCF_004155835	ps	ps	748	62	124	3	PF12836.7	Helix-hairpin-helix motif	WP_101428639.1	helix-hairpin-helix domain-containing protein	COG1555	DNA uptake protein ComE and related DNA-binding proteins	L	L
124	GC_00000001	core	pseudolongum_GCF_004155835	ps	ps	749	62	124	3	PF03772.16	Competence protein	WP_160248834.1	ComEC/Rec2 family competence protein	COG0658	Predicted membrane metal-binding protein	R	R
125	GC_00000002	core	AF13_3LB	gl	gl3	72	62	122	2	PF07883.11	Cupin domain	WP_174545529.1	cupin domain-containing protein	COG1917	Cupin domain protein related to quercetin dioxygenase	R	R
126	GC_00000002	core	AF13_3LB	gl	gl3	71	62	122	2	PF13649.6	Methyltransferase domain	WP_082378697.1	methyltransferase domain-containing protein	COG2226	Ubiquinone/menaquinone biosynthesis C-methylase UbiE	H	H
127	GC_00000002	core	AGR2145	gl	gl2	511	62	122	2	PF07883.11	Cupin domain	WP_022857941.1	cupin domain-containing protein	COG1917	Cupin domain protein related to quercetin dioxygenase	R	R
128	GC_00000002	core	AGR2145	gl	gl2	510	62	122	2	PF13649.6	Methyltransferase domain	WP_022857940.1	methyltransferase domain-containing protein	COG2226	Ubiquinone/menaquinone biosynthesis C-methylase UbiE	H	H
129	GC_00000002	core	ATCC25526	ps	ps	55	62	122	2	PF07883.11	Cupin domain	IGS:Strain-ATCC_Illumina_pseudo_00560	cytosolic protein	COG1917	Cupin domain protein related to quercetin dioxygenase	R	R
130	GC_00000002	core	ATCC25526	ps	ps	54	62	122	2	PF13649.6	Methyltransferase domain	IGS:Strain-ATCC_Illumina_pseudo_00550	rRNA (Guanine-N1-)-methyltransferase (rrmA)	COG2226	Ubiquinone/menaquinone biosynthesis C-methylase UbiE	H	H
131	GC_00000002	core	E	gl	gl3	597	62	122	2	PF07883.11	Cupin domain	IGS:Strain_E_contigs_06230	cytosolic protein	COG1917	Cupin domain protein related to quercetin dioxygenase	R	R
132	GC_00000002	core	E	gl	gl3	598	62	122	2	PF13649.6	Methyltransferase domain	IGS:Strain_E_contigs_06240	rRNA (Guanine-N1-)-methyltransferase (rrmA)	COG2226	Ubiquinone/menaquinone biosynthesis C-methylase UbiE	H	H
133	GC_00000002	core	EM10	gl	gl3	136	62	122	2	PF07883.11	Cupin domain	IGS:Strain-EM10_Illumina_pseudo_01410	cytosolic protein	COG1917	Cupin domain protein related to quercetin dioxygenase	R	R
134	GC_00000002	core	EM10	gl	gl3	135	62	122	2	PF13649.6	Methyltransferase domain	IGS:Strain-EM10_Illumina_pseudo_01400	rRNA (Guanine-N1-)-methyltransferase (rrmA)	COG2226	Ubiquinone/menaquinone biosynthesis C-methylase UbiE	H	H
135	GC_00000002	core	EM13	gl	gl3	136	62	122	2	PF07883.11	Cupin domain	IGS:Strain-EM13_Illumina_pseudo_01410	cytosolic protein	COG1917	Cupin domain protein related to quercetin dioxygenase	R	R
136	GC_00000002	core	EM13	gl	gl3	135	62	122	2	PF13649.6	Methyltransferase domain	IGS:Strain-EM13_Illumina_pseudo_01400	rRNA (Guanine-N1-)-methyltransferase (rrmA)	COG2226	Ubiquinone/menaquinone biosynthesis C-methylase UbiE	H	H
137	GC_00000002	core	NM87_A27A	gl	gl3	1623	62	122	2	PF07883.11	Cupin domain	WP_022857941.1	cupin domain-containing protein	COG1917	Cupin domain protein related to quercetin dioxygenase	R	R
138	GC_00000002	core	NM87_A27A	gl	gl3	1624	62	122	2	PF13649.6	Methyltransferase domain	WP_022857940.1	methyltransferase domain-containing protein	COG2226	Ubiquinone/menaquinone biosynthesis C-methylase UbiE	H	H
139	GC_00000002	core	PV8_2	gl	gl2	89	62	122	2	PF07883.11	Cupin domain	WP_174545529.1	cupin domain-containing protein	COG1917	Cupin domain protein related to quercetin dioxygenase	R	R
140	GC_00000002	core	PV8_2	gl	gl2	88	62	122	2	PF13649.6	Methyltransferase domain	WP_022857940.1	methyltransferase domain-containing protein	COG2226	Ubiquinone/menaquinone biosynthesis C-methylase UbiE	H	H
141	GC_00000002	core	S22_20	gl	gl3	758	62	122	2	PF07883.11	Cupin domain	WP_022857941.1	cupin domain-containing protein	COG1917	Cupin domain protein related to quercetin dioxygenase	R	R
142	GC_00000002	core	S22_20	gl	gl3	759	62	122	2	PF13649.6	Methyltransferase domain	WP_120359508.1	methyltransferase domain-containing protein	COG2226	Ubiquinone/menaquinone biosynthesis C-methylase UbiE	H	H
143	GC_00000002	core	UMB_MBP01	gl	gl3	84	62	122	2	PF07883.11	Cupin domain	WP_095507331.1	cupin domain-containing protein	COG1917	Cupin domain protein related to quercetin dioxygenase	R	R
144	GC_00000002	core	UMB_MBP01	gl	gl3	83	62	122	2	PF13649.6	Methyltransferase domain	WP_095507330.1	methyltransferase domain-containing protein	COG2226	Ubiquinone/menaquinone biosynthesis C-methylase UbiE	H	H
145	GC_00000002	core	globosum_DSM_20092_GCF_002706665	gl	gl1	123	62	122	2	PF13649.6	Methyltransferase domain	WP_080699254.1	methyltransferase domain-containing protein	COG2226	Ubiquinone/menaquinone biosynthesis C-methylase UbiE	H	H
146	GC_00000002	core	globosum_GCF_002846675	gl	gl1	1356	62	122	2	PF07883.11	Cupin domain	WP_174545529.1	cupin domain-containing protein	COG1917	Cupin domain protein related to quercetin dioxygenase	R	R
147	GC_00000002	core	globosum_GCF_002846675	gl	gl1	1357	62	122	2	PF13649.6	Methyltransferase domain	WP_101393414.1	methyltransferase domain-containing protein	COG2226	Ubiquinone/menaquinone biosynthesis C-methylase UbiE	H	H
148	GC_00000002	core	globosum_GCF_002846685	gl	gl1	65	62	122	2	PF07883.11	Cupin domain	WP_174545529.1	cupin domain-containing protein	COG1917	Cupin domain protein related to quercetin dioxygenase	R	R
149	GC_00000002	core	globosum_GCF_002846685	gl	gl1	64	62	122	2	PF13649.6	Methyltransferase domain	WP_101453987.1	methyltransferase domain-containing protein	COG2226	Ubiquinone/menaquinone biosynthesis C-methylase UbiE	H	H
150	GC_00000002	core	globosum_GCF_002846715	gl	gl2	1274	62	122	2	PF07883.11	Cupin domain	WP_180326230.1	cupin domain-containing protein	COG1917	Cupin domain protein related to quercetin dioxygenase	R	R
151	GC_00000002	core	globosum_GCF_002846715	gl	gl2	1273	62	122	2	PF13649.6	Methyltransferase domain	WP_101396365.1	methyltransferase domain-containing protein	COG2226	Ubiquinone/menaquinone biosynthesis C-methylase UbiE	H	H
152	GC_00000002	core	globosum_GCF_002846775	gl	gl3	152	62	122	2	PF07883.11	Cupin domain	WP_174545529.1	cupin domain-containing protein	COG1917	Cupin domain protein related to quercetin dioxygenase	R	R
153	GC_00000002	core	globosum_GCF_002846775	gl	gl3	148	62	122	2	PF13649.6	Methyltransferase domain	WP_101398148.1	methyltransferase domain-containing protein	COG2226	Ubiquinone/menaquinone biosynthesis C-methylase UbiE	H	H
154	GC_00000002	core	globosum_GCF_002846815	gl	gl3	139	62	122	2	PF07883.11	Cupin domain	WP_174545529.1	cupin domain-containing protein	COG1917	Cupin domain protein related to quercetin dioxygenase	R	R
155	GC_00000002	core	globosum_GCF_002846815	gl	gl3	138	62	122	2	PF13649.6	Methyltransferase domain	WP_101429294.1	methyltransferase domain-containing protein	COG2226	Ubiquinone/menaquinone biosynthesis C-methylase UbiE	H	H
156	GC_00000002	core	globosum_GCF_002846835	gl	gl2	1710	62	122	2	PF07883.11	Cupin domain	WP_174545529.1	cupin domain-containing protein	COG1917	Cupin domain protein related to quercetin dioxygenase	R	R
157	GC_00000002	core	globosum_GCF_002846835	gl	gl2	1709	62	122	2	PF13649.6	Methyltransferase domain	WP_101430530.1	methyltransferase domain-containing protein	COG2226	Ubiquinone/menaquinone biosynthesis C-methylase UbiE	H	H
158	GC_00000002	core	globosum_GCF_002846845	gl	gl2	371	62	122	2	PF07883.11	Cupin domain	WP_174545529.1	cupin domain-containing protein	COG1917	Cupin domain protein related to quercetin dioxygenase	R	R
159	GC_00000002	core	globosum_GCF_002846845	gl	gl2	370	62	122	2	PF13649.6	Methyltransferase domain	WP_101455912.1	methyltransferase domain-containing protein	COG2226	Ubiquinone/menaquinone biosynthesis C-methylase UbiE	H	H
160	GC_00000002	core	globosum_GCF_004154995	gl	gl3	146	62	122	2	PF07883.11	Cupin domain	WP_129858629.1	cupin domain-containing protein	COG1917	Cupin domain protein related to quercetin dioxygenase	R	R
161	GC_00000002	core	globosum_GCF_004154995	gl	gl3	145	62	122	2	PF13649.6	Methyltransferase domain	WP_129858627.1	methyltransferase domain-containing protein	COG2226	Ubiquinone/menaquinone biosynthesis C-methylase UbiE	H	H
162	GC_00000002	core	globosum_GCF_004155045	gl	gl1	336	62	122	2	PF07883.11	Cupin domain	WP_022857941.1	cupin domain-containing protein	COG1917	Cupin domain protein related to quercetin dioxygenase	R	R
163	GC_00000002	core	globosum_GCF_004155045	gl	gl1	335	62	122	2	PF13649.6	Methyltransferase domain	WP_080699254.1	methyltransferase domain-containing protein	COG2226	Ubiquinone/menaquinone biosynthesis C-methylase UbiE	H	H
164	GC_00000002	core	globosum_GCF_004155095	gl	gl3	50	62	122	2	PF07883.11	Cupin domain	WP_022857941.1	cupin domain-containing protein	COG1917	Cupin domain protein related to quercetin dioxygenase	R	R
165	GC_00000002	core	globosum_GCF_004155095	gl	gl3	49	62	122	2	PF13649.6	Methyltransferase domain	WP_129860555.1	methyltransferase domain-containing protein	COG2226	Ubiquinone/menaquinone biosynthesis C-methylase UbiE	H	H
166	GC_00000002	core	globosum_GCF_004155115	gl	gl1	25	62	122	2	PF07883.11	Cupin domain	WP_022857941.1	cupin domain-containing protein	COG1917	Cupin domain protein related to quercetin dioxygenase	R	R
167	GC_00000002	core	globosum_GCF_004155115	gl	gl1	24	62	122	2	PF13649.6	Methyltransferase domain	WP_101453987.1	methyltransferase domain-containing protein	COG2226	Ubiquinone/menaquinone biosynthesis C-methylase UbiE	H	H
168	GC_00000002	core	globosum_GCF_004155135	gl	gl2	60	62	122	2	PF07883.11	Cupin domain	WP_022857941.1	cupin domain-containing protein	COG1917	Cupin domain protein related to quercetin dioxygenase	R	R
169	GC_00000002	core	globosum_GCF_004155135	gl	gl2	59	62	122	2	PF13649.6	Methyltransferase domain	WP_129863848.1	methyltransferase domain-containing protein	COG2226	Ubiquinone/menaquinone biosynthesis C-methylase UbiE	H	H
170	GC_00000002	core	globosum_GCF_004155145	gl	gl2	163	62	122	2	PF07883.11	Cupin domain	WP_022857941.1	cupin domain-containing protein	COG1917	Cupin domain protein related to quercetin dioxygenase	R	R
171	GC_00000002	core	globosum_GCF_004155145	gl	gl2	162	62	122	2	PF13649.6	Methyltransferase domain	WP_082378697.1	methyltransferase domain-containing protein	COG2226	Ubiquinone/menaquinone biosynthesis C-methylase UbiE	H	H
172	GC_00000002	core	globosum_GCF_004155235	gl	gl2	54	62	122	2	PF07883.11	Cupin domain	WP_129894916.1	cupin domain-containing protein	COG1917	Cupin domain protein related to quercetin dioxygenase	R	R
173	GC_00000002	core	globosum_GCF_004155235	gl	gl2	53	62	122	2	PF13649.6	Methyltransferase domain	WP_129894915.1	methyltransferase domain-containing protein	COG2226	Ubiquinone/menaquinone biosynthesis C-methylase UbiE	H	H
174	GC_00000002	core	globosum_GCF_004155285	gl	gl2	1204	62	122	2	PF07883.11	Cupin domain	WP_129865879.1	cupin domain-containing protein	COG1917	Cupin domain protein related to quercetin dioxygenase	R	R
175	GC_00000002	core	globosum_GCF_004155285	gl	gl2	1203	62	122	2	PF13649.6	Methyltransferase domain	WP_129865878.1	methyltransferase domain-containing protein	COG2226	Ubiquinone/menaquinone biosynthesis C-methylase UbiE	H	H
176	GC_00000002	core	globosum_GCF_004155305	gl	gl2	57	62	122	2	PF07883.11	Cupin domain	WP_129966670.1	cupin domain-containing protein	COG1917	Cupin domain protein related to quercetin dioxygenase	R	R
177	GC_00000002	core	globosum_GCF_004155305	gl	gl2	56	62	122	2	PF13649.6	Methyltransferase domain	WP_022857940.1	methyltransferase domain-containing protein	COG2226	Ubiquinone/menaquinone biosynthesis C-methylase UbiE	H	H
178	GC_00000002	core	globosum_GCF_004155325	gl	gl1	51	62	122	2	PF07883.11	Cupin domain	WP_022857941.1	cupin domain-containing protein	COG1917	Cupin domain protein related to quercetin dioxygenase	R	R
179	GC_00000002	core	globosum_GCF_004155325	gl	gl1	50	62	122	2	PF13649.6	Methyltransferase domain	WP_129903036.1	methyltransferase domain-containing protein	COG2226	Ubiquinone/menaquinone biosynthesis C-methylase UbiE	H	H
180	GC_00000002	core	globosum_GCF_004155375	gl	gl3	138	62	122	2	PF07883.11	Cupin domain	WP_022857941.1	cupin domain-containing protein	COG1917	Cupin domain protein related to quercetin dioxygenase	R	R
181	GC_00000002	core	globosum_GCF_004155375	gl	gl3	137	62	122	2	PF13649.6	Methyltransferase domain	WP_129903526.1	methyltransferase domain-containing protein	COG2226	Ubiquinone/menaquinone biosynthesis C-methylase UbiE	H	H
182	GC_00000002	core	globosum_GCF_004155405	gl	gl1	26	62	122	2	PF07883.11	Cupin domain	WP_022857941.1	cupin domain-containing protein	COG1917	Cupin domain protein related to quercetin dioxygenase	R	R
183	GC_00000002	core	globosum_GCF_004155405	gl	gl1	25	62	122	2	PF13649.6	Methyltransferase domain	WP_129867437.1	methyltransferase domain-containing protein	COG2226	Ubiquinone/menaquinone biosynthesis C-methylase UbiE	H	H
184	GC_00000002	core	globosum_GCF_004155425	gl	gl1	936	62	122	2	PF07883.11	Cupin domain	WP_022857941.1	cupin domain-containing protein	COG1917	Cupin domain protein related to quercetin dioxygenase	R	R
185	GC_00000002	core	globosum_GCF_004155425	gl	gl1	935	62	122	2	PF13649.6	Methyltransferase domain	WP_080699254.1	methyltransferase domain-containing protein	COG2226	Ubiquinone/menaquinone biosynthesis C-methylase UbiE	H	H
186	GC_00000002	core	globosum_GCF_004155435	gl	gl1	950	62	122	2	PF07883.11	Cupin domain	WP_129904429.1	cupin domain-containing protein	COG1917	Cupin domain protein related to quercetin dioxygenase	R	R
187	GC_00000002	core	globosum_GCF_004155435	gl	gl1	949	62	122	2	PF13649.6	Methyltransferase domain	WP_129904428.1	methyltransferase domain-containing protein	COG2226	Ubiquinone/menaquinone biosynthesis C-methylase UbiE	H	H
188	GC_00000002	core	globosum_GCF_004155475	gl	gl3	144	62	122	2	PF07883.11	Cupin domain	WP_022857941.1	cupin domain-containing protein	COG1917	Cupin domain protein related to quercetin dioxygenase	R	R
189	GC_00000002	core	globosum_GCF_004155475	gl	gl3	143	62	122	2	PF13649.6	Methyltransferase domain	WP_129905211.1	methyltransferase domain-containing protein	COG2226	Ubiquinone/menaquinone biosynthesis C-methylase UbiE	H	H
190	GC_00000002	core	globosum_GCF_004155505	gl	gl3	56	62	122	2	PF07883.11	Cupin domain	WP_095507331.1	cupin domain-containing protein	COG1917	Cupin domain protein related to quercetin dioxygenase	R	R
191	GC_00000002	core	globosum_GCF_004155505	gl	gl3	55	62	122	2	PF13649.6	Methyltransferase domain	WP_129851261.1	methyltransferase domain-containing protein	COG2226	Ubiquinone/menaquinone biosynthesis C-methylase UbiE	H	H
192	GC_00000002	core	globosum_GCF_004155525	gl	gl3	142	62	122	2	PF07883.11	Cupin domain	WP_129858629.1	cupin domain-containing protein	COG1917	Cupin domain protein related to quercetin dioxygenase	R	R
193	GC_00000002	core	globosum_GCF_004155525	gl	gl3	141	62	122	2	PF13649.6	Methyltransferase domain	WP_129858627.1	methyltransferase domain-containing protein	COG2226	Ubiquinone/menaquinone biosynthesis C-methylase UbiE	H	H
194	GC_00000002	core	globosum_GCF_004155535	gl	gl3	984	62	122	2	PF07883.11	Cupin domain	WP_129896656.1	cupin domain-containing protein	COG1917	Cupin domain protein related to quercetin dioxygenase	R	R
195	GC_00000002	core	globosum_GCF_004155535	gl	gl3	980	62	122	2	PF13649.6	Methyltransferase domain	WP_129896653.1	methyltransferase domain-containing protein	COG2226	Ubiquinone/menaquinone biosynthesis C-methylase UbiE	H	H
196	GC_00000002	core	globosum_GCF_004155565	gl	gl2	47	62	122	2	PF07883.11	Cupin domain	WP_022857941.1	cupin domain-containing protein	COG1917	Cupin domain protein related to quercetin dioxygenase	R	R
197	GC_00000002	core	globosum_GCF_004155565	gl	gl2	46	62	122	2	PF13649.6	Methyltransferase domain	WP_022857940.1	methyltransferase domain-containing protein	COG2226	Ubiquinone/menaquinone biosynthesis C-methylase UbiE	H	H
198	GC_00000002	core	globosum_GCF_004155595	gl	gl2	130	62	122	2	PF07883.11	Cupin domain	WP_095507331.1	cupin domain-containing protein	COG1917	Cupin domain protein related to quercetin dioxygenase	R	R
199	GC_00000002	core	globosum_GCF_004155595	gl	gl2	129	62	122	2	PF13649.6	Methyltransferase domain	WP_129852504.1	methyltransferase domain-containing protein	COG2226	Ubiquinone/menaquinone biosynthesis C-methylase UbiE	H	H
200	GC_00000002	core	globosum_GCF_004155615	gl	gl3	159	62	122	2	PF07883.11	Cupin domain	WP_129853168.1	cupin domain-containing protein	COG1917	Cupin domain protein related to quercetin dioxygenase	R	R
201	GC_00000002	core	globosum_GCF_004155615	gl	gl3	158	62	122	2	PF13649.6	Methyltransferase domain	WP_129853167.1	methyltransferase domain-containing protein	COG2226	Ubiquinone/menaquinone biosynthesis C-methylase UbiE	H	H
202	GC_00000002	core	globosum_GCF_004155625	gl	gl2	213	62	122	2	PF07883.11	Cupin domain	WP_022857941.1	cupin domain-containing protein	COG1917	Cupin domain protein related to quercetin dioxygenase	R	R
203	GC_00000002	core	globosum_GCF_004155625	gl	gl2	212	62	122	2	PF13649.6	Methyltransferase domain	WP_129898269.1	methyltransferase domain-containing protein	COG2226	Ubiquinone/menaquinone biosynthesis C-methylase UbiE	H	H
204	GC_00000002	core	globosum_GCF_004155635	gl	gl2	125	62	122	2	PF07883.11	Cupin domain	WP_095507331.1	cupin domain-containing protein	COG1917	Cupin domain protein related to quercetin dioxygenase	R	R
205	GC_00000002	core	globosum_GCF_004155635	gl	gl2	124	62	122	2	PF13649.6	Methyltransferase domain	WP_129851261.1	methyltransferase domain-containing protein	COG2226	Ubiquinone/menaquinone biosynthesis C-methylase UbiE	H	H
206	GC_00000002	core	globosum_GCF_004155645	gl	gl2	126	62	122	2	PF07883.11	Cupin domain	WP_022857941.1	cupin domain-containing protein	COG1917	Cupin domain protein related to quercetin dioxygenase	R	R
207	GC_00000002	core	globosum_GCF_004155645	gl	gl2	125	62	122	2	PF13649.6	Methyltransferase domain	WP_082378697.1	methyltransferase domain-containing protein	COG2226	Ubiquinone/menaquinone biosynthesis C-methylase UbiE	H	H
208	GC_00000002	core	globosum_GCF_004155695	gl	gl1	847	62	122	2	PF07883.11	Cupin domain	WP_022857941.1	cupin domain-containing protein	COG1917	Cupin domain protein related to quercetin dioxygenase	R	R
209	GC_00000002	core	globosum_GCF_004155695	gl	gl1	846	62	122	2	PF13649.6	Methyltransferase domain	WP_129868977.1	methyltransferase domain-containing protein	COG2226	Ubiquinone/menaquinone biosynthesis C-methylase UbiE	H	H
210	GC_00000002	core	globosum_GCF_004155705	gl	gl2	131	62	122	2	PF07883.11	Cupin domain	WP_095507331.1	cupin domain-containing protein	COG1917	Cupin domain protein related to quercetin dioxygenase	R	R
211	GC_00000002	core	globosum_GCF_004155705	gl	gl2	130	62	122	2	PF13649.6	Methyltransferase domain	WP_129851261.1	methyltransferase domain-containing protein	COG2226	Ubiquinone/menaquinone biosynthesis C-methylase UbiE	H	H
212	GC_00000002	core	globosum_GCF_004155745	gl	gl2	125	62	122	2	PF07883.11	Cupin domain	WP_129914720.1	cupin domain-containing protein	COG1917	Cupin domain protein related to quercetin dioxygenase	R	R
213	GC_00000002	core	globosum_GCF_004155745	gl	gl2	124	62	122	2	PF13649.6	Methyltransferase domain	WP_082378697.1	methyltransferase domain-containing protein	COG2226	Ubiquinone/menaquinone biosynthesis C-methylase UbiE	H	H
214	GC_00000002	core	globosum_GCF_004155805	gl	gl2	133	62	122	2	PF07883.11	Cupin domain	WP_129869646.1	cupin domain-containing protein	COG1917	Cupin domain protein related to quercetin dioxygenase	R	R
215	GC_00000002	core	globosum_GCF_004155805	gl	gl2	132	62	122	2	PF13649.6	Methyltransferase domain	WP_082378697.1	methyltransferase domain-containing protein	COG2226	Ubiquinone/menaquinone biosynthesis C-methylase UbiE	H	H
216	GC_00000002	core	globosum_GCF_004155855	gl	gl1	45	62	122	2	PF07883.11	Cupin domain	WP_022857941.1	cupin domain-containing protein	COG1917	Cupin domain protein related to quercetin dioxygenase	R	R
217	GC_00000002	core	globosum_GCF_004155855	gl	gl1	44	62	122	2	PF13649.6	Methyltransferase domain	WP_129900521.1	methyltransferase domain-containing protein	COG2226	Ubiquinone/menaquinone biosynthesis C-methylase UbiE	H	H
218	GC_00000002	core	globosum_GCF_004156085	gl	gl3	149	62	122	2	PF07883.11	Cupin domain	WP_129858629.1	cupin domain-containing protein	COG1917	Cupin domain protein related to quercetin dioxygenase	R	R
219	GC_00000002	core	globosum_GCF_004156085	gl	gl3	148	62	122	2	PF13649.6	Methyltransferase domain	WP_129858627.1	methyltransferase domain-containing protein	COG2226	Ubiquinone/menaquinone biosynthesis C-methylase UbiE	H	H
220	GC_00000002	core	globosum_GCF_004156115	gl	gl2	129	62	122	2	PF07883.11	Cupin domain	WP_022857941.1	cupin domain-containing protein	COG1917	Cupin domain protein related to quercetin dioxygenase	R	R
221	GC_00000002	core	globosum_GCF_004156115	gl	gl2	128	62	122	2	PF13649.6	Methyltransferase domain	WP_129870380.1	methyltransferase domain-containing protein	COG2226	Ubiquinone/menaquinone biosynthesis C-methylase UbiE	H	H
222	GC_00000002	core	globosum_GCF_004156135	gl	gl2	1090	62	122	2	PF07883.11	Cupin domain	WP_095507331.1	cupin domain-containing protein	COG1917	Cupin domain protein related to quercetin dioxygenase	R	R
223	GC_00000002	core	globosum_GCF_004156135	gl	gl2	1089	62	122	2	PF13649.6	Methyltransferase domain	WP_129851261.1	methyltransferase domain-containing protein	COG2226	Ubiquinone/menaquinone biosynthesis C-methylase UbiE	H	H
224	GC_00000002	core	globosum_GCF_004156145	gl	gl1	658	62	122	2	PF07883.11	Cupin domain	WP_022857941.1	cupin domain-containing protein	COG1917	Cupin domain protein related to quercetin dioxygenase	R	R
225	GC_00000002	core	globosum_GCF_004156145	gl	gl1	657	62	122	2	PF13649.6	Methyltransferase domain	WP_129871511.1	methyltransferase domain-containing protein	COG2226	Ubiquinone/menaquinone biosynthesis C-methylase UbiE	H	H
226	GC_00000002	core	globosum_GCF_004156175	gl	gl3	1026	62	122	2	PF07883.11	Cupin domain	WP_022857941.1	cupin domain-containing protein	COG1917	Cupin domain protein related to quercetin dioxygenase	R	R
227	GC_00000002	core	globosum_GCF_004156175	gl	gl3	1025	62	122	2	PF13649.6	Methyltransferase domain	WP_129916535.1	methyltransferase domain-containing protein	COG2226	Ubiquinone/menaquinone biosynthesis C-methylase UbiE	H	H
228	GC_00000002	core	globosum_GCF_004156235	gl	gl2	83	62	122	2	PF07883.11	Cupin domain	WP_022857941.1	cupin domain-containing protein	COG1917	Cupin domain protein related to quercetin dioxygenase	R	R
229	GC_00000002	core	globosum_GCF_004156235	gl	gl2	82	62	122	2	PF13649.6	Methyltransferase domain	WP_022857940.1	methyltransferase domain-containing protein	COG2226	Ubiquinone/menaquinone biosynthesis C-methylase UbiE	H	H
230	GC_00000002	core	globosum_GCF_004168525	gl	gl1	58	62	122	2	PF07883.11	Cupin domain	WP_022857941.1	cupin domain-containing protein	COG1917	Cupin domain protein related to quercetin dioxygenase	R	R
231	GC_00000002	core	globosum_GCF_004168525	gl	gl1	57	62	122	2	PF13649.6	Methyltransferase domain	WP_101453987.1	methyltransferase domain-containing protein	COG2226	Ubiquinone/menaquinone biosynthesis C-methylase UbiE	H	H
232	GC_00000002	core	pseudolongum_GCF_000741325	ps	ps	1152	62	122	2	PF13649.6	Methyltransferase domain	WP_155270062.1	methyltransferase domain-containing protein	COG2226	Ubiquinone/menaquinone biosynthesis C-methylase UbiE	H	H
233	GC_00000002	core	pseudolongum_GCF_002846725	ps	ps	1119	62	122	2	PF07883.11	Cupin domain	WP_180326978.1	cupin domain-containing protein	COG1917	Cupin domain protein related to quercetin dioxygenase	R	R
234	GC_00000002	core	pseudolongum_GCF_002846725	ps	ps	1118	62	122	2	PF13649.6	Methyltransferase domain	WP_101441889.1	methyltransferase domain-containing protein	COG2226	Ubiquinone/menaquinone biosynthesis C-methylase UbiE	H	H
235	GC_00000002	core	pseudolongum_GCF_002846755	ps	ps	135	62	122	2	PF07883.11	Cupin domain	WP_180326978.1	cupin domain-containing protein	COG1917	Cupin domain protein related to quercetin dioxygenase	R	R
236	GC_00000002	core	pseudolongum_GCF_002846755	ps	ps	134	62	122	2	PF13649.6	Methyltransferase domain	WP_101428178.1	methyltransferase domain-containing protein	COG2226	Ubiquinone/menaquinone biosynthesis C-methylase UbiE	H	H
237	GC_00000002	core	pseudolongum_GCF_004155015	ps	ps	261	62	122	2	PF07883.11	Cupin domain	WP_033489189.1	cupin domain-containing protein	COG1917	Cupin domain protein related to quercetin dioxygenase	R	R
238	GC_00000002	core	pseudolongum_GCF_004155015	ps	ps	260	62	122	2	PF13649.6	Methyltransferase domain	WP_130012496.1	methyltransferase domain-containing protein	COG2226	Ubiquinone/menaquinone biosynthesis C-methylase UbiE	H	H
239	GC_00000002	core	pseudolongum_GCF_004155395	ps	ps	132	62	122	2	PF07883.11	Cupin domain	WP_033489189.1	cupin domain-containing protein	COG1917	Cupin domain protein related to quercetin dioxygenase	R	R
240	GC_00000002	core	pseudolongum_GCF_004155395	ps	ps	131	62	122	2	PF13649.6	Methyltransferase domain	WP_129970394.1	methyltransferase domain-containing protein	COG2226	Ubiquinone/menaquinone biosynthesis C-methylase UbiE	H	H
241	GC_00000002	core	pseudolongum_GCF_004155715	ps	ps	137	62	122	2	PF07883.11	Cupin domain	WP_129989693.1	cupin domain-containing protein	COG1917	Cupin domain protein related to quercetin dioxygenase	R	R
242	GC_00000002	core	pseudolongum_GCF_004155715	ps	ps	136	62	122	2	PF13649.6	Methyltransferase domain	WP_129989691.1	methyltransferase domain-containing protein	COG2226	Ubiquinone/menaquinone biosynthesis C-methylase UbiE	H	H
243	GC_00000002	core	pseudolongum_GCF_004155725	ps	ps	137	62	122	2	PF07883.11	Cupin domain	WP_033489189.1	cupin domain-containing protein	COG1917	Cupin domain protein related to quercetin dioxygenase	R	R
244	GC_00000002	core	pseudolongum_GCF_004155725	ps	ps	136	62	122	2	PF13649.6	Methyltransferase domain	WP_130014980.1	methyltransferase domain-containing protein	COG2226	Ubiquinone/menaquinone biosynthesis C-methylase UbiE	H	H
245	GC_00000002	core	pseudolongum_GCF_004155835	ps	ps	135	62	122	2	PF07883.11	Cupin domain	WP_033489189.1	cupin domain-containing protein	COG1917	Cupin domain protein related to quercetin dioxygenase	R	R
246	GC_00000002	core	pseudolongum_GCF_004155835	ps	ps	134	62	122	2	PF13649.6	Methyltransferase domain	WP_130095200.1	methyltransferase domain-containing protein	COG2226	Ubiquinone/menaquinone biosynthesis C-methylase UbiE	H	H
247	GC_00000003	core	AF13_3LB	gl	gl3	459	62	121	2	PF07702.13	UTRA domain	WP_118238787.1	GntR family transcriptional regulator	COG2188	DNA-binding transcriptional regulator, GntR family	K	K
248	GC_00000003	core	AF13_3LB	gl	gl3	458	62	121	2	PF00202.21	Aminotransferase class-III	WP_118238934.1	aspartate aminotransferase family protein	COG0160	4-aminobutyrate aminotransferase or related aminotransferase	E	E
249	GC_00000003	core	AGR2145	gl	gl2	892	62	121	2	PF07702.13	UTRA domain	WP_022858307.1	GntR family transcriptional regulator	COG2188	DNA-binding transcriptional regulator, GntR family	K	K
250	GC_00000003	core	AGR2145	gl	gl2	891	62	121	2	PF00202.21	Aminotransferase class-III	WP_026647962.1	aspartate aminotransferase family protein	COG0160	4-aminobutyrate aminotransferase or related aminotransferase	E	E
251	GC_00000003	core	ATCC25526	ps	ps	460	62	121	2	PF07702.13	UTRA domain	IGS:Strain-ATCC_Illumina_pseudo_04800	GntR family transcriptional regulator	COG2188	DNA-binding transcriptional regulator, GntR family	K	K
252	GC_00000003	core	ATCC25526	ps	ps	459	62	121	2	PF00202.21	Aminotransferase class-III	IGS:Strain-ATCC_Illumina_pseudo_04790	aminotransferase	COG0160	4-aminobutyrate aminotransferase or related aminotransferase	E	E
253	GC_00000003	core	E	gl	gl3	1092	62	121	2	PF00202.21	Aminotransferase class-III	IGS:Strain_E_contigs_11360	aminotransferase	COG0160	4-aminobutyrate aminotransferase or related aminotransferase	E	E
254	GC_00000003	core	EM10	gl	gl3	504	62	121	2	PF00202.21	Aminotransferase class-III	IGS:Strain-EM10_Illumina_pseudo_05280	aminotransferase	COG0160	4-aminobutyrate aminotransferase or related aminotransferase	E	E
255	GC_00000003	core	EM13	gl	gl3	504	62	121	2	PF00202.21	Aminotransferase class-III	IGS:Strain-EM13_Illumina_pseudo_05280	aminotransferase	COG0160	4-aminobutyrate aminotransferase or related aminotransferase	E	E
256	GC_00000003	core	NM87_A27A	gl	gl3	452	62	121	2	PF07702.13	UTRA domain	WP_136511421.1	GntR family transcriptional regulator	COG2188	DNA-binding transcriptional regulator, GntR family	K	K
257	GC_00000003	core	NM87_A27A	gl	gl3	453	62	121	2	PF00202.21	Aminotransferase class-III	WP_136511422.1	aspartate aminotransferase family protein	COG0160	4-aminobutyrate aminotransferase or related aminotransferase	E	E
258	GC_00000003	core	PV8_2	gl	gl2	502	62	121	2	PF07702.13	UTRA domain	WP_039171357.1	GntR family transcriptional regulator	COG2188	DNA-binding transcriptional regulator, GntR family	K	K
259	GC_00000003	core	PV8_2	gl	gl2	501	62	121	2	PF00202.21	Aminotransferase class-III	WP_039171355.1	aspartate aminotransferase family protein	COG0160	4-aminobutyrate aminotransferase or related aminotransferase	E	E
260	GC_00000003	core	S22_20	gl	gl3	773	62	121	2	PF07702.13	UTRA domain	WP_120359185.1	GntR family transcriptional regulator	COG2188	DNA-binding transcriptional regulator, GntR family	K	K
261	GC_00000003	core	S22_20	gl	gl3	772	62	121	2	PF00202.21	Aminotransferase class-III	WP_120359280.1	aspartate aminotransferase family protein	COG0160	4-aminobutyrate aminotransferase or related aminotransferase	E	E
262	GC_00000003	core	UMB_MBP01	gl	gl3	445	62	121	2	PF07702.13	UTRA domain	WP_095507532.1	GntR family transcriptional regulator	COG2188	DNA-binding transcriptional regulator, GntR family	K	K
263	GC_00000003	core	UMB_MBP01	gl	gl3	444	62	121	2	PF00202.21	Aminotransferase class-III	WP_095508300.1	aspartate aminotransferase family protein	COG0160	4-aminobutyrate aminotransferase or related aminotransferase	E	E
264	GC_00000003	core	globosum_DSM_20092_GCF_002706665	gl	gl1	1298	62	121	2	PF07702.13	UTRA domain	WP_026643602.1	GntR family transcriptional regulator	COG2188	DNA-binding transcriptional regulator, GntR family	K	K
265	GC_00000003	core	globosum_DSM_20092_GCF_002706665	gl	gl1	1299	62	121	2	PF00202.21	Aminotransferase class-III	WP_026643601.1	aspartate aminotransferase family protein	COG0160	4-aminobutyrate aminotransferase or related aminotransferase	E	E
266	GC_00000003	core	globosum_GCF_002846675	gl	gl1	628	62	121	2	PF07702.13	UTRA domain	WP_101393879.1	GntR family transcriptional regulator	COG2188	DNA-binding transcriptional regulator, GntR family	K	K
267	GC_00000003	core	globosum_GCF_002846675	gl	gl1	629	62	121	2	PF00202.21	Aminotransferase class-III	WP_101393893.1	aspartate aminotransferase family protein	COG0160	4-aminobutyrate aminotransferase or related aminotransferase	E	E
268	GC_00000003	core	globosum_GCF_002846685	gl	gl1	865	62	121	2	PF07702.13	UTRA domain	WP_101454151.1	GntR family transcriptional regulator	COG2188	DNA-binding transcriptional regulator, GntR family	K	K
269	GC_00000003	core	globosum_GCF_002846685	gl	gl1	864	62	121	2	PF00202.21	Aminotransferase class-III	WP_101454239.1	aspartate aminotransferase family protein	COG0160	4-aminobutyrate aminotransferase or related aminotransferase	E	E
270	GC_00000003	core	globosum_GCF_002846715	gl	gl2	79	62	121	2	PF07702.13	UTRA domain	WP_101396820.1	GntR family transcriptional regulator	COG2188	DNA-binding transcriptional regulator, GntR family	K	K
271	GC_00000003	core	globosum_GCF_002846715	gl	gl2	78	62	121	2	PF00202.21	Aminotransferase class-III	WP_101397112.1	aspartate aminotransferase family protein	COG0160	4-aminobutyrate aminotransferase or related aminotransferase	E	E
272	GC_00000003	core	globosum_GCF_002846775	gl	gl3	559	62	121	2	PF07702.13	UTRA domain	WP_101398431.1	GntR family transcriptional regulator	COG2188	DNA-binding transcriptional regulator, GntR family	K	K
273	GC_00000003	core	globosum_GCF_002846775	gl	gl3	558	62	121	2	PF00202.21	Aminotransferase class-III	WP_101398763.1	aspartate aminotransferase family protein	COG0160	4-aminobutyrate aminotransferase or related aminotransferase	E	E
274	GC_00000003	core	globosum_GCF_002846815	gl	gl3	287	62	121	2	PF07702.13	UTRA domain	WP_101430280.1	GntR family transcriptional regulator	COG2188	DNA-binding transcriptional regulator, GntR family	K	K
275	GC_00000003	core	globosum_GCF_002846815	gl	gl3	286	62	121	2	PF00202.21	Aminotransferase class-III	WP_101430296.1	aspartate aminotransferase family protein	COG0160	4-aminobutyrate aminotransferase or related aminotransferase	E	E
276	GC_00000003	core	globosum_GCF_002846835	gl	gl2	408	62	121	2	PF07702.13	UTRA domain	WP_101430723.1	GntR family transcriptional regulator	COG2188	DNA-binding transcriptional regulator, GntR family	K	K
277	GC_00000003	core	globosum_GCF_002846835	gl	gl2	407	62	121	2	PF00202.21	Aminotransferase class-III	WP_101430722.1	aspartate aminotransferase family protein	COG0160	4-aminobutyrate aminotransferase or related aminotransferase	E	E
278	GC_00000003	core	globosum_GCF_002846845	gl	gl2	907	62	121	2	PF07702.13	UTRA domain	WP_039171357.1	GntR family transcriptional regulator	COG2188	DNA-binding transcriptional regulator, GntR family	K	K
279	GC_00000003	core	globosum_GCF_002846845	gl	gl2	906	62	121	2	PF00202.21	Aminotransferase class-III	WP_039171355.1	aspartate aminotransferase family protein	COG0160	4-aminobutyrate aminotransferase or related aminotransferase	E	E
280	GC_00000003	core	globosum_GCF_004154995	gl	gl3	541	62	121	2	PF07702.13	UTRA domain	WP_129859051.1	GntR family transcriptional regulator	COG2188	DNA-binding transcriptional regulator, GntR family	K	K
281	GC_00000003	core	globosum_GCF_004154995	gl	gl3	540	62	121	2	PF00202.21	Aminotransferase class-III	WP_101454239.1	aspartate aminotransferase family protein	COG0160	4-aminobutyrate aminotransferase or related aminotransferase	E	E
282	GC_00000003	core	globosum_GCF_004155045	gl	gl1	748	62	121	2	PF07702.13	UTRA domain	WP_026643602.1	GntR family transcriptional regulator	COG2188	DNA-binding transcriptional regulator, GntR family	K	K
283	GC_00000003	core	globosum_GCF_004155045	gl	gl1	747	62	121	2	PF00202.21	Aminotransferase class-III	WP_101454239.1	aspartate aminotransferase family protein	COG0160	4-aminobutyrate aminotransferase or related aminotransferase	E	E
284	GC_00000003	core	globosum_GCF_004155095	gl	gl3	1313	62	121	2	PF07702.13	UTRA domain	WP_101393879.1	GntR family transcriptional regulator	COG2188	DNA-binding transcriptional regulator, GntR family	K	K
285	GC_00000003	core	globosum_GCF_004155095	gl	gl3	1312	62	121	2	PF00202.21	Aminotransferase class-III	WP_129860804.1	aspartate aminotransferase family protein	COG0160	4-aminobutyrate aminotransferase or related aminotransferase	E	E
286	GC_00000003	core	globosum_GCF_004155115	gl	gl1	920	62	121	2	PF07702.13	UTRA domain	WP_026643602.1	GntR family transcriptional regulator	COG2188	DNA-binding transcriptional regulator, GntR family	K	K
287	GC_00000003	core	globosum_GCF_004155115	gl	gl1	919	62	121	2	PF00202.21	Aminotransferase class-III	WP_101393893.1	aspartate aminotransferase family protein	COG0160	4-aminobutyrate aminotransferase or related aminotransferase	E	E
288	GC_00000003	core	globosum_GCF_004155135	gl	gl2	1278	62	121	2	PF07702.13	UTRA domain	WP_129864100.1	GntR family transcriptional regulator	COG2188	DNA-binding transcriptional regulator, GntR family	K	K
289	GC_00000003	core	globosum_GCF_004155135	gl	gl2	1277	62	121	2	PF00202.21	Aminotransferase class-III	WP_129864099.1	aspartate aminotransferase family protein	COG0160	4-aminobutyrate aminotransferase or related aminotransferase	E	E
290	GC_00000003	core	globosum_GCF_004155145	gl	gl2	1686	62	121	2	PF07702.13	UTRA domain	WP_095507532.1	GntR family transcriptional regulator	COG2188	DNA-binding transcriptional regulator, GntR family	K	K
291	GC_00000003	core	globosum_GCF_004155145	gl	gl2	1685	62	121	2	PF00202.21	Aminotransferase class-III	WP_129966265.1	aspartate aminotransferase family protein	COG0160	4-aminobutyrate aminotransferase or related aminotransferase	E	E
292	GC_00000003	core	globosum_GCF_004155235	gl	gl2	436	62	121	2	PF07702.13	UTRA domain	WP_129895052.1	GntR family transcriptional regulator	COG2188	DNA-binding transcriptional regulator, GntR family	K	K
293	GC_00000003	core	globosum_GCF_004155235	gl	gl2	435	62	121	2	PF00202.21	Aminotransferase class-III	WP_129895300.1	aspartate aminotransferase family protein	COG0160	4-aminobutyrate aminotransferase or related aminotransferase	E	E
294	GC_00000003	core	globosum_GCF_004155285	gl	gl2	1602	62	121	2	PF07702.13	UTRA domain	WP_129866075.1	GntR family transcriptional regulator	COG2188	DNA-binding transcriptional regulator, GntR family	K	K
295	GC_00000003	core	globosum_GCF_004155285	gl	gl2	1601	62	121	2	PF00202.21	Aminotransferase class-III	WP_129866074.1	aspartate aminotransferase family protein	COG0160	4-aminobutyrate aminotransferase or related aminotransferase	E	E
296	GC_00000003	core	globosum_GCF_004155305	gl	gl2	1534	62	121	2	PF07702.13	UTRA domain	WP_039171357.1	GntR family transcriptional regulator	COG2188	DNA-binding transcriptional regulator, GntR family	K	K
297	GC_00000003	core	globosum_GCF_004155305	gl	gl2	1533	62	121	2	PF00202.21	Aminotransferase class-III	WP_039171355.1	aspartate aminotransferase family protein	COG0160	4-aminobutyrate aminotransferase or related aminotransferase	E	E
298	GC_00000003	core	globosum_GCF_004155325	gl	gl1	1064	62	121	2	PF07702.13	UTRA domain	WP_026643602.1	GntR family transcriptional regulator	COG2188	DNA-binding transcriptional regulator, GntR family	K	K
299	GC_00000003	core	globosum_GCF_004155325	gl	gl1	1063	62	121	2	PF00202.21	Aminotransferase class-III	WP_101454239.1	aspartate aminotransferase family protein	COG0160	4-aminobutyrate aminotransferase or related aminotransferase	E	E
300	GC_00000003	core	globosum_GCF_004155375	gl	gl3	552	62	121	2	PF07702.13	UTRA domain	WP_129853417.1	GntR family transcriptional regulator	COG2188	DNA-binding transcriptional regulator, GntR family	K	K
301	GC_00000003	core	globosum_GCF_004155375	gl	gl3	551	62	121	2	PF00202.21	Aminotransferase class-III	WP_129903850.1	aspartate aminotransferase family protein	COG0160	4-aminobutyrate aminotransferase or related aminotransferase	E	E
302	GC_00000003	core	globosum_GCF_004155405	gl	gl1	623	62	121	2	PF07702.13	UTRA domain	WP_026643602.1	GntR family transcriptional regulator	COG2188	DNA-binding transcriptional regulator, GntR family	K	K
303	GC_00000003	core	globosum_GCF_004155405	gl	gl1	622	62	121	2	PF00202.21	Aminotransferase class-III	WP_129867569.1	aspartate aminotransferase family protein	COG0160	4-aminobutyrate aminotransferase or related aminotransferase	E	E
304	GC_00000003	core	globosum_GCF_004155425	gl	gl1	1310	62	121	2	PF07702.13	UTRA domain	WP_026643602.1	GntR family transcriptional regulator	COG2188	DNA-binding transcriptional regulator, GntR family	K	K
305	GC_00000003	core	globosum_GCF_004155425	gl	gl1	1309	62	121	2	PF00202.21	Aminotransferase class-III	WP_129895855.1	aspartate aminotransferase family protein	COG0160	4-aminobutyrate aminotransferase or related aminotransferase	E	E
306	GC_00000003	core	globosum_GCF_004155435	gl	gl1	1330	62	121	2	PF07702.13	UTRA domain	WP_129904520.1	GntR family transcriptional regulator	COG2188	DNA-binding transcriptional regulator, GntR family	K	K
307	GC_00000003	core	globosum_GCF_004155435	gl	gl1	1329	62	121	2	PF00202.21	Aminotransferase class-III	WP_101393893.1	aspartate aminotransferase family protein	COG0160	4-aminobutyrate aminotransferase or related aminotransferase	E	E
308	GC_00000003	core	globosum_GCF_004155475	gl	gl3	549	62	121	2	PF07702.13	UTRA domain	WP_129905349.1	GntR family transcriptional regulator	COG2188	DNA-binding transcriptional regulator, GntR family	K	K
309	GC_00000003	core	globosum_GCF_004155475	gl	gl3	548	62	121	2	PF00202.21	Aminotransferase class-III	WP_129905348.1	aspartate aminotransferase family protein	COG0160	4-aminobutyrate aminotransferase or related aminotransferase	E	E
310	GC_00000003	core	globosum_GCF_004155505	gl	gl3	895	62	121	2	PF07702.13	UTRA domain	WP_095507532.1	GntR family transcriptional regulator	COG2188	DNA-binding transcriptional regulator, GntR family	K	K
311	GC_00000003	core	globosum_GCF_004155505	gl	gl3	894	62	121	2	PF00202.21	Aminotransferase class-III	WP_129908202.1	aspartate aminotransferase family protein	COG0160	4-aminobutyrate aminotransferase or related aminotransferase	E	E
312	GC_00000003	core	globosum_GCF_004155525	gl	gl3	535	62	121	2	PF07702.13	UTRA domain	WP_129896286.1	GntR family transcriptional regulator	COG2188	DNA-binding transcriptional regulator, GntR family	K	K
313	GC_00000003	core	globosum_GCF_004155525	gl	gl3	534	62	121	2	PF00202.21	Aminotransferase class-III	WP_129896285.1	aspartate aminotransferase family protein	COG0160	4-aminobutyrate aminotransferase or related aminotransferase	E	E
314	GC_00000003	core	globosum_GCF_004155535	gl	gl3	1414	62	121	2	PF07702.13	UTRA domain	WP_129897079.1	GntR family transcriptional regulator	COG2188	DNA-binding transcriptional regulator, GntR family	K	K
315	GC_00000003	core	globosum_GCF_004155535	gl	gl3	1413	62	121	2	PF00202.21	Aminotransferase class-III	WP_129897077.1	aspartate aminotransferase family protein	COG0160	4-aminobutyrate aminotransferase or related aminotransferase	E	E
316	GC_00000003	core	globosum_GCF_004155565	gl	gl2	691	62	121	2	PF07702.13	UTRA domain	WP_039171357.1	GntR family transcriptional regulator	COG2188	DNA-binding transcriptional regulator, GntR family	K	K
317	GC_00000003	core	globosum_GCF_004155565	gl	gl2	690	62	121	2	PF00202.21	Aminotransferase class-III	WP_129912823.1	aspartate aminotransferase family protein	COG0160	4-aminobutyrate aminotransferase or related aminotransferase	E	E
318	GC_00000003	core	globosum_GCF_004155595	gl	gl2	514	62	121	2	PF07702.13	UTRA domain	WP_039171357.1	GntR family transcriptional regulator	COG2188	DNA-binding transcriptional regulator, GntR family	K	K
319	GC_00000003	core	globosum_GCF_004155595	gl	gl2	513	62	121	2	PF00202.21	Aminotransferase class-III	WP_039171355.1	aspartate aminotransferase family protein	COG0160	4-aminobutyrate aminotransferase or related aminotransferase	E	E
320	GC_00000003	core	globosum_GCF_004155615	gl	gl3	565	62	121	2	PF07702.13	UTRA domain	WP_129853417.1	GntR family transcriptional regulator	COG2188	DNA-binding transcriptional regulator, GntR family	K	K
321	GC_00000003	core	globosum_GCF_004155615	gl	gl3	564	62	121	2	PF00202.21	Aminotransferase class-III	WP_129853416.1	aspartate aminotransferase family protein	COG0160	4-aminobutyrate aminotransferase or related aminotransferase	E	E
322	GC_00000003	core	globosum_GCF_004155625	gl	gl2	1668	62	121	2	PF07702.13	UTRA domain	WP_129898475.1	GntR family transcriptional regulator	COG2188	DNA-binding transcriptional regulator, GntR family	K	K
323	GC_00000003	core	globosum_GCF_004155625	gl	gl2	1667	62	121	2	PF00202.21	Aminotransferase class-III	WP_129898474.1	aspartate aminotransferase family protein	COG0160	4-aminobutyrate aminotransferase or related aminotransferase	E	E
324	GC_00000003	core	globosum_GCF_004155635	gl	gl2	657	62	121	2	PF07702.13	UTRA domain	WP_039171357.1	GntR family transcriptional regulator	COG2188	DNA-binding transcriptional regulator, GntR family	K	K
325	GC_00000003	core	globosum_GCF_004155635	gl	gl2	656	62	121	2	PF00202.21	Aminotransferase class-III	WP_039171355.1	aspartate aminotransferase family protein	COG0160	4-aminobutyrate aminotransferase or related aminotransferase	E	E
326	GC_00000003	core	globosum_GCF_004155645	gl	gl2	529	62	121	2	PF07702.13	UTRA domain	WP_129914083.1	GntR family transcriptional regulator	COG2188	DNA-binding transcriptional regulator, GntR family	K	K
327	GC_00000003	core	globosum_GCF_004155645	gl	gl2	528	62	121	2	PF00202.21	Aminotransferase class-III	WP_129914082.1	aspartate aminotransferase family protein	COG0160	4-aminobutyrate aminotransferase or related aminotransferase	E	E
328	GC_00000003	core	globosum_GCF_004155695	gl	gl1	1487	62	121	2	PF07702.13	UTRA domain	WP_026643602.1	GntR family transcriptional regulator	COG2188	DNA-binding transcriptional regulator, GntR family	K	K
329	GC_00000003	core	globosum_GCF_004155695	gl	gl1	1486	62	121	2	PF00202.21	Aminotransferase class-III	WP_101454239.1	aspartate aminotransferase family protein	COG0160	4-aminobutyrate aminotransferase or related aminotransferase	E	E
330	GC_00000003	core	globosum_GCF_004155705	gl	gl2	512	62	121	2	PF07702.13	UTRA domain	WP_039171357.1	GntR family transcriptional regulator	COG2188	DNA-binding transcriptional regulator, GntR family	K	K
331	GC_00000003	core	globosum_GCF_004155705	gl	gl2	511	62	121	2	PF00202.21	Aminotransferase class-III	WP_039171355.1	aspartate aminotransferase family protein	COG0160	4-aminobutyrate aminotransferase or related aminotransferase	E	E
332	GC_00000003	core	globosum_GCF_004155745	gl	gl2	588	62	121	2	PF07702.13	UTRA domain	WP_039171357.1	GntR family transcriptional regulator	COG2188	DNA-binding transcriptional regulator, GntR family	K	K
333	GC_00000003	core	globosum_GCF_004155745	gl	gl2	587	62	121	2	PF00202.21	Aminotransferase class-III	WP_039171355.1	aspartate aminotransferase family protein	COG0160	4-aminobutyrate aminotransferase or related aminotransferase	E	E
334	GC_00000003	core	globosum_GCF_004155805	gl	gl2	527	62	121	2	PF07702.13	UTRA domain	WP_039171357.1	GntR family transcriptional regulator	COG2188	DNA-binding transcriptional regulator, GntR family	K	K
335	GC_00000003	core	globosum_GCF_004155805	gl	gl2	526	62	121	2	PF00202.21	Aminotransferase class-III	WP_039171355.1	aspartate aminotransferase family protein	COG0160	4-aminobutyrate aminotransferase or related aminotransferase	E	E
336	GC_00000003	core	globosum_GCF_004155855	gl	gl1	780	62	121	2	PF07702.13	UTRA domain	WP_026643602.1	GntR family transcriptional regulator	COG2188	DNA-binding transcriptional regulator, GntR family	K	K
337	GC_00000003	core	globosum_GCF_004155855	gl	gl1	779	62	121	2	PF00202.21	Aminotransferase class-III	WP_129895855.1	aspartate aminotransferase family protein	COG0160	4-aminobutyrate aminotransferase or related aminotransferase	E	E
338	GC_00000003	core	globosum_GCF_004156085	gl	gl3	551	62	121	2	PF07702.13	UTRA domain	WP_129896286.1	GntR family transcriptional regulator	COG2188	DNA-binding transcriptional regulator, GntR family	K	K
339	GC_00000003	core	globosum_GCF_004156085	gl	gl3	550	62	121	2	PF00202.21	Aminotransferase class-III	WP_129896285.1	aspartate aminotransferase family protein	COG0160	4-aminobutyrate aminotransferase or related aminotransferase	E	E
340	GC_00000003	core	globosum_GCF_004156115	gl	gl2	547	62	121	2	PF07702.13	UTRA domain	WP_129870584.1	GntR family transcriptional regulator	COG2188	DNA-binding transcriptional regulator, GntR family	K	K
341	GC_00000003	core	globosum_GCF_004156115	gl	gl2	546	62	121	2	PF00202.21	Aminotransferase class-III	WP_129870583.1	aspartate aminotransferase family protein	COG0160	4-aminobutyrate aminotransferase or related aminotransferase	E	E
342	GC_00000003	core	globosum_GCF_004156135	gl	gl2	1586	62	121	2	PF07702.13	UTRA domain	WP_022858307.1	GntR family transcriptional regulator	COG2188	DNA-binding transcriptional regulator, GntR family	K	K
343	GC_00000003	core	globosum_GCF_004156135	gl	gl2	1585	62	121	2	PF00202.21	Aminotransferase class-III	WP_026647962.1	aspartate aminotransferase family protein	COG0160	4-aminobutyrate aminotransferase or related aminotransferase	E	E
344	GC_00000003	core	globosum_GCF_004156145	gl	gl1	49	62	121	2	PF07702.13	UTRA domain	WP_026643602.1	GntR family transcriptional regulator	COG2188	DNA-binding transcriptional regulator, GntR family	K	K
345	GC_00000003	core	globosum_GCF_004156145	gl	gl1	48	62	121	2	PF00202.21	Aminotransferase class-III	WP_101393893.1	aspartate aminotransferase family protein	COG0160	4-aminobutyrate aminotransferase or related aminotransferase	E	E
346	GC_00000003	core	globosum_GCF_004156175	gl	gl3	145	62	121	2	PF07702.13	UTRA domain	WP_129916969.1	GntR family transcriptional regulator	COG2188	DNA-binding transcriptional regulator, GntR family	K	K
347	GC_00000003	core	globosum_GCF_004156175	gl	gl3	144	62	121	2	PF00202.21	Aminotransferase class-III	WP_129917106.1	aspartate aminotransferase family protein	COG0160	4-aminobutyrate aminotransferase or related aminotransferase	E	E
348	GC_00000003	core	globosum_GCF_004156235	gl	gl2	1348	62	121	2	PF07702.13	UTRA domain	WP_129874066.1	GntR family transcriptional regulator	COG2188	DNA-binding transcriptional regulator, GntR family	K	K
349	GC_00000003	core	globosum_GCF_004156235	gl	gl2	1347	62	121	2	PF00202.21	Aminotransferase class-III	WP_129874065.1	aspartate aminotransferase family protein	COG0160	4-aminobutyrate aminotransferase or related aminotransferase	E	E
350	GC_00000003	core	globosum_GCF_004168525	gl	gl1	776	62	121	2	PF07702.13	UTRA domain	WP_026643602.1	GntR family transcriptional regulator	COG2188	DNA-binding transcriptional regulator, GntR family	K	K
351	GC_00000003	core	globosum_GCF_004168525	gl	gl1	775	62	121	2	PF00202.21	Aminotransferase class-III	WP_101454239.1	aspartate aminotransferase family protein	COG0160	4-aminobutyrate aminotransferase or related aminotransferase	E	E
352	GC_00000003	core	pseudolongum_GCF_000741325	ps	ps	135	62	121	2	PF07702.13	UTRA domain	WP_033488409.1	GntR family transcriptional regulator	COG2188	DNA-binding transcriptional regulator, GntR family	K	K
353	GC_00000003	core	pseudolongum_GCF_000741325	ps	ps	134	62	121	2	PF00202.21	Aminotransferase class-III	WP_033488557.1	aspartate aminotransferase family protein	COG0160	4-aminobutyrate aminotransferase or related aminotransferase	E	E
354	GC_00000003	core	pseudolongum_GCF_002846725	ps	ps	753	62	121	2	PF07702.13	UTRA domain	WP_101441689.1	GntR family transcriptional regulator	COG2188	DNA-binding transcriptional regulator, GntR family	K	K
355	GC_00000003	core	pseudolongum_GCF_002846725	ps	ps	754	62	121	2	PF00202.21	Aminotransferase class-III	WP_101441748.1	aspartate aminotransferase family protein	COG0160	4-aminobutyrate aminotransferase or related aminotransferase	E	E
356	GC_00000003	core	pseudolongum_GCF_002846755	ps	ps	783	62	121	2	PF07702.13	UTRA domain	WP_101428403.1	GntR family transcriptional regulator	COG2188	DNA-binding transcriptional regulator, GntR family	K	K
357	GC_00000003	core	pseudolongum_GCF_002846755	ps	ps	782	62	121	2	PF00202.21	Aminotransferase class-III	WP_033488557.1	aspartate aminotransferase family protein	COG0160	4-aminobutyrate aminotransferase or related aminotransferase	E	E
358	GC_00000003	core	pseudolongum_GCF_004155015	ps	ps	627	62	121	2	PF07702.13	UTRA domain	WP_033488409.1	GntR family transcriptional regulator	COG2188	DNA-binding transcriptional regulator, GntR family	K	K
359	GC_00000003	core	pseudolongum_GCF_004155015	ps	ps	626	62	121	2	PF00202.21	Aminotransferase class-III	WP_033488557.1	aspartate aminotransferase family protein	COG0160	4-aminobutyrate aminotransferase or related aminotransferase	E	E
360	GC_00000003	core	pseudolongum_GCF_004155395	ps	ps	481	62	121	2	PF07702.13	UTRA domain	WP_101428403.1	GntR family transcriptional regulator	COG2188	DNA-binding transcriptional regulator, GntR family	K	K
361	GC_00000003	core	pseudolongum_GCF_004155395	ps	ps	480	62	121	2	PF00202.21	Aminotransferase class-III	WP_129970933.1	aspartate aminotransferase family protein	COG0160	4-aminobutyrate aminotransferase or related aminotransferase	E	E
362	GC_00000003	core	pseudolongum_GCF_004155715	ps	ps	487	62	121	2	PF07702.13	UTRA domain	WP_101428403.1	GntR family transcriptional regulator	COG2188	DNA-binding transcriptional regulator, GntR family	K	K
363	GC_00000003	core	pseudolongum_GCF_004155715	ps	ps	486	62	121	2	PF00202.21	Aminotransferase class-III	WP_129990136.1	aspartate aminotransferase family protein	COG0160	4-aminobutyrate aminotransferase or related aminotransferase	E	E
364	GC_00000003	core	pseudolongum_GCF_004155725	ps	ps	479	62	121	2	PF07702.13	UTRA domain	WP_101428403.1	GntR family transcriptional regulator	COG2188	DNA-binding transcriptional regulator, GntR family	K	K
365	GC_00000003	core	pseudolongum_GCF_004155725	ps	ps	478	62	121	2	PF00202.21	Aminotransferase class-III	WP_130015214.1	aspartate aminotransferase family protein	COG0160	4-aminobutyrate aminotransferase or related aminotransferase	E	E
366	GC_00000003	core	pseudolongum_GCF_004155835	ps	ps	481	62	121	2	PF07702.13	UTRA domain	WP_101428403.1	GntR family transcriptional regulator	COG2188	DNA-binding transcriptional regulator, GntR family	K	K
367	GC_00000003	core	pseudolongum_GCF_004155835	ps	ps	480	62	121	2	PF00202.21	Aminotransferase class-III	WP_129970933.1	aspartate aminotransferase family protein	COG0160	4-aminobutyrate aminotransferase or related aminotransferase	E	E
368	GC_00000004	core	AF13_3LB	gl	gl3	583	62	121	2
369	GC_00000004	core	AF13_3LB	gl	gl3	582	62	121	2	PF00817.20	impB/mucB/samB family	WP_118238874.1	type VI secretion protein ImpB	COG0389	Nucleotidyltransferase/DNA polymerase involved in DNA repair	L	L
370	GC_00000004	core	AGR2145	gl	gl2	356	62	121	2
371	GC_00000004	core	AGR2145	gl	gl2	357	62	121	2	PF00817.20	impB/mucB/samB family	WP_022857791.1	DNA methylase	COG0389	Nucleotidyltransferase/DNA polymerase involved in DNA repair	L	L
372	GC_00000004	core	ATCC25526	ps	ps	582	62	121	2			IGS:Strain-ATCC_Illumina_pseudo_06070	protein
373	GC_00000004	core	ATCC25526	ps	ps	581	62	121	2	PF00817.20	impB/mucB/samB family	IGS:Strain-ATCC_Illumina_pseudo_06060	Nucleotidyltransferase/DNA polymerase involved in DNA repair	COG0389	Nucleotidyltransferase/DNA polymerase involved in DNA repair	L	L
374	GC_00000004	core	E	gl	gl3	340	62	121	2			IGS:Strain_E_contigs_03570	protein
375	GC_00000004	core	E	gl	gl3	341	62	121	2	PF00817.20	impB/mucB/samB family	IGS:Strain_E_contigs_03580	Nucleotidyltransferase/DNA polymerase involved in DNA repair	COG0389	Nucleotidyltransferase/DNA polymerase involved in DNA repair	L	L
376	GC_00000004	core	EM10	gl	gl3	636	62	121	2			IGS:Strain-EM10_Illumina_pseudo_06650	protein
377	GC_00000004	core	EM10	gl	gl3	635	62	121	2	PF00817.20	impB/mucB/samB family	IGS:Strain-EM10_Illumina_pseudo_06640	Nucleotidyltransferase/DNA polymerase involved in DNA repair	COG0389	Nucleotidyltransferase/DNA polymerase involved in DNA repair	L	L
378	GC_00000004	core	EM13	gl	gl3	638	62	121	2			IGS:Strain-EM13_Illumina_pseudo_06670	protein
379	GC_00000004	core	EM13	gl	gl3	637	62	121	2	PF00817.20	impB/mucB/samB family	IGS:Strain-EM13_Illumina_pseudo_06660	Nucleotidyltransferase/DNA polymerase involved in DNA repair	COG0389	Nucleotidyltransferase/DNA polymerase involved in DNA repair	L	L
380	GC_00000004	core	NM87_A27A	gl	gl3	1266	62	121	2
381	GC_00000004	core	NM87_A27A	gl	gl3	1265	62	121	2	PF00817.20	impB/mucB/samB family	WP_136510883.1	type VI secretion protein ImpB	COG0389	Nucleotidyltransferase/DNA polymerase involved in DNA repair	L	L
382	GC_00000004	core	PV8_2	gl	gl2	623	62	121	2
383	GC_00000004	core	PV8_2	gl	gl2	622	62	121	2	PF00817.20	impB/mucB/samB family			COG0389	Nucleotidyltransferase/DNA polymerase involved in DNA repair	L	L
384	GC_00000004	core	S22_20	gl	gl3	702	62	121	2
385	GC_00000004	core	S22_20	gl	gl3	703	62	121	2	PF00817.20	impB/mucB/samB family	WP_120359068.1	type VI secretion protein ImpB	COG0389	Nucleotidyltransferase/DNA polymerase involved in DNA repair	L	L
386	GC_00000004	core	UMB_MBP01	gl	gl3	577	62	121	2
387	GC_00000004	core	UMB_MBP01	gl	gl3	576	62	121	2	PF00817.20	impB/mucB/samB family	WP_095507613.1	type VI secretion protein ImpB	COG0389	Nucleotidyltransferase/DNA polymerase involved in DNA repair	L	L
388	GC_00000004	core	globosum_DSM_20092_GCF_002706665	gl	gl1	1175	62	121	2
389	GC_00000004	core	globosum_DSM_20092_GCF_002706665	gl	gl1	1176	62	121	2	PF00817.20	impB/mucB/samB family			COG0389	Nucleotidyltransferase/DNA polymerase involved in DNA repair	L	L
390	GC_00000004	core	globosum_GCF_002846675	gl	gl1	515	62	121	2
391	GC_00000004	core	globosum_GCF_002846675	gl	gl1	514	62	121	2	PF00817.20	impB/mucB/samB family			COG0389	Nucleotidyltransferase/DNA polymerase involved in DNA repair	L	L
392	GC_00000004	core	globosum_GCF_002846685	gl	gl1	986	62	121	2
393	GC_00000004	core	globosum_GCF_002846685	gl	gl1	985	62	121	2	PF00817.20	impB/mucB/samB family			COG0389	Nucleotidyltransferase/DNA polymerase involved in DNA repair	L	L
394	GC_00000004	core	globosum_GCF_002846715	gl	gl2	196	62	121	2
395	GC_00000004	core	globosum_GCF_002846775	gl	gl3	687	62	121	2
396	GC_00000004	core	globosum_GCF_002846775	gl	gl3	686	62	121	2	PF00817.20	impB/mucB/samB family	WP_101398529.1	type VI secretion protein ImpB	COG0389	Nucleotidyltransferase/DNA polymerase involved in DNA repair	L	L
397	GC_00000004	core	globosum_GCF_002846815	gl	gl3	479	62	121	2
398	GC_00000004	core	globosum_GCF_002846815	gl	gl3	478	62	121	2	PF00817.20	impB/mucB/samB family	WP_101429417.1	type VI secretion protein ImpB	COG0389	Nucleotidyltransferase/DNA polymerase involved in DNA repair	L	L
399	GC_00000004	core	globosum_GCF_002846835	gl	gl2	527	62	121	2
400	GC_00000004	core	globosum_GCF_002846835	gl	gl2	526	62	121	2	PF00817.20	impB/mucB/samB family	WP_101430768.1	type VI secretion protein ImpB	COG0389	Nucleotidyltransferase/DNA polymerase involved in DNA repair	L	L
401	GC_00000004	core	globosum_GCF_002846845	gl	gl2	1028	62	121	2
402	GC_00000004	core	globosum_GCF_002846845	gl	gl2	1027	62	121	2	PF00817.20	impB/mucB/samB family			COG0389	Nucleotidyltransferase/DNA polymerase involved in DNA repair	L	L
403	GC_00000004	core	globosum_GCF_004154995	gl	gl3	666	62	121	2
404	GC_00000004	core	globosum_GCF_004154995	gl	gl3	665	62	121	2	PF00817.20	impB/mucB/samB family	WP_129859199.1	type VI secretion protein ImpB	COG0389	Nucleotidyltransferase/DNA polymerase involved in DNA repair	L	L
405	GC_00000004	core	globosum_GCF_004155045	gl	gl1	870	62	121	2
406	GC_00000004	core	globosum_GCF_004155045	gl	gl1	869	62	121	2	PF00817.20	impB/mucB/samB family			COG0389	Nucleotidyltransferase/DNA polymerase involved in DNA repair	L	L
407	GC_00000004	core	globosum_GCF_004155095	gl	gl3	1432	62	121	2
408	GC_00000004	core	globosum_GCF_004155095	gl	gl3	1431	62	121	2	PF00817.20	impB/mucB/samB family	WP_129860898.1	type VI secretion protein ImpB	COG0389	Nucleotidyltransferase/DNA polymerase involved in DNA repair	L	L
409	GC_00000004	core	globosum_GCF_004155115	gl	gl1	1044	62	121	2
410	GC_00000004	core	globosum_GCF_004155115	gl	gl1	1043	62	121	2	PF00817.20	impB/mucB/samB family	WP_129887097.1	type VI secretion protein ImpB	COG0389	Nucleotidyltransferase/DNA polymerase involved in DNA repair	L	L
411	GC_00000004	core	globosum_GCF_004155135	gl	gl2	1407	62	121	2
412	GC_00000004	core	globosum_GCF_004155135	gl	gl2	1406	62	121	2	PF00817.20	impB/mucB/samB family	WP_129864177.1	type VI secretion protein ImpB	COG0389	Nucleotidyltransferase/DNA polymerase involved in DNA repair	L	L
413	GC_00000004	core	globosum_GCF_004155145	gl	gl2	292	62	121	2
414	GC_00000004	core	globosum_GCF_004155145	gl	gl2	291	62	121	2	PF00817.20	impB/mucB/samB family	WP_129966305.1	type VI secretion protein ImpB	COG0389	Nucleotidyltransferase/DNA polymerase involved in DNA repair	L	L
415	GC_00000004	core	globosum_GCF_004155235	gl	gl2	561	62	121	2
416	GC_00000004	core	globosum_GCF_004155285	gl	gl2	1720	62	121	2
417	GC_00000004	core	globosum_GCF_004155285	gl	gl2	1719	62	121	2	PF00817.20	impB/mucB/samB family	WP_129866126.1	type VI secretion protein ImpB	COG0389	Nucleotidyltransferase/DNA polymerase involved in DNA repair	L	L
418	GC_00000004	core	globosum_GCF_004155305	gl	gl2	1655	62	121	2
419	GC_00000004	core	globosum_GCF_004155305	gl	gl2	1654	62	121	2	PF00817.20	impB/mucB/samB family	WP_129966752.1	type VI secretion protein ImpB	COG0389	Nucleotidyltransferase/DNA polymerase involved in DNA repair	L	L
420	GC_00000004	core	globosum_GCF_004155325	gl	gl1	1187	62	121	2
421	GC_00000004	core	globosum_GCF_004155325	gl	gl1	1186	62	121	2	PF00817.20	impB/mucB/samB family	WP_129903191.1	type VI secretion protein ImpB	COG0389	Nucleotidyltransferase/DNA polymerase involved in DNA repair	L	L
422	GC_00000004	core	globosum_GCF_004155375	gl	gl3	677	62	121	2
423	GC_00000004	core	globosum_GCF_004155375	gl	gl3	676	62	121	2	PF00817.20	impB/mucB/samB family	WP_129903786.1	type VI secretion protein ImpB	COG0389	Nucleotidyltransferase/DNA polymerase involved in DNA repair	L	L
424	GC_00000004	core	globosum_GCF_004155405	gl	gl1	757	62	121	2
425	GC_00000004	core	globosum_GCF_004155405	gl	gl1	756	62	121	2	PF00817.20	impB/mucB/samB family	WP_129867619.1	type VI secretion protein ImpB	COG0389	Nucleotidyltransferase/DNA polymerase involved in DNA repair	L	L
426	GC_00000004	core	globosum_GCF_004155425	gl	gl1	1433	62	121	2
427	GC_00000004	core	globosum_GCF_004155425	gl	gl1	1432	62	121	2	PF00817.20	impB/mucB/samB family	WP_129867619.1	type VI secretion protein ImpB	COG0389	Nucleotidyltransferase/DNA polymerase involved in DNA repair	L	L
428	GC_00000004	core	globosum_GCF_004155435	gl	gl1	1450	62	121	2
429	GC_00000004	core	globosum_GCF_004155435	gl	gl1	1449	62	121	2	PF00817.20	impB/mucB/samB family			COG0389	Nucleotidyltransferase/DNA polymerase involved in DNA repair	L	L
430	GC_00000004	core	globosum_GCF_004155475	gl	gl3	676	62	121	2
431	GC_00000004	core	globosum_GCF_004155475	gl	gl3	675	62	121	2	PF00817.20	impB/mucB/samB family	WP_129905399.1	type VI secretion protein ImpB	COG0389	Nucleotidyltransferase/DNA polymerase involved in DNA repair	L	L
432	GC_00000004	core	globosum_GCF_004155505	gl	gl3	1019	62	121	2
433	GC_00000004	core	globosum_GCF_004155505	gl	gl3	1018	62	121	2	PF00817.20	impB/mucB/samB family	WP_129908282.1	type VI secretion protein ImpB	COG0389	Nucleotidyltransferase/DNA polymerase involved in DNA repair	L	L
434	GC_00000004	core	globosum_GCF_004155525	gl	gl3	658	62	121	2
435	GC_00000004	core	globosum_GCF_004155525	gl	gl3	657	62	121	2	PF00817.20	impB/mucB/samB family	WP_129896343.1	type VI secretion protein ImpB	COG0389	Nucleotidyltransferase/DNA polymerase involved in DNA repair	L	L
436	GC_00000004	core	globosum_GCF_004155535	gl	gl3	1542	62	121	2
437	GC_00000004	core	globosum_GCF_004155535	gl	gl3	1541	62	121	2	PF00817.20	impB/mucB/samB family	WP_129897273.1	type VI secretion protein ImpB	COG0389	Nucleotidyltransferase/DNA polymerase involved in DNA repair	L	L
438	GC_00000004	core	globosum_GCF_004155565	gl	gl2	815	62	121	2
439	GC_00000004	core	globosum_GCF_004155565	gl	gl2	814	62	121	2	PF00817.20	impB/mucB/samB family	WP_101430768.1	type VI secretion protein ImpB	COG0389	Nucleotidyltransferase/DNA polymerase involved in DNA repair	L	L
440	GC_00000004	core	globosum_GCF_004155595	gl	gl2	634	62	121	2
441	GC_00000004	core	globosum_GCF_004155595	gl	gl2	633	62	121	2	PF00817.20	impB/mucB/samB family	WP_129852732.1	type VI secretion protein ImpB	COG0389	Nucleotidyltransferase/DNA polymerase involved in DNA repair	L	L
442	GC_00000004	core	globosum_GCF_004155615	gl	gl3	687	62	121	2
443	GC_00000004	core	globosum_GCF_004155615	gl	gl3	686	62	121	2	PF00817.20	impB/mucB/samB family	WP_129853485.1	type VI secretion protein ImpB	COG0389	Nucleotidyltransferase/DNA polymerase involved in DNA repair	L	L
444	GC_00000004	core	globosum_GCF_004155625	gl	gl2	340	62	121	2
445	GC_00000004	core	globosum_GCF_004155625	gl	gl2	339	62	121	2	PF00817.20	impB/mucB/samB family	WP_129898535.1	type VI secretion protein ImpB	COG0389	Nucleotidyltransferase/DNA polymerase involved in DNA repair	L	L
446	GC_00000004	core	globosum_GCF_004155635	gl	gl2	778	62	121	2
447	GC_00000004	core	globosum_GCF_004155635	gl	gl2	777	62	121	2	PF00817.20	impB/mucB/samB family			COG0389	Nucleotidyltransferase/DNA polymerase involved in DNA repair	L	L
448	GC_00000004	core	globosum_GCF_004155645	gl	gl2	658	62	121	2
449	GC_00000004	core	globosum_GCF_004155645	gl	gl2	657	62	121	2	PF00817.20	impB/mucB/samB family	WP_129914140.1	type VI secretion protein ImpB	COG0389	Nucleotidyltransferase/DNA polymerase involved in DNA repair	L	L
450	GC_00000004	core	globosum_GCF_004155695	gl	gl1	1614	62	121	2
451	GC_00000004	core	globosum_GCF_004155695	gl	gl1	1613	62	121	2	PF00817.20	impB/mucB/samB family	WP_129869148.1	type VI secretion protein ImpB	COG0389	Nucleotidyltransferase/DNA polymerase involved in DNA repair	L	L
452	GC_00000004	core	globosum_GCF_004155705	gl	gl2	634	62	121	2
453	GC_00000004	core	globosum_GCF_004155705	gl	gl2	633	62	121	2	PF00817.20	impB/mucB/samB family	WP_129854511.1	type VI secretion protein ImpB	COG0389	Nucleotidyltransferase/DNA polymerase involved in DNA repair	L	L
454	GC_00000004	core	globosum_GCF_004155745	gl	gl2	709	62	121	2
455	GC_00000004	core	globosum_GCF_004155745	gl	gl2	708	62	121	2	PF00817.20	impB/mucB/samB family			COG0389	Nucleotidyltransferase/DNA polymerase involved in DNA repair	L	L
456	GC_00000004	core	globosum_GCF_004155805	gl	gl2	646	62	121	2
457	GC_00000004	core	globosum_GCF_004155805	gl	gl2	645	62	121	2	PF00817.20	impB/mucB/samB family	WP_129851481.1	type VI secretion protein ImpB	COG0389	Nucleotidyltransferase/DNA polymerase involved in DNA repair	L	L
458	GC_00000004	core	globosum_GCF_004155855	gl	gl1	909	62	121	2
459	GC_00000004	core	globosum_GCF_004155855	gl	gl1	908	62	121	2	PF00817.20	impB/mucB/samB family	WP_129867619.1	type VI secretion protein ImpB	COG0389	Nucleotidyltransferase/DNA polymerase involved in DNA repair	L	L
460	GC_00000004	core	globosum_GCF_004156085	gl	gl3	674	62	121	2
461	GC_00000004	core	globosum_GCF_004156085	gl	gl3	673	62	121	2	PF00817.20	impB/mucB/samB family	WP_129896343.1	type VI secretion protein ImpB	COG0389	Nucleotidyltransferase/DNA polymerase involved in DNA repair	L	L
462	GC_00000004	core	globosum_GCF_004156115	gl	gl2	667	62	121	2
463	GC_00000004	core	globosum_GCF_004156115	gl	gl2	666	62	121	2	PF00817.20	impB/mucB/samB family	WP_101430768.1	type VI secretion protein ImpB	COG0389	Nucleotidyltransferase/DNA polymerase involved in DNA repair	L	L
464	GC_00000004	core	globosum_GCF_004156135	gl	gl2	158	62	121	2
465	GC_00000004	core	globosum_GCF_004156135	gl	gl2	157	62	121	2	PF00817.20	impB/mucB/samB family	WP_129851481.1	type VI secretion protein ImpB	COG0389	Nucleotidyltransferase/DNA polymerase involved in DNA repair	L	L
466	GC_00000004	core	globosum_GCF_004156145	gl	gl1	176	62	121	2
467	GC_00000004	core	globosum_GCF_004156145	gl	gl1	175	62	121	2	PF00817.20	impB/mucB/samB family	WP_129871708.1	type VI secretion protein ImpB	COG0389	Nucleotidyltransferase/DNA polymerase involved in DNA repair	L	L
468	GC_00000004	core	globosum_GCF_004156175	gl	gl3	271	62	121	2
469	GC_00000004	core	globosum_GCF_004156175	gl	gl3	270	62	121	2	PF00817.20	impB/mucB/samB family	WP_129917131.1	type VI secretion protein ImpB	COG0389	Nucleotidyltransferase/DNA polymerase involved in DNA repair	L	L
470	GC_00000004	core	globosum_GCF_004156235	gl	gl2	1480	62	121	2
471	GC_00000004	core	globosum_GCF_004156235	gl	gl2	1479	62	121	2	PF00817.20	impB/mucB/samB family	WP_129874133.1	type VI secretion protein ImpB	COG0389	Nucleotidyltransferase/DNA polymerase involved in DNA repair	L	L
472	GC_00000004	core	globosum_GCF_004168525	gl	gl1	897	62	121	2
473	GC_00000004	core	globosum_GCF_004168525	gl	gl1	896	62	121	2	PF00817.20	impB/mucB/samB family	WP_129867619.1	type VI secretion protein ImpB	COG0389	Nucleotidyltransferase/DNA polymerase involved in DNA repair	L	L
474	GC_00000004	core	pseudolongum_GCF_000741325	ps	ps	250	62	121	2	PF00817.20	impB/mucB/samB family			COG0389	Nucleotidyltransferase/DNA polymerase involved in DNA repair	L	L
475	GC_00000004	core	pseudolongum_GCF_002846725	ps	ps	635	62	121	2
476	GC_00000004	core	pseudolongum_GCF_002846725	ps	ps	636	62	121	2	PF00817.20	impB/mucB/samB family	WP_101441647.1	type VI secretion protein ImpB	COG0389	Nucleotidyltransferase/DNA polymerase involved in DNA repair	L	L
477	GC_00000004	core	pseudolongum_GCF_002846755	ps	ps	901	62	121	2
478	GC_00000004	core	pseudolongum_GCF_002846755	ps	ps	900	62	121	2	PF00817.20	impB/mucB/samB family	WP_101428463.1	type VI secretion protein ImpB	COG0389	Nucleotidyltransferase/DNA polymerase involved in DNA repair	L	L
479	GC_00000004	core	pseudolongum_GCF_004155015	ps	ps	747	62	121	2
480	GC_00000004	core	pseudolongum_GCF_004155015	ps	ps	746	62	121	2	PF00817.20	impB/mucB/samB family	WP_130012895.1	type VI secretion protein ImpB	COG0389	Nucleotidyltransferase/DNA polymerase involved in DNA repair	L	L
481	GC_00000004	core	pseudolongum_GCF_004155395	ps	ps	599	62	121	2
482	GC_00000004	core	pseudolongum_GCF_004155395	ps	ps	598	62	121	2	PF00817.20	impB/mucB/samB family	WP_101441647.1	type VI secretion protein ImpB	COG0389	Nucleotidyltransferase/DNA polymerase involved in DNA repair	L	L
483	GC_00000004	core	pseudolongum_GCF_004155715	ps	ps	606	62	121	2
484	GC_00000004	core	pseudolongum_GCF_004155715	ps	ps	605	62	121	2	PF00817.20	impB/mucB/samB family	WP_101441647.1	type VI secretion protein ImpB	COG0389	Nucleotidyltransferase/DNA polymerase involved in DNA repair	L	L
485	GC_00000004	core	pseudolongum_GCF_004155725	ps	ps	600	62	121	2
486	GC_00000004	core	pseudolongum_GCF_004155725	ps	ps	599	62	121	2	PF00817.20	impB/mucB/samB family	WP_130015118.1	type VI secretion protein ImpB	COG0389	Nucleotidyltransferase/DNA polymerase involved in DNA repair	L	L
487	GC_00000004	core	pseudolongum_GCF_004155835	ps	ps	599	62	121	2
488	GC_00000004	core	pseudolongum_GCF_004155835	ps	ps	598	62	121	2	PF00817.20	impB/mucB/samB family	WP_130095334.1	type VI secretion protein ImpB	COG0389	Nucleotidyltransferase/DNA polymerase involved in DNA repair	L	L
489	GC_00000005	core	AF13_3LB	gl	gl3	958	62	117	2	PF00128.24	Alpha amylase, catalytic domain	WP_118239156.1	alpha-amylase family protein	COG0366	Glycosidase	G	G
490	GC_00000005	core	AF13_3LB	gl	gl3	957	62	117	2	PF00128.24	Alpha amylase, catalytic domain	WP_118239155.1	type I pullulanase (pulA)	COG0366|COG1523|COG3266	Glycosidase|Pullulanase/glycogen debranching enzyme|Cell division protein DamX, binds to the septal ring, contains C-terminal SPOR domain	D|G	D|G
491	GC_00000005	core	AGR2145	gl	gl2	170	62	117	2	PF00128.24	Alpha amylase, catalytic domain	WP_022857610.1	alpha-amylase	COG0366	Glycosidase	G	G
492	GC_00000005	core	AGR2145	gl	gl2	171	62	117	2	PF00128.24	Alpha amylase, catalytic domain	WP_026647819.1	type I pullulanase (pulA)	COG0366|COG1523|COG3266	Glycosidase|Pullulanase/glycogen debranching enzyme|Cell division protein DamX, binds to the septal ring, contains C-terminal SPOR domain	G|D	G|D
493	GC_00000005	core	ATCC25526	ps	ps	899	62	117	2	PF00128.24	Alpha amylase, catalytic domain	IGS:Strain-ATCC_Illumina_pseudo_09410	pullulanase (pulA)	COG0366|COG1523|COG3266	Glycosidase|Pullulanase/glycogen debranching enzyme|Cell division protein DamX, binds to the septal ring, contains C-terminal SPOR domain	G|D	G|D
494	GC_00000005	core	ATCC25526	ps	ps	900	62	117	2	PF00128.24	Alpha amylase, catalytic domain	IGS:Strain-ATCC_Illumina_pseudo_09420	Pullulanase	COG0366|COG1523|COG3266	Glycosidase|Pullulanase/glycogen debranching enzyme|Cell division protein DamX, binds to the septal ring, contains C-terminal SPOR domain	G|D	G|D
495	GC_00000005	core	E	gl	gl3	28	62	117	2	PF00128.24	Alpha amylase, catalytic domain	IGS:Strain_E_contigs_00290	pullulanase (pulA_1)	COG0366	Glycosidase	G	G
496	GC_00000005	core	E	gl	gl3	27	62	117	2	PF00128.24	Alpha amylase, catalytic domain	IGS:Strain_E_contigs_00280	Pullulanase	COG0366|COG1523|COG3266	Glycosidase|Pullulanase/glycogen debranching enzyme|Cell division protein DamX, binds to the septal ring, contains C-terminal SPOR domain	G|D	G|D
497	GC_00000005	core	EM10	gl	gl3	946	62	117	2	PF00128.24	Alpha amylase, catalytic domain	IGS:Strain-EM10_Illumina_pseudo_09900	pullulanase (pulA_2)	COG0366	Glycosidase	G	G
498	GC_00000005	core	EM10	gl	gl3	947	62	117	2	PF00128.24	Alpha amylase, catalytic domain	IGS:Strain-EM10_Illumina_pseudo_09910	Pullulanase	COG0366|COG1523|COG3266	Glycosidase|Pullulanase/glycogen debranching enzyme|Cell division protein DamX, binds to the septal ring, contains C-terminal SPOR domain	G|D	G|D
499	GC_00000005	core	EM13	gl	gl3	950	62	117	2	PF00128.24	Alpha amylase, catalytic domain	IGS:Strain-EM13_Illumina_pseudo_09950	pullulanase (pulA_2)	COG0366	Glycosidase	G	G
500	GC_00000005	core	EM13	gl	gl3	951	62	117	2	PF00128.24	Alpha amylase, catalytic domain	IGS:Strain-EM13_Illumina_pseudo_09960	Pullulanase	COG0366|COG1523|COG3266	Glycosidase|Pullulanase/glycogen debranching enzyme|Cell division protein DamX, binds to the septal ring, contains C-terminal SPOR domain	D|G	D|G
501	GC_00000005	core	NM87_A27A	gl	gl3	1071	62	117	2	PF00128.24	Alpha amylase, catalytic domain			COG0366	Glycosidase	G	G
502	GC_00000005	core	NM87_A27A	gl	gl3	1072	62	117	2	PF00128.24	Alpha amylase, catalytic domain	WP_136510852.1	type I pullulanase (pulA)	COG0366|COG1523|COG3266	Glycosidase|Pullulanase/glycogen debranching enzyme|Cell division protein DamX, binds to the septal ring, contains C-terminal SPOR domain	G|D	G|D
503	GC_00000005	core	PV8_2	gl	gl2	931	62	117	2	PF00128.24	Alpha amylase, catalytic domain	WP_022857610.1	alpha-amylase family protein	COG0366	Glycosidase	G	G
504	GC_00000005	core	PV8_2	gl	gl2	932	62	117	2	PF00128.24	Alpha amylase, catalytic domain	WP_039171902.1	type I pullulanase (pulA)	COG0366|COG1523|COG3266	Glycosidase|Pullulanase/glycogen debranching enzyme|Cell division protein DamX, binds to the septal ring, contains C-terminal SPOR domain	G|D	G|D
505	GC_00000005	core	S22_20	gl	gl3	1293	62	117	2	PF00128.24	Alpha amylase, catalytic domain			COG0366	Glycosidase	G	G
506	GC_00000005	core	S22_20	gl	gl3	1294	62	117	2	PF00128.24	Alpha amylase, catalytic domain	WP_120358905.1	type I pullulanase (pulA)	COG0366|COG1523|COG3266	Glycosidase|Pullulanase/glycogen debranching enzyme|Cell division protein DamX, binds to the septal ring, contains C-terminal SPOR domain	D|G	D|G
507	GC_00000005	core	UMB_MBP01	gl	gl3	882	62	117	2	PF00128.24	Alpha amylase, catalytic domain			COG0366	Glycosidase	G	G
508	GC_00000005	core	UMB_MBP01	gl	gl3	883	62	117	2	PF00128.24	Alpha amylase, catalytic domain	WP_095507771.1	type I pullulanase (pulA)	COG0366|COG1523|COG3266	Glycosidase|Pullulanase/glycogen debranching enzyme|Cell division protein DamX, binds to the septal ring, contains C-terminal SPOR domain	D|G	D|G
509	GC_00000005	core	globosum_DSM_20092_GCF_002706665	gl	gl1	860	62	117	2	PF00128.24	Alpha amylase, catalytic domain			COG0366	Glycosidase	G	G
510	GC_00000005	core	globosum_GCF_002846675	gl	gl1	390	62	117	2	PF00128.24	Alpha amylase, catalytic domain	WP_101393748.1	alpha-amylase family protein	COG0366	Glycosidase	G	G
511	GC_00000005	core	globosum_GCF_002846675	gl	gl1	389	62	117	2	PF00128.24	Alpha amylase, catalytic domain	WP_101393747.1	type I pullulanase (pulA)	COG0366|COG1523|COG3266	Glycosidase|Pullulanase/glycogen debranching enzyme|Cell division protein DamX, binds to the septal ring, contains C-terminal SPOR domain	G|D	G|D
512	GC_00000005	core	globosum_GCF_002846685	gl	gl1	1307	62	117	2	PF00128.24	Alpha amylase, catalytic domain	WP_101454315.1	alpha-amylase family protein	COG0366	Glycosidase	G	G
513	GC_00000005	core	globosum_GCF_002846685	gl	gl1	1308	62	117	2	PF00128.24	Alpha amylase, catalytic domain	WP_101454316.1	type I pullulanase (pulA)	COG0366|COG1523|COG3266	Glycosidase|Pullulanase/glycogen debranching enzyme|Cell division protein DamX, binds to the septal ring, contains C-terminal SPOR domain	G|D	G|D
514	GC_00000005	core	globosum_GCF_002846715	gl	gl2	509	62	117	2	PF00128.24	Alpha amylase, catalytic domain	WP_101397316.1	alpha-amylase family protein	COG0366	Glycosidase	G	G
515	GC_00000005	core	globosum_GCF_002846715	gl	gl2	510	62	117	2	PF00128.24	Alpha amylase, catalytic domain	WP_101397318.1	type I pullulanase (pulA)	COG0366|COG1523|COG3266	Glycosidase|Pullulanase/glycogen debranching enzyme|Cell division protein DamX, binds to the septal ring, contains C-terminal SPOR domain	D|G	D|G
516	GC_00000005	core	globosum_GCF_002846775	gl	gl3	1182	62	117	2	PF00128.24	Alpha amylase, catalytic domain	WP_101399178.1	alpha-amylase family protein	COG0366	Glycosidase	G	G
517	GC_00000005	core	globosum_GCF_002846775	gl	gl3	1183	62	117	2	PF00128.24	Alpha amylase, catalytic domain	WP_101399180.1	type I pullulanase (pulA)	COG0366|COG1523|COG3266	Glycosidase|Pullulanase/glycogen debranching enzyme|Cell division protein DamX, binds to the septal ring, contains C-terminal SPOR domain	G|D	G|D
518	GC_00000005	core	globosum_GCF_002846815	gl	gl3	791	62	117	2	PF00128.24	Alpha amylase, catalytic domain	WP_101429599.1	alpha-amylase family protein	COG0366	Glycosidase	G	G
519	GC_00000005	core	globosum_GCF_002846815	gl	gl3	792	62	117	2	PF00128.24	Alpha amylase, catalytic domain	WP_101429600.1	type I pullulanase (pulA)	COG0366|COG1523|COG3266	Glycosidase|Pullulanase/glycogen debranching enzyme|Cell division protein DamX, binds to the septal ring, contains C-terminal SPOR domain	D|G	D|G
520	GC_00000005	core	globosum_GCF_002846835	gl	gl2	833	62	117	2	PF00128.24	Alpha amylase, catalytic domain	WP_022857610.1	alpha-amylase family protein	COG0366	Glycosidase	G	G
521	GC_00000005	core	globosum_GCF_002846835	gl	gl2	834	62	117	2	PF00128.24	Alpha amylase, catalytic domain	WP_101430819.1	type I pullulanase (pulA)	COG0366|COG1523|COG3266	Glycosidase|Pullulanase/glycogen debranching enzyme|Cell division protein DamX, binds to the septal ring, contains C-terminal SPOR domain	D|G	D|G
522	GC_00000005	core	globosum_GCF_002846845	gl	gl2	1354	62	117	2	PF00128.24	Alpha amylase, catalytic domain	WP_022857610.1	alpha-amylase family protein	COG0366	Glycosidase	G	G
523	GC_00000005	core	globosum_GCF_002846845	gl	gl2	1355	62	117	2	PF00128.24	Alpha amylase, catalytic domain	WP_101456154.1	type I pullulanase (pulA)	COG0366|COG1523|COG3266	Glycosidase|Pullulanase/glycogen debranching enzyme|Cell division protein DamX, binds to the septal ring, contains C-terminal SPOR domain	D|G	D|G
524	GC_00000005	core	globosum_GCF_004154995	gl	gl3	1136	62	117	2	PF00128.24	Alpha amylase, catalytic domain			COG0366	Glycosidase	G	G
525	GC_00000005	core	globosum_GCF_004154995	gl	gl3	1137	62	117	2	PF00128.24	Alpha amylase, catalytic domain	WP_129859616.1	type I pullulanase (pulA)	COG0366|COG1523|COG3266	Glycosidase|Pullulanase/glycogen debranching enzyme|Cell division protein DamX, binds to the septal ring, contains C-terminal SPOR domain	G|D	G|D
526	GC_00000005	core	globosum_GCF_004155045	gl	gl1	1183	62	117	2	PF00128.24	Alpha amylase, catalytic domain			COG0366	Glycosidase	G	G
527	GC_00000005	core	globosum_GCF_004155045	gl	gl1	1184	62	117	2	PF00128.24	Alpha amylase, catalytic domain	WP_129902670.1	type I pullulanase (pulA)	COG0366|COG1523|COG3266	Glycosidase|Pullulanase/glycogen debranching enzyme|Cell division protein DamX, binds to the septal ring, contains C-terminal SPOR domain	D|G	D|G
528	GC_00000005	core	globosum_GCF_004155095	gl	gl3	246	62	117	2	PF00128.24	Alpha amylase, catalytic domain			COG0366	Glycosidase	G	G
529	GC_00000005	core	globosum_GCF_004155095	gl	gl3	247	62	117	2	PF00128.24	Alpha amylase, catalytic domain	WP_129861098.1	type I pullulanase (pulA)	COG0366|COG1523|COG3266	Glycosidase|Pullulanase/glycogen debranching enzyme|Cell division protein DamX, binds to the septal ring, contains C-terminal SPOR domain	G|D	G|D
530	GC_00000005	core	globosum_GCF_004155115	gl	gl1	1348	62	117	2	PF00128.24	Alpha amylase, catalytic domain			COG0366	Glycosidase	G	G
531	GC_00000005	core	globosum_GCF_004155115	gl	gl1	1349	62	117	2	PF00128.24	Alpha amylase, catalytic domain			COG0366|COG1523|COG3266	Glycosidase|Pullulanase/glycogen debranching enzyme|Cell division protein DamX, binds to the septal ring, contains C-terminal SPOR domain	G|D	G|D
532	GC_00000005	core	globosum_GCF_004155135	gl	gl2	124	62	117	2	PF00128.24	Alpha amylase, catalytic domain			COG0366	Glycosidase	G	G
533	GC_00000005	core	globosum_GCF_004155135	gl	gl2	125	62	117	2	PF00128.24	Alpha amylase, catalytic domain	WP_129864363.1	type I pullulanase (pulA)	COG0366|COG1523|COG3266	Glycosidase|Pullulanase/glycogen debranching enzyme|Cell division protein DamX, binds to the septal ring, contains C-terminal SPOR domain	D|G	D|G
534	GC_00000005	core	globosum_GCF_004155145	gl	gl2	617	62	117	2	PF00128.24	Alpha amylase, catalytic domain			COG0366	Glycosidase	G	G
535	GC_00000005	core	globosum_GCF_004155145	gl	gl2	618	62	117	2	PF00128.24	Alpha amylase, catalytic domain	WP_129966424.1	type I pullulanase (pulA)	COG0366|COG1523|COG3266	Glycosidase|Pullulanase/glycogen debranching enzyme|Cell division protein DamX, binds to the septal ring, contains C-terminal SPOR domain	D|G	D|G
536	GC_00000005	core	globosum_GCF_004155235	gl	gl2	865	62	117	2	PF00128.24	Alpha amylase, catalytic domain			COG0366	Glycosidase	G	G
537	GC_00000005	core	globosum_GCF_004155235	gl	gl2	866	62	117	2	PF00128.24	Alpha amylase, catalytic domain	WP_129870940.1	type I pullulanase (pulA)	COG0366|COG1523|COG3266	Glycosidase|Pullulanase/glycogen debranching enzyme|Cell division protein DamX, binds to the septal ring, contains C-terminal SPOR domain	G|D	G|D
538	GC_00000005	core	globosum_GCF_004155285	gl	gl2	373	62	117	2	PF00128.24	Alpha amylase, catalytic domain			COG0366	Glycosidase	G	G
539	GC_00000005	core	globosum_GCF_004155285	gl	gl2	374	62	117	2	PF00128.24	Alpha amylase, catalytic domain	WP_129866313.1	type I pullulanase (pulA)	COG0366|COG1523|COG3266	Glycosidase|Pullulanase/glycogen debranching enzyme|Cell division protein DamX, binds to the septal ring, contains C-terminal SPOR domain	D|G	D|G
540	GC_00000005	core	globosum_GCF_004155305	gl	gl2	300	62	117	2	PF00128.24	Alpha amylase, catalytic domain	WP_022857610.1	alpha-amylase	COG0366	Glycosidase	G	G
541	GC_00000005	core	globosum_GCF_004155325	gl	gl1	1500	62	117	2	PF00128.24	Alpha amylase, catalytic domain			COG0366	Glycosidase	G	G
542	GC_00000005	core	globosum_GCF_004155325	gl	gl1	1501	62	117	2	PF00128.24	Alpha amylase, catalytic domain	WP_129903269.1	type I pullulanase (pulA)	COG0366|COG1523|COG3266	Glycosidase|Pullulanase/glycogen debranching enzyme|Cell division protein DamX, binds to the septal ring, contains C-terminal SPOR domain	G|D	G|D
543	GC_00000005	core	globosum_GCF_004155375	gl	gl3	986	62	117	2	PF00128.24	Alpha amylase, catalytic domain			COG0366	Glycosidase	G	G
544	GC_00000005	core	globosum_GCF_004155375	gl	gl3	987	62	117	2	PF00128.24	Alpha amylase, catalytic domain	WP_129904074.1	type I pullulanase (pulA)	COG0366|COG1523|COG3266	Glycosidase|Pullulanase/glycogen debranching enzyme|Cell division protein DamX, binds to the septal ring, contains C-terminal SPOR domain	D|G	D|G
545	GC_00000005	core	globosum_GCF_004155405	gl	gl1	1067	62	117	2	PF00128.24	Alpha amylase, catalytic domain			COG0366	Glycosidase	G	G
546	GC_00000005	core	globosum_GCF_004155425	gl	gl1	229	62	117	2	PF00128.24	Alpha amylase, catalytic domain			COG0366	Glycosidase	G	G
547	GC_00000005	core	globosum_GCF_004155435	gl	gl1	211	62	117	2	PF00128.24	Alpha amylase, catalytic domain			COG0366	Glycosidase	G	G
548	GC_00000005	core	globosum_GCF_004155435	gl	gl1	212	62	117	2	PF00128.24	Alpha amylase, catalytic domain	WP_129904631.1	type I pullulanase (pulA)	COG0366|COG1523|COG3266	Glycosidase|Pullulanase/glycogen debranching enzyme|Cell division protein DamX, binds to the septal ring, contains C-terminal SPOR domain	D|G	D|G
549	GC_00000005	core	globosum_GCF_004155475	gl	gl3	989	62	117	2	PF00128.24	Alpha amylase, catalytic domain			COG0366	Glycosidase	G	G
550	GC_00000005	core	globosum_GCF_004155475	gl	gl3	990	62	117	2	PF00128.24	Alpha amylase, catalytic domain	WP_129905518.1	type I pullulanase (pulA)	COG0366|COG1523|COG3266	Glycosidase|Pullulanase/glycogen debranching enzyme|Cell division protein DamX, binds to the septal ring, contains C-terminal SPOR domain	G|D	G|D
551	GC_00000005	core	globosum_GCF_004155505	gl	gl3	1336	62	117	2	PF00128.24	Alpha amylase, catalytic domain	WP_095507770.1	alpha-amylase family protein	COG0366	Glycosidase	G	G
552	GC_00000005	core	globosum_GCF_004155505	gl	gl3	1337	62	117	2	PF00128.24	Alpha amylase, catalytic domain	WP_129908472.1	type I pullulanase (pulA)	COG0366|COG1523|COG3266	Glycosidase|Pullulanase/glycogen debranching enzyme|Cell division protein DamX, binds to the septal ring, contains C-terminal SPOR domain	G|D	G|D
553	GC_00000005	core	globosum_GCF_004155525	gl	gl3	975	62	117	2	PF00128.24	Alpha amylase, catalytic domain			COG0366	Glycosidase	G	G
554	GC_00000005	core	globosum_GCF_004155525	gl	gl3	976	62	117	2	PF00128.24	Alpha amylase, catalytic domain	WP_129859616.1	type I pullulanase (pulA)	COG0366|COG1523|COG3266	Glycosidase|Pullulanase/glycogen debranching enzyme|Cell division protein DamX, binds to the septal ring, contains C-terminal SPOR domain	D|G	D|G
555	GC_00000005	core	globosum_GCF_004155535	gl	gl3	179	62	117	2	PF00128.24	Alpha amylase, catalytic domain			COG0366	Glycosidase	G	G
556	GC_00000005	core	globosum_GCF_004155535	gl	gl3	180	62	117	2	PF00128.24	Alpha amylase, catalytic domain	WP_129897539.1	type I pullulanase (pulA)	COG0366|COG1523|COG3266	Glycosidase|Pullulanase/glycogen debranching enzyme|Cell division protein DamX, binds to the septal ring, contains C-terminal SPOR domain	D|G	D|G
557	GC_00000005	core	globosum_GCF_004155565	gl	gl2	1131	62	117	2	PF00128.24	Alpha amylase, catalytic domain			COG0366	Glycosidase	G	G
558	GC_00000005	core	globosum_GCF_004155565	gl	gl2	1132	62	117	2	PF00128.24	Alpha amylase, catalytic domain	WP_129913025.1	type I pullulanase (pulA)	COG0366|COG1523|COG3266	Glycosidase|Pullulanase/glycogen debranching enzyme|Cell division protein DamX, binds to the septal ring, contains C-terminal SPOR domain	D|G	D|G
559	GC_00000005	core	globosum_GCF_004155595	gl	gl2	1027	62	117	2	PF00128.24	Alpha amylase, catalytic domain	WP_022857610.1	alpha-amylase	COG0366	Glycosidase	G	G
560	GC_00000005	core	globosum_GCF_004155595	gl	gl2	1028	62	117	2	PF00128.24	Alpha amylase, catalytic domain	WP_101430819.1	type I pullulanase (pulA)	COG0366|COG1523|COG3266	Glycosidase|Pullulanase/glycogen debranching enzyme|Cell division protein DamX, binds to the septal ring, contains C-terminal SPOR domain	D|G	D|G
561	GC_00000005	core	globosum_GCF_004155615	gl	gl3	996	62	117	2	PF00128.24	Alpha amylase, catalytic domain			COG0366	Glycosidase	G	G
562	GC_00000005	core	globosum_GCF_004155615	gl	gl3	997	62	117	2	PF00128.24	Alpha amylase, catalytic domain	WP_129853627.1	type I pullulanase (pulA)	COG0366|COG1523|COG3266	Glycosidase|Pullulanase/glycogen debranching enzyme|Cell division protein DamX, binds to the septal ring, contains C-terminal SPOR domain	G|D	G|D
563	GC_00000005	core	globosum_GCF_004155625	gl	gl2	623	62	117	2	PF00128.24	Alpha amylase, catalytic domain			COG0366|COG1523|COG3266	Glycosidase|Pullulanase/glycogen debranching enzyme|Cell division protein DamX, binds to the septal ring, contains C-terminal SPOR domain	G|D	G|D
564	GC_00000005	core	globosum_GCF_004155635	gl	gl2	1084	62	117	2	PF00128.24	Alpha amylase, catalytic domain	WP_022857610.1	alpha-amylase	COG0366	Glycosidase	G	G
565	GC_00000005	core	globosum_GCF_004155635	gl	gl2	1085	62	117	2	PF00128.24	Alpha amylase, catalytic domain	WP_101430819.1	type I pullulanase (pulA)	COG0366|COG1523|COG3266	Glycosidase|Pullulanase/glycogen debranching enzyme|Cell division protein DamX, binds to the septal ring, contains C-terminal SPOR domain	G|D	G|D
566	GC_00000005	core	globosum_GCF_004155645	gl	gl2	1171	62	117	2	PF00128.24	Alpha amylase, catalytic domain			COG0366	Glycosidase	G	G
567	GC_00000005	core	globosum_GCF_004155645	gl	gl2	1172	62	117	2	PF00128.24	Alpha amylase, catalytic domain	WP_129864363.1	type I pullulanase (pulA)	COG0366|COG1523|COG3266	Glycosidase|Pullulanase/glycogen debranching enzyme|Cell division protein DamX, binds to the septal ring, contains C-terminal SPOR domain	D|G	D|G
568	GC_00000005	core	globosum_GCF_004155695	gl	gl1	247	62	117	2	PF00128.24	Alpha amylase, catalytic domain			COG0366	Glycosidase	G	G
569	GC_00000005	core	globosum_GCF_004155695	gl	gl1	248	62	117	2	PF00128.24	Alpha amylase, catalytic domain	WP_129869233.1	type I pullulanase (pulA)	COG0366|COG1523|COG3266	Glycosidase|Pullulanase/glycogen debranching enzyme|Cell division protein DamX, binds to the septal ring, contains C-terminal SPOR domain	D|G	D|G
570	GC_00000005	core	globosum_GCF_004155705	gl	gl2	1194	62	117	2	PF00128.24	Alpha amylase, catalytic domain	WP_022857610.1	alpha-amylase	COG0366	Glycosidase	G	G
571	GC_00000005	core	globosum_GCF_004155705	gl	gl2	1195	62	117	2	PF00128.24	Alpha amylase, catalytic domain	WP_129854659.1	type I pullulanase (pulA)	COG0366|COG1523|COG3266	Glycosidase|Pullulanase/glycogen debranching enzyme|Cell division protein DamX, binds to the septal ring, contains C-terminal SPOR domain	D|G	D|G
572	GC_00000005	core	globosum_GCF_004155745	gl	gl2	1021	62	117	2	PF00128.24	Alpha amylase, catalytic domain			COG0366	Glycosidase	G	G
573	GC_00000005	core	globosum_GCF_004155745	gl	gl2	1022	62	117	2	PF00128.24	Alpha amylase, catalytic domain	WP_129869794.1	type I pullulanase (pulA)	COG0366|COG1523|COG3266	Glycosidase|Pullulanase/glycogen debranching enzyme|Cell division protein DamX, binds to the septal ring, contains C-terminal SPOR domain	G|D	G|D
574	GC_00000005	core	globosum_GCF_004155805	gl	gl2	957	62	117	2	PF00128.24	Alpha amylase, catalytic domain			COG0366	Glycosidase	G	G
575	GC_00000005	core	globosum_GCF_004155805	gl	gl2	958	62	117	2	PF00128.24	Alpha amylase, catalytic domain	WP_129869794.1	type I pullulanase (pulA)	COG0366|COG1523|COG3266	Glycosidase|Pullulanase/glycogen debranching enzyme|Cell division protein DamX, binds to the septal ring, contains C-terminal SPOR domain	G|D	G|D
576	GC_00000005	core	globosum_GCF_004155855	gl	gl1	1224	62	117	2	PF00128.24	Alpha amylase, catalytic domain			COG0366	Glycosidase	G	G
577	GC_00000005	core	globosum_GCF_004156085	gl	gl3	985	62	117	2	PF00128.24	Alpha amylase, catalytic domain			COG0366	Glycosidase	G	G
578	GC_00000005	core	globosum_GCF_004156085	gl	gl3	986	62	117	2	PF00128.24	Alpha amylase, catalytic domain	WP_129859616.1	type I pullulanase (pulA)	COG0366|COG1523|COG3266	Glycosidase|Pullulanase/glycogen debranching enzyme|Cell division protein DamX, binds to the septal ring, contains C-terminal SPOR domain	G|D	G|D
579	GC_00000005	core	globosum_GCF_004156115	gl	gl2	1191	62	117	2	PF00128.24	Alpha amylase, catalytic domain			COG0366	Glycosidase	G	G
580	GC_00000005	core	globosum_GCF_004156115	gl	gl2	1192	62	117	2	PF00128.24	Alpha amylase, catalytic domain	WP_129870940.1	type I pullulanase (pulA)	COG0366|COG1523|COG3266	Glycosidase|Pullulanase/glycogen debranching enzyme|Cell division protein DamX, binds to the septal ring, contains C-terminal SPOR domain	D|G	D|G
581	GC_00000005	core	globosum_GCF_004156135	gl	gl2	475	62	117	2	PF00128.24	Alpha amylase, catalytic domain			COG0366	Glycosidase	G	G
582	GC_00000005	core	globosum_GCF_004156135	gl	gl2	476	62	117	2	PF00128.24	Alpha amylase, catalytic domain	WP_129851573.1	type I pullulanase (pulA)	COG0366|COG1523|COG3266	Glycosidase|Pullulanase/glycogen debranching enzyme|Cell division protein DamX, binds to the septal ring, contains C-terminal SPOR domain	G|D	G|D
583	GC_00000005	core	globosum_GCF_004156145	gl	gl1	490	62	117	2	PF00128.24	Alpha amylase, catalytic domain			COG0366	Glycosidase	G	G
584	GC_00000005	core	globosum_GCF_004156145	gl	gl1	491	62	117	2	PF00128.24	Alpha amylase, catalytic domain	WP_129871799.1	type I pullulanase (pulA)	COG0366|COG1523|COG3266	Glycosidase|Pullulanase/glycogen debranching enzyme|Cell division protein DamX, binds to the septal ring, contains C-terminal SPOR domain	D|G	D|G
585	GC_00000005	core	globosum_GCF_004156175	gl	gl3	596	62	117	2	PF00128.24	Alpha amylase, catalytic domain			COG0366	Glycosidase	G	G
586	GC_00000005	core	globosum_GCF_004156175	gl	gl3	597	62	117	2	PF00128.24	Alpha amylase, catalytic domain	WP_129917448.1	type I pullulanase (pulA)	COG0366|COG1523|COG3266	Glycosidase|Pullulanase/glycogen debranching enzyme|Cell division protein DamX, binds to the septal ring, contains C-terminal SPOR domain	G|D	G|D
587	GC_00000005	core	globosum_GCF_004156235	gl	gl2	294	62	117	2	PF00128.24	Alpha amylase, catalytic domain			COG0366|COG1523|COG3266	Glycosidase|Pullulanase/glycogen debranching enzyme|Cell division protein DamX, binds to the septal ring, contains C-terminal SPOR domain	D|G	D|G
588	GC_00000005	core	globosum_GCF_004156235	gl	gl2	295	62	117	2	PF00128.24	Alpha amylase, catalytic domain	WP_129874291.1	type I pullulanase (pulA)	COG0366|COG1523|COG3266	Glycosidase|Pullulanase/glycogen debranching enzyme|Cell division protein DamX, binds to the septal ring, contains C-terminal SPOR domain	D|G	D|G
589	GC_00000005	core	globosum_GCF_004168525	gl	gl1	1217	62	117	2	PF00128.24	Alpha amylase, catalytic domain			COG0366	Glycosidase	G	G
590	GC_00000005	core	globosum_GCF_004168525	gl	gl1	1218	62	117	2	PF00128.24	Alpha amylase, catalytic domain	WP_129869233.1	type I pullulanase (pulA)	COG0366|COG1523|COG3266	Glycosidase|Pullulanase/glycogen debranching enzyme|Cell division protein DamX, binds to the septal ring, contains C-terminal SPOR domain	D|G	D|G
591	GC_00000005	core	pseudolongum_GCF_000741325	ps	ps	543	62	117	2	PF00128.24	Alpha amylase, catalytic domain			COG0366|COG1523|COG3266	Glycosidase|Pullulanase/glycogen debranching enzyme|Cell division protein DamX, binds to the septal ring, contains C-terminal SPOR domain	G|D	G|D
592	GC_00000005	core	pseudolongum_GCF_000741325	ps	ps	544	62	117	2	PF00128.24	Alpha amylase, catalytic domain	WP_033488815.1	type I pullulanase (pulA)	COG0366|COG1523|COG3266	Glycosidase|Pullulanase/glycogen debranching enzyme|Cell division protein DamX, binds to the septal ring, contains C-terminal SPOR domain	G|D	G|D
593	GC_00000005	core	pseudolongum_GCF_002846725	ps	ps	304	62	117	2	PF00128.24	Alpha amylase, catalytic domain	WP_101428647.1	alpha-amylase family protein	COG0366|COG1523|COG3266	Glycosidase|Pullulanase/glycogen debranching enzyme|Cell division protein DamX, binds to the septal ring, contains C-terminal SPOR domain	G|D	G|D
594	GC_00000005	core	pseudolongum_GCF_002846725	ps	ps	303	62	117	2	PF00128.24	Alpha amylase, catalytic domain	WP_101441517.1	type I pullulanase (pulA)	COG0366|COG1523|COG3266	Glycosidase|Pullulanase/glycogen debranching enzyme|Cell division protein DamX, binds to the septal ring, contains C-terminal SPOR domain	G|D	G|D
595	GC_00000005	core	pseudolongum_GCF_002846755	ps	ps	1206	62	117	2	PF00128.24	Alpha amylase, catalytic domain	WP_101428647.1	alpha-amylase family protein	COG0366|COG1523|COG3266	Glycosidase|Pullulanase/glycogen debranching enzyme|Cell division protein DamX, binds to the septal ring, contains C-terminal SPOR domain	G|D	G|D
596	GC_00000005	core	pseudolongum_GCF_002846755	ps	ps	1207	62	117	2	PF00128.24	Alpha amylase, catalytic domain	WP_101428625.1	type I pullulanase (pulA)	COG0366|COG1523|COG3266	Glycosidase|Pullulanase/glycogen debranching enzyme|Cell division protein DamX, binds to the septal ring, contains C-terminal SPOR domain	G|D	G|D
597	GC_00000005	core	pseudolongum_GCF_004155015	ps	ps	1067	62	117	2	PF00128.24	Alpha amylase, catalytic domain			COG0366	Glycosidase	G	G
598	GC_00000005	core	pseudolongum_GCF_004155395	ps	ps	903	62	117	2	PF00128.24	Alpha amylase, catalytic domain			COG0366|COG1523|COG3266	Glycosidase|Pullulanase/glycogen debranching enzyme|Cell division protein DamX, binds to the septal ring, contains C-terminal SPOR domain	D|G	D|G
599	GC_00000005	core	pseudolongum_GCF_004155395	ps	ps	904	62	117	2	PF00128.24	Alpha amylase, catalytic domain	WP_129970874.1	type I pullulanase (pulA)	COG0366|COG1523|COG3266	Glycosidase|Pullulanase/glycogen debranching enzyme|Cell division protein DamX, binds to the septal ring, contains C-terminal SPOR domain	D|G	D|G
600	GC_00000005	core	pseudolongum_GCF_004155715	ps	ps	915	62	117	2	PF00128.24	Alpha amylase, catalytic domain			COG0366|COG1523|COG3266	Glycosidase|Pullulanase/glycogen debranching enzyme|Cell division protein DamX, binds to the septal ring, contains C-terminal SPOR domain	G|D	G|D
601	GC_00000005	core	pseudolongum_GCF_004155715	ps	ps	916	62	117	2	PF00128.24	Alpha amylase, catalytic domain	WP_129989999.1	type I pullulanase (pulA)	COG0366|COG1523|COG3266	Glycosidase|Pullulanase/glycogen debranching enzyme|Cell division protein DamX, binds to the septal ring, contains C-terminal SPOR domain	G|D	G|D
602	GC_00000005	core	pseudolongum_GCF_004155725	ps	ps	911	62	117	2	PF00128.24	Alpha amylase, catalytic domain			COG0366|COG1523|COG3266	Glycosidase|Pullulanase/glycogen debranching enzyme|Cell division protein DamX, binds to the septal ring, contains C-terminal SPOR domain	G|D	G|D
603	GC_00000005	core	pseudolongum_GCF_004155725	ps	ps	912	62	117	2	PF00128.24	Alpha amylase, catalytic domain	WP_130015196.1	type I pullulanase (pulA)	COG0366|COG1523|COG3266	Glycosidase|Pullulanase/glycogen debranching enzyme|Cell division protein DamX, binds to the septal ring, contains C-terminal SPOR domain	G|D	G|D
604	GC_00000005	core	pseudolongum_GCF_004155835	ps	ps	913	62	117	2	PF00128.24	Alpha amylase, catalytic domain			COG0366|COG1523|COG3266	Glycosidase|Pullulanase/glycogen debranching enzyme|Cell division protein DamX, binds to the septal ring, contains C-terminal SPOR domain	G|D	G|D
605	GC_00000005	core	pseudolongum_GCF_004155835	ps	ps	914	62	117	2	PF00128.24	Alpha amylase, catalytic domain	WP_130095416.1	type I pullulanase (pulA)	COG0366|COG1523|COG3266	Glycosidase|Pullulanase/glycogen debranching enzyme|Cell division protein DamX, binds to the septal ring, contains C-terminal SPOR domain	G|D	G|D
606	GC_00000006	core	AF13_3LB	gl	gl3	175	58	115	2	PF00696.28	Amino acid kinase family	WP_022858112.1	aspartate kinase	COG0527	Aspartokinase	E	E
607	GC_00000006	core	AF13_3LB	gl	gl3	176	58	115	2	PF01842.25	ACT domain	WP_022858111.1	ACT domain-containing protein	COG0527	Aspartokinase	E	E
608	GC_00000006	core	AGR2145	gl	gl2	683	58	115	2	PF00696.28	Amino acid kinase family	WP_022858112.1	aspartate kinase	COG0527	Aspartokinase	E	E
609	GC_00000006	core	AGR2145	gl	gl2	682	58	115	2	PF01842.25	ACT domain	WP_022858111.1	ACT domain-containing protein	COG0527	Aspartokinase	E	E
610	GC_00000006	core	ATCC25526	ps	ps	173	58	115	2	PF00696.28	Amino acid kinase family	IGS:Strain-ATCC_Illumina_pseudo_01770	Aspartokinase	COG0527	Aspartokinase	E	E
611	GC_00000006	core	ATCC25526	ps	ps	174	58	115	2	PF01842.25	ACT domain	IGS:Strain-ATCC_Illumina_pseudo_01780	Aspartokinase	COG0527	Aspartokinase	E	E
612	GC_00000006	core	E	gl	gl3	1195	58	115	2	PF00696.28	Amino acid kinase family	IGS:Strain_E_contigs_12460	Aspartokinase	COG0527	Aspartokinase	E	E
613	GC_00000006	core	E	gl	gl3	1194	58	115	2	PF01842.25	ACT domain	IGS:Strain_E_contigs_12450	Aspartokinase	COG0527	Aspartokinase	E	E
614	GC_00000006	core	EM10	gl	gl3	230	58	115	2	PF00696.28	Amino acid kinase family	IGS:Strain-EM10_Illumina_pseudo_02380	Aspartokinase	COG0527	Aspartokinase	E	E
615	GC_00000006	core	EM10	gl	gl3	231	58	115	2	PF01842.25	ACT domain	IGS:Strain-EM10_Illumina_pseudo_02390	Aspartokinase	COG0527	Aspartokinase	E	E
616	GC_00000006	core	EM13	gl	gl3	230	58	115	2	PF00696.28	Amino acid kinase family	IGS:Strain-EM13_Illumina_pseudo_02380	Aspartokinase	COG0527	Aspartokinase	E	E
617	GC_00000006	core	EM13	gl	gl3	231	58	115	2	PF01842.25	ACT domain	IGS:Strain-EM13_Illumina_pseudo_02390	Aspartokinase	COG0527	Aspartokinase	E	E
618	GC_00000006	core	PV8_2	gl	gl2	200	58	115	2	PF00696.28	Amino acid kinase family	WP_022858112.1	aspartate kinase	COG0527	Aspartokinase	E	E
619	GC_00000006	core	PV8_2	gl	gl2	201	58	115	2	PF01842.25	ACT domain	WP_022858111.1	ACT domain-containing protein	COG0527	Aspartokinase	E	E
620	GC_00000006	core	S22_20	gl	gl3	546	58	115	2	PF00696.28	Amino acid kinase family	WP_120359432.1	aspartate kinase	COG0527	Aspartokinase	E	E
621	GC_00000006	core	S22_20	gl	gl3	547	58	115	2	PF01842.25	ACT domain	WP_022858111.1	ACT domain-containing protein	COG0527	Aspartokinase	E	E
622	GC_00000006	core	UMB_MBP01	gl	gl3	176	58	115	2	PF00696.28	Amino acid kinase family	WP_022858112.1	aspartate kinase	COG0527	Aspartokinase	E	E
623	GC_00000006	core	UMB_MBP01	gl	gl3	177	58	115	2	PF01842.25	ACT domain	WP_022858111.1	ACT domain-containing protein	COG0527	Aspartokinase	E	E
624	GC_00000006	core	globosum_GCF_002846685	gl	gl1	588	58	115	2	PF00696.28	Amino acid kinase family	WP_022858112.1	aspartate kinase	COG0527	Aspartokinase	E	E
625	GC_00000006	core	globosum_GCF_002846685	gl	gl1	589	58	115	2	PF01842.25	ACT domain	WP_026644141.1	ACT domain-containing protein	COG0527	Aspartokinase	E	E
626	GC_00000006	core	globosum_GCF_002846715	gl	gl2	1369	58	115	2	PF00696.28	Amino acid kinase family	WP_022858112.1	aspartate kinase	COG0527	Aspartokinase	E	E
627	GC_00000006	core	globosum_GCF_002846715	gl	gl2	1370	58	115	2	PF01842.25	ACT domain	WP_022858111.1	ACT domain-containing protein	COG0527	Aspartokinase	E	E
628	GC_00000006	core	globosum_GCF_002846775	gl	gl3	265	58	115	2	PF00696.28	Amino acid kinase family	WP_022858112.1	aspartate kinase	COG0527	Aspartokinase	E	E
629	GC_00000006	core	globosum_GCF_002846775	gl	gl3	266	58	115	2	PF01842.25	ACT domain	WP_022858111.1	ACT domain-containing protein	COG0527	Aspartokinase	E	E
630	GC_00000006	core	globosum_GCF_002846835	gl	gl2	70	58	115	2	PF00696.28	Amino acid kinase family	WP_022858112.1	aspartate kinase	COG0527	Aspartokinase	E	E
631	GC_00000006	core	globosum_GCF_002846835	gl	gl2	71	58	115	2	PF01842.25	ACT domain	WP_022858111.1	ACT domain-containing protein	COG0527	Aspartokinase	E	E
632	GC_00000006	core	globosum_GCF_002846845	gl	gl2	622	58	115	2	PF00696.28	Amino acid kinase family	WP_022858112.1	aspartate kinase	COG0527	Aspartokinase	E	E
633	GC_00000006	core	globosum_GCF_002846845	gl	gl2	623	58	115	2	PF01842.25	ACT domain	WP_022858111.1	ACT domain-containing protein	COG0527	Aspartokinase	E	E
634	GC_00000006	core	globosum_GCF_004154995	gl	gl3	255	58	115	2	PF00696.28	Amino acid kinase family	WP_022858112.1	aspartate kinase	COG0527	Aspartokinase	E	E
635	GC_00000006	core	globosum_GCF_004154995	gl	gl3	256	58	115	2	PF01842.25	ACT domain	WP_022858111.1	ACT domain-containing protein	COG0527	Aspartokinase	E	E
636	GC_00000006	core	globosum_GCF_004155045	gl	gl1	428	58	115	2	PF00696.28	Amino acid kinase family	WP_022858112.1	aspartate kinase	COG0527	Aspartokinase	E	E
637	GC_00000006	core	globosum_GCF_004155045	gl	gl1	429	58	115	2	PF01842.25	ACT domain	WP_026644141.1	ACT domain-containing protein	COG0527	Aspartokinase	E	E
638	GC_00000006	core	globosum_GCF_004155095	gl	gl3	1038	58	115	2	PF00696.28	Amino acid kinase family	WP_052110242.1	aspartate kinase	COG0527	Aspartokinase	E	E
639	GC_00000006	core	globosum_GCF_004155095	gl	gl3	1039	58	115	2	PF01842.25	ACT domain	WP_022858111.1	ACT domain-containing protein	COG0527	Aspartokinase	E	E
640	GC_00000006	core	globosum_GCF_004155115	gl	gl1	660	58	115	2	PF00696.28	Amino acid kinase family	WP_022858112.1	aspartate kinase	COG0527	Aspartokinase	E	E
641	GC_00000006	core	globosum_GCF_004155115	gl	gl1	661	58	115	2	PF01842.25	ACT domain	WP_026644141.1	ACT domain-containing protein	COG0527	Aspartokinase	E	E
642	GC_00000006	core	globosum_GCF_004155135	gl	gl2	940	58	115	2	PF00696.28	Amino acid kinase family	WP_022858112.1	aspartate kinase	COG0527	Aspartokinase	E	E
643	GC_00000006	core	globosum_GCF_004155135	gl	gl2	941	58	115	2	PF01842.25	ACT domain	WP_022858111.1	ACT domain-containing protein	COG0527	Aspartokinase	E	E
644	GC_00000006	core	globosum_GCF_004155145	gl	gl2	1344	58	115	2	PF00696.28	Amino acid kinase family	WP_022858112.1	aspartate kinase	COG0527	Aspartokinase	E	E
645	GC_00000006	core	globosum_GCF_004155145	gl	gl2	1345	58	115	2	PF01842.25	ACT domain	WP_022858111.1	ACT domain-containing protein	COG0527	Aspartokinase	E	E
646	GC_00000006	core	globosum_GCF_004155235	gl	gl2	150	58	115	2	PF00696.28	Amino acid kinase family	WP_022858112.1	aspartate kinase	COG0527	Aspartokinase	E	E
647	GC_00000006	core	globosum_GCF_004155235	gl	gl2	151	58	115	2	PF01842.25	ACT domain	WP_022858111.1	ACT domain-containing protein	COG0527	Aspartokinase	E	E
648	GC_00000006	core	globosum_GCF_004155285	gl	gl2	1311	58	115	2	PF00696.28	Amino acid kinase family	WP_022858112.1	aspartate kinase	COG0527	Aspartokinase	E	E
649	GC_00000006	core	globosum_GCF_004155285	gl	gl2	1312	58	115	2	PF01842.25	ACT domain	WP_022858111.1	ACT domain-containing protein	COG0527	Aspartokinase	E	E
650	GC_00000006	core	globosum_GCF_004155305	gl	gl2	1253	58	115	2	PF00696.28	Amino acid kinase family	WP_022858112.1	aspartate kinase	COG0527	Aspartokinase	E	E
651	GC_00000006	core	globosum_GCF_004155305	gl	gl2	1254	58	115	2	PF01842.25	ACT domain	WP_022858111.1	ACT domain-containing protein	COG0527	Aspartokinase	E	E
652	GC_00000006	core	globosum_GCF_004155325	gl	gl1	796	58	115	2	PF00696.28	Amino acid kinase family	WP_022858112.1	aspartate kinase	COG0527	Aspartokinase	E	E
653	GC_00000006	core	globosum_GCF_004155325	gl	gl1	797	58	115	2	PF01842.25	ACT domain	WP_026644141.1	ACT domain-containing protein	COG0527	Aspartokinase	E	E
654	GC_00000006	core	globosum_GCF_004155375	gl	gl3	268	58	115	2	PF00696.28	Amino acid kinase family	WP_022858112.1	aspartate kinase	COG0527	Aspartokinase	E	E
655	GC_00000006	core	globosum_GCF_004155375	gl	gl3	269	58	115	2	PF01842.25	ACT domain	WP_022858111.1	ACT domain-containing protein	COG0527	Aspartokinase	E	E
656	GC_00000006	core	globosum_GCF_004155405	gl	gl1	362	58	115	2	PF00696.28	Amino acid kinase family	WP_022858112.1	aspartate kinase	COG0527	Aspartokinase	E	E
657	GC_00000006	core	globosum_GCF_004155405	gl	gl1	363	58	115	2	PF01842.25	ACT domain	WP_026644141.1	ACT domain-containing protein	COG0527	Aspartokinase	E	E
658	GC_00000006	core	globosum_GCF_004155425	gl	gl1	1041	58	115	2	PF00696.28	Amino acid kinase family	WP_022858112.1	aspartate kinase	COG0527	Aspartokinase	E	E
659	GC_00000006	core	globosum_GCF_004155425	gl	gl1	1042	58	115	2	PF01842.25	ACT domain	WP_026644141.1	ACT domain-containing protein	COG0527	Aspartokinase	E	E
660	GC_00000006	core	globosum_GCF_004155435	gl	gl1	1046	58	115	2	PF00696.28	Amino acid kinase family	WP_022858112.1	aspartate kinase	COG0527	Aspartokinase	E	E
661	GC_00000006	core	globosum_GCF_004155435	gl	gl1	1047	58	115	2	PF01842.25	ACT domain	WP_026644141.1	ACT domain-containing protein	COG0527	Aspartokinase	E	E
662	GC_00000006	core	globosum_GCF_004155475	gl	gl3	260	58	115	2	PF00696.28	Amino acid kinase family	WP_022858112.1	aspartate kinase	COG0527	Aspartokinase	E	E
663	GC_00000006	core	globosum_GCF_004155475	gl	gl3	261	58	115	2	PF01842.25	ACT domain	WP_022858111.1	ACT domain-containing protein	COG0527	Aspartokinase	E	E
664	GC_00000006	core	globosum_GCF_004155505	gl	gl3	565	58	115	2	PF00696.28	Amino acid kinase family	WP_022858112.1	aspartate kinase	COG0527	Aspartokinase	E	E
665	GC_00000006	core	globosum_GCF_004155505	gl	gl3	566	58	115	2	PF01842.25	ACT domain	WP_022858111.1	ACT domain-containing protein	COG0527	Aspartokinase	E	E
666	GC_00000006	core	globosum_GCF_004155525	gl	gl3	249	58	115	2	PF00696.28	Amino acid kinase family	WP_022858112.1	aspartate kinase	COG0527	Aspartokinase	E	E
667	GC_00000006	core	globosum_GCF_004155525	gl	gl3	250	58	115	2	PF01842.25	ACT domain	WP_022858111.1	ACT domain-containing protein	COG0527	Aspartokinase	E	E
668	GC_00000006	core	globosum_GCF_004155535	gl	gl3	1112	58	115	2	PF00696.28	Amino acid kinase family	WP_022858112.1	aspartate kinase	COG0527	Aspartokinase	E	E
669	GC_00000006	core	globosum_GCF_004155535	gl	gl3	1113	58	115	2	PF01842.25	ACT domain	WP_022858111.1	ACT domain-containing protein	COG0527	Aspartokinase	E	E
670	GC_00000006	core	globosum_GCF_004155565	gl	gl2	412	58	115	2	PF00696.28	Amino acid kinase family	WP_022858112.1	aspartate kinase	COG0527	Aspartokinase	E	E
671	GC_00000006	core	globosum_GCF_004155565	gl	gl2	413	58	115	2	PF01842.25	ACT domain	WP_022858111.1	ACT domain-containing protein	COG0527	Aspartokinase	E	E
672	GC_00000006	core	globosum_GCF_004155595	gl	gl2	224	58	115	2	PF00696.28	Amino acid kinase family	WP_022858112.1	aspartate kinase	COG0527	Aspartokinase	E	E
673	GC_00000006	core	globosum_GCF_004155595	gl	gl2	225	58	115	2	PF01842.25	ACT domain	WP_022858111.1	ACT domain-containing protein	COG0527	Aspartokinase	E	E
674	GC_00000006	core	globosum_GCF_004155615	gl	gl3	274	58	115	2	PF00696.28	Amino acid kinase family	WP_022858112.1	aspartate kinase	COG0527	Aspartokinase	E	E
675	GC_00000006	core	globosum_GCF_004155615	gl	gl3	275	58	115	2	PF01842.25	ACT domain	WP_022858111.1	ACT domain-containing protein	COG0527	Aspartokinase	E	E
676	GC_00000006	core	globosum_GCF_004155625	gl	gl2	1284	58	115	2	PF00696.28	Amino acid kinase family	WP_022858112.1	aspartate kinase	COG0527	Aspartokinase	E	E
677	GC_00000006	core	globosum_GCF_004155625	gl	gl2	1285	58	115	2	PF01842.25	ACT domain	WP_022858111.1	ACT domain-containing protein	COG0527	Aspartokinase	E	E
678	GC_00000006	core	globosum_GCF_004155635	gl	gl2	385	58	115	2	PF00696.28	Amino acid kinase family	WP_022858112.1	aspartate kinase	COG0527	Aspartokinase	E	E
679	GC_00000006	core	globosum_GCF_004155635	gl	gl2	386	58	115	2	PF01842.25	ACT domain	WP_022858111.1	ACT domain-containing protein	COG0527	Aspartokinase	E	E
680	GC_00000006	core	globosum_GCF_004155645	gl	gl2	221	58	115	2	PF00696.28	Amino acid kinase family	WP_022858112.1	aspartate kinase	COG0527	Aspartokinase	E	E
681	GC_00000006	core	globosum_GCF_004155645	gl	gl2	222	58	115	2	PF01842.25	ACT domain	WP_022858111.1	ACT domain-containing protein	COG0527	Aspartokinase	E	E
682	GC_00000006	core	globosum_GCF_004155695	gl	gl1	1183	58	115	2	PF00696.28	Amino acid kinase family	WP_022858112.1	aspartate kinase	COG0527	Aspartokinase	E	E
683	GC_00000006	core	globosum_GCF_004155695	gl	gl1	1184	58	115	2	PF01842.25	ACT domain	WP_026644141.1	ACT domain-containing protein	COG0527	Aspartokinase	E	E
684	GC_00000006	core	globosum_GCF_004155705	gl	gl2	241	58	115	2	PF00696.28	Amino acid kinase family	WP_022858112.1	aspartate kinase	COG0527	Aspartokinase	E	E
685	GC_00000006	core	globosum_GCF_004155705	gl	gl2	242	58	115	2	PF01842.25	ACT domain	WP_022858111.1	ACT domain-containing protein	COG0527	Aspartokinase	E	E
686	GC_00000006	core	globosum_GCF_004155745	gl	gl2	314	58	115	2	PF00696.28	Amino acid kinase family	WP_022858112.1	aspartate kinase	COG0527	Aspartokinase	E	E
687	GC_00000006	core	globosum_GCF_004155745	gl	gl2	315	58	115	2	PF01842.25	ACT domain	WP_022858111.1	ACT domain-containing protein	COG0527	Aspartokinase	E	E
688	GC_00000006	core	globosum_GCF_004155805	gl	gl2	236	58	115	2	PF00696.28	Amino acid kinase family	WP_022858112.1	aspartate kinase	COG0527	Aspartokinase	E	E
689	GC_00000006	core	globosum_GCF_004155805	gl	gl2	237	58	115	2	PF01842.25	ACT domain	WP_022858111.1	ACT domain-containing protein	COG0527	Aspartokinase	E	E
690	GC_00000006	core	globosum_GCF_004155855	gl	gl1	506	58	115	2	PF00696.28	Amino acid kinase family	WP_022858112.1	aspartate kinase	COG0527	Aspartokinase	E	E
691	GC_00000006	core	globosum_GCF_004155855	gl	gl1	507	58	115	2	PF01842.25	ACT domain	WP_026644141.1	ACT domain-containing protein	COG0527	Aspartokinase	E	E
692	GC_00000006	core	globosum_GCF_004156085	gl	gl3	271	58	115	2	PF00696.28	Amino acid kinase family	WP_022858112.1	aspartate kinase	COG0527	Aspartokinase	E	E
693	GC_00000006	core	globosum_GCF_004156085	gl	gl3	272	58	115	2	PF01842.25	ACT domain	WP_022858111.1	ACT domain-containing protein	COG0527	Aspartokinase	E	E
694	GC_00000006	core	globosum_GCF_004156115	gl	gl2	240	58	115	2	PF00696.28	Amino acid kinase family	WP_022858112.1	aspartate kinase	COG0527	Aspartokinase	E	E
695	GC_00000006	core	globosum_GCF_004156115	gl	gl2	241	58	115	2	PF01842.25	ACT domain	WP_022858111.1	ACT domain-containing protein	COG0527	Aspartokinase	E	E
696	GC_00000006	core	globosum_GCF_004156135	gl	gl2	1292	58	115	2	PF00696.28	Amino acid kinase family	WP_022858112.1	aspartate kinase	COG0527	Aspartokinase	E	E
697	GC_00000006	core	globosum_GCF_004156135	gl	gl2	1293	58	115	2	PF01842.25	ACT domain	WP_022858111.1	ACT domain-containing protein	COG0527	Aspartokinase	E	E
698	GC_00000006	core	globosum_GCF_004156145	gl	gl1	763	58	115	2	PF00696.28	Amino acid kinase family	WP_022858112.1	aspartate kinase	COG0527	Aspartokinase	E	E
699	GC_00000006	core	globosum_GCF_004156145	gl	gl1	764	58	115	2	PF01842.25	ACT domain	WP_026644141.1	ACT domain-containing protein	COG0527	Aspartokinase	E	E
700	GC_00000006	core	globosum_GCF_004156175	gl	gl3	1503	58	115	2	PF00696.28	Amino acid kinase family	WP_022858112.1	aspartate kinase	COG0527	Aspartokinase	E	E
701	GC_00000006	core	globosum_GCF_004156175	gl	gl3	1504	58	115	2	PF01842.25	ACT domain	WP_022858111.1	ACT domain-containing protein	COG0527	Aspartokinase	E	E
702	GC_00000006	core	globosum_GCF_004156235	gl	gl2	1062	58	115	2	PF00696.28	Amino acid kinase family	WP_022858112.1	aspartate kinase	COG0527	Aspartokinase	E	E
703	GC_00000006	core	globosum_GCF_004156235	gl	gl2	1063	58	115	2	PF01842.25	ACT domain	WP_022858111.1	ACT domain-containing protein	COG0527	Aspartokinase	E	E
704	GC_00000006	core	globosum_GCF_004168525	gl	gl1	469	58	115	2	PF00696.28	Amino acid kinase family	WP_022858112.1	aspartate kinase	COG0527	Aspartokinase	E	E
705	GC_00000006	core	globosum_GCF_004168525	gl	gl1	470	58	115	2	PF01842.25	ACT domain	WP_026644141.1	ACT domain-containing protein	COG0527	Aspartokinase	E	E
706	GC_00000006	core	pseudolongum_GCF_000741325	ps	ps	1258	58	115	2	PF00696.28	Amino acid kinase family	WP_034883322.1	aspartate kinase	COG0527	Aspartokinase	E	E
707	GC_00000006	core	pseudolongum_GCF_002846725	ps	ps	855	58	115	2	PF00696.28	Amino acid kinase family	WP_101441775.1	aspartate kinase	COG0527	Aspartokinase	E	E
708	GC_00000006	core	pseudolongum_GCF_002846725	ps	ps	856	58	115	2	PF01842.25	ACT domain	WP_101441776.1	ACT domain-containing protein	COG0527	Aspartokinase	E	E
709	GC_00000006	core	pseudolongum_GCF_002846755	ps	ps	493	58	115	2	PF00696.28	Amino acid kinase family	WP_101428235.1	aspartate kinase	COG0527	Aspartokinase	E	E
710	GC_00000006	core	pseudolongum_GCF_002846755	ps	ps	494	58	115	2	PF01842.25	ACT domain	WP_022858111.1	ACT domain-containing protein	COG0527	Aspartokinase	E	E
711	GC_00000006	core	pseudolongum_GCF_004155015	ps	ps	350	58	115	2	PF00696.28	Amino acid kinase family	WP_052110242.1	aspartate kinase	COG0527	Aspartokinase	E	E
712	GC_00000006	core	pseudolongum_GCF_004155015	ps	ps	351	58	115	2	PF01842.25	ACT domain	WP_022858111.1	ACT domain-containing protein	COG0527	Aspartokinase	E	E
713	GC_00000006	core	pseudolongum_GCF_004155395	ps	ps	219	58	115	2	PF00696.28	Amino acid kinase family	WP_129970468.1	aspartate kinase	COG0527	Aspartokinase	E	E
714	GC_00000006	core	pseudolongum_GCF_004155395	ps	ps	220	58	115	2	PF01842.25	ACT domain	WP_022858111.1	ACT domain-containing protein	COG0527	Aspartokinase	E	E
715	GC_00000006	core	pseudolongum_GCF_004155715	ps	ps	223	58	115	2	PF00696.28	Amino acid kinase family	WP_129989759.1	aspartate kinase	COG0527	Aspartokinase	E	E
716	GC_00000006	core	pseudolongum_GCF_004155715	ps	ps	224	58	115	2	PF01842.25	ACT domain	WP_129989761.1	ACT domain-containing protein	COG0527	Aspartokinase	E	E
717	GC_00000006	core	pseudolongum_GCF_004155725	ps	ps	227	58	115	2	PF00696.28	Amino acid kinase family	WP_052110242.1	aspartate kinase	COG0527	Aspartokinase	E	E
718	GC_00000006	core	pseudolongum_GCF_004155725	ps	ps	228	58	115	2	PF01842.25	ACT domain	WP_022858111.1	ACT domain-containing protein	COG0527	Aspartokinase	E	E
719	GC_00000006	core	pseudolongum_GCF_004155835	ps	ps	221	58	115	2	PF00696.28	Amino acid kinase family	WP_052110242.1	aspartate kinase	COG0527	Aspartokinase	E	E
720	GC_00000006	core	pseudolongum_GCF_004155835	ps	ps	222	58	115	2	PF01842.25	ACT domain	WP_022858111.1	ACT domain-containing protein	COG0527	Aspartokinase	E	E
721	GC_00000007	core	AF13_3LB	gl	gl3	24	57	115	5	PF00128.24	Alpha amylase, catalytic domain			COG0366	Glycosidase	G	G
722	GC_00000007	core	AGR2145	gl	gl2	466	57	115	5	PF00128.24	Alpha amylase, catalytic domain			COG0366	Glycosidase	G	G
723	GC_00000007	core	ATCC25526	ps	ps	9	57	115	5	PF00128.24	Alpha amylase, catalytic domain	IGS:Strain-ATCC_Illumina_pseudo_00100	Alpha-amylase precursor (amyE_2)	COG0366	Glycosidase	G	G
724	GC_00000007	core	ATCC25526	ps	ps	1355	57	115	5	PF02368.18	Bacterial Ig-like domain (group 2)	IGS:Strain-ATCC_Illumina_pseudo_14080	1,2-A-L-fucosidase	COG0366	Glycosidase	G	G
725	GC_00000007	core	ATCC25526	ps	ps	8	57	115	5	PF03423.13	Carbohydrate binding domain (family 25)	IGS:Strain-ATCC_Illumina_pseudo_00090	Alpha-amylase precursor (amyE_1)	COG0366	Glycosidase	G	G
726	GC_00000007	core	E	gl	gl3	644	57	115	5	PF00128.24	Alpha amylase, catalytic domain	IGS:Strain_E_contigs_06700	pullulanase (pulA_2)	COG0366	Glycosidase	G	G
727	GC_00000007	core	E	gl	gl3	906	57	115	5	PF02368.18	Bacterial Ig-like domain (group 2)	IGS:Strain_E_contigs_09450	1,2-A-L-fucosidase	COG0366	Glycosidase	G	G
728	GC_00000007	core	EM10	gl	gl3	89	57	115	5	PF00128.24	Alpha amylase, catalytic domain	IGS:Strain-EM10_Illumina_pseudo_00940	pullulanase (pulA_1)	COG0366	Glycosidase	G	G
729	GC_00000007	core	EM10	gl	gl3	1447	57	115	5	PF02368.18	Bacterial Ig-like domain (group 2)	IGS:Strain-EM10_Illumina_pseudo_15030	1,2-A-L-fucosidase	COG0366	Glycosidase	G	G
730	GC_00000007	core	EM13	gl	gl3	89	57	115	5	PF00128.24	Alpha amylase, catalytic domain	IGS:Strain-EM13_Illumina_pseudo_00940	pullulanase (pulA_1)	COG0366	Glycosidase	G	G
731	GC_00000007	core	EM13	gl	gl3	1449	57	115	5	PF02368.18	Bacterial Ig-like domain (group 2)	IGS:Strain-EM13_Illumina_pseudo_15050	1,2-A-L-fucosidase	COG0366	Glycosidase	G	G
732	GC_00000007	core	NM87_A27A	gl	gl3	1668	57	115	5	PF00128.24	Alpha amylase, catalytic domain			COG0366	Glycosidase	G	G
733	GC_00000007	core	NM87_A27A	gl	gl3	521	57	115	5	PF02368.18	Bacterial Ig-like domain (group 2)	WP_168769692.1	starch-binding protein	COG0366	Glycosidase	G	G
734	GC_00000007	core	PV8_2	gl	gl2	44	57	115	5	PF00128.24	Alpha amylase, catalytic domain			COG0366	Glycosidase	G	G
735	GC_00000007	core	PV8_2	gl	gl2	1431	57	115	5	PF02368.18	Bacterial Ig-like domain (group 2)	WP_081277557.1	Ig-like domain-containing protein	COG0366	Glycosidase	G	G
736	GC_00000007	core	PV8_2	gl	gl2	43	57	115	5
737	GC_00000007	core	PV8_2	gl	gl2	1432	57	115	5	PF02368.18	Bacterial Ig-like domain (group 2)	WP_052177314.1	Ig-like domain-containing protein	COG0366	Glycosidase	G	G
738	GC_00000007	core	PV8_2	gl	gl2	42	57	115	5	PF03423.13	Carbohydrate binding domain (family 25)
739	GC_00000007	core	S22_20	gl	gl3	1073	57	115	5	PF00128.24	Alpha amylase, catalytic domain			COG0366	Glycosidase	G	G
740	GC_00000007	core	S22_20	gl	gl3	189	57	115	5	PF02368.18	Bacterial Ig-like domain (group 2)	WP_120359722.1	starch-binding protein	COG0366	Glycosidase	G	G
741	GC_00000007	core	UMB_MBP01	gl	gl3	38	57	115	5	PF00128.24	Alpha amylase, catalytic domain			COG0366	Glycosidase	G	G
742	GC_00000007	core	UMB_MBP01	gl	gl3	1363	57	115	5	PF02368.18	Bacterial Ig-like domain (group 2)			COG0366	Glycosidase	G	G
743	GC_00000007	core	UMB_MBP01	gl	gl3	1364	57	115	5	PF02368.18	Bacterial Ig-like domain (group 2)	WP_095508107.1	starch-binding protein	COG0366	Glycosidase	G	G
744	GC_00000007	core	globosum_DSM_20092_GCF_002706665	gl	gl1	162	57	115	5	PF00128.24	Alpha amylase, catalytic domain			COG0366	Glycosidase	G	G
745	GC_00000007	core	globosum_DSM_20092_GCF_002706665	gl	gl1	399	57	115	5	PF02368.18	Bacterial Ig-like domain (group 2)	WP_051894162.1	starch-binding protein	COG0366	Glycosidase	G	G
746	GC_00000007	core	globosum_DSM_20092_GCF_002706665	gl	gl1	400	57	115	5	PF02368.18	Bacterial Ig-like domain (group 2)			COG0366	Glycosidase	G	G
747	GC_00000007	core	globosum_GCF_002846675	gl	gl1	1405	57	115	5	PF00128.24	Alpha amylase, catalytic domain			COG0366	Glycosidase	G	G
748	GC_00000007	core	globosum_GCF_002846685	gl	gl1	215	57	115	5	PF02368.18	Bacterial Ig-like domain (group 2)	WP_101454566.1	Ig-like domain-containing protein	COG0366	Glycosidase	G	G
749	GC_00000007	core	globosum_GCF_002846685	gl	gl1	216	57	115	5	PF02368.18	Bacterial Ig-like domain (group 2)	WP_101454567.1	Ig-like domain-containing protein	COG0366	Glycosidase	G	G
750	GC_00000007	core	globosum_GCF_002846775	gl	gl3	97	57	115	5	PF00128.24	Alpha amylase, catalytic domain			COG0366	Glycosidase	G	G
751	GC_00000007	core	globosum_GCF_002846815	gl	gl3	93	57	115	5	PF00128.24	Alpha amylase, catalytic domain			COG0366	Glycosidase	G	G
752	GC_00000007	core	globosum_GCF_002846835	gl	gl2	1652	57	115	5	PF00128.24	Alpha amylase, catalytic domain			COG0366	Glycosidase	G	G
753	GC_00000007	core	globosum_GCF_002846845	gl	gl2	58	57	115	5
754	GC_00000007	core	globosum_GCF_002846845	gl	gl2	57	57	115	5	PF00128.24	Alpha amylase, catalytic domain	WP_101455893.1	alpha-amylase	COG0366	Glycosidase	G	G
755	GC_00000007	core	globosum_GCF_002846845	gl	gl2	181	57	115	5	PF02368.18	Bacterial Ig-like domain (group 2)	WP_180326845.1	Ig-like domain-containing protein	COG0366	Glycosidase	G	G
756	GC_00000007	core	globosum_GCF_004154995	gl	gl3	101	57	115	5	PF00128.24	Alpha amylase, catalytic domain			COG0366	Glycosidase	G	G
757	GC_00000007	core	globosum_GCF_004154995	gl	gl3	902	57	115	5	PF02368.18	Bacterial Ig-like domain (group 2)	WP_129860107.1	starch-binding protein	COG0366	Glycosidase	G	G
758	GC_00000007	core	globosum_GCF_004155045	gl	gl1	123	57	115	5	PF02368.18	Bacterial Ig-like domain (group 2)			COG0366	Glycosidase	G	G
759	GC_00000007	core	globosum_GCF_004155045	gl	gl1	124	57	115	5	PF02368.18	Bacterial Ig-like domain (group 2)	WP_129902804.1	starch-binding protein	COG0366	Glycosidase	G	G
760	GC_00000007	core	globosum_GCF_004155095	gl	gl3	709	57	115	5	PF02368.18	Bacterial Ig-like domain (group 2)			COG0366	Glycosidase	G	G
761	GC_00000007	core	globosum_GCF_004155095	gl	gl3	710	57	115	5	PF02368.18	Bacterial Ig-like domain (group 2)	WP_129861440.1	starch-binding protein	COG0366	Glycosidase	G	G
762	GC_00000007	core	globosum_GCF_004155115	gl	gl1	594	57	115	5	PF00128.24	Alpha amylase, catalytic domain			COG0366	Glycosidase	G	G
763	GC_00000007	core	globosum_GCF_004155115	gl	gl1	353	57	115	5	PF02368.18	Bacterial Ig-like domain (group 2)			COG0366	Glycosidase	G	G
764	GC_00000007	core	globosum_GCF_004155115	gl	gl1	354	57	115	5	PF02368.18	Bacterial Ig-like domain (group 2)	WP_129887549.1	starch-binding protein	COG0366	Glycosidase	G	G
765	GC_00000007	core	globosum_GCF_004155145	gl	gl2	118	57	115	5	PF00128.24	Alpha amylase, catalytic domain	WP_129966090.1	alpha-amylase	COG0366	Glycosidase	G	G
766	GC_00000007	core	globosum_GCF_004155235	gl	gl2	9	57	115	5	PF00128.24	Alpha amylase, catalytic domain			COG0366	Glycosidase	G	G
767	GC_00000007	core	globosum_GCF_004155285	gl	gl2	899	57	115	5	PF03423.13	Carbohydrate binding domain (family 25)			COG0366	Glycosidase	G	G
768	GC_00000007	core	globosum_GCF_004155285	gl	gl2	950	57	115	5
769	GC_00000007	core	globosum_GCF_004155285	gl	gl2	949	57	115	5	PF02368.18	Bacterial Ig-like domain (group 2)	WP_129866631.1	starch-binding protein	COG0366	Glycosidase	G	G
770	GC_00000007	core	globosum_GCF_004155305	gl	gl2	839	57	115	5	PF02368.18	Bacterial Ig-like domain (group 2)	WP_129967055.1	starch-binding protein	COG0366	Glycosidase	G	G
771	GC_00000007	core	globosum_GCF_004155325	gl	gl1	491	57	115	5	PF02368.18	Bacterial Ig-like domain (group 2)			COG0366	Glycosidase	G	G
772	GC_00000007	core	globosum_GCF_004155325	gl	gl1	492	57	115	5	PF02368.18	Bacterial Ig-like domain (group 2)	WP_129903378.1	starch-binding protein	COG0366	Glycosidase	G	G
773	GC_00000007	core	globosum_GCF_004155375	gl	gl3	93	57	115	5	PF00128.24	Alpha amylase, catalytic domain			COG0366	Glycosidase	G	G
774	GC_00000007	core	globosum_GCF_004155405	gl	gl1	277	57	115	5	PF00128.24	Alpha amylase, catalytic domain			COG0366	Glycosidase	G	G
775	GC_00000007	core	globosum_GCF_004155425	gl	gl1	753	57	115	5	PF00128.24	Alpha amylase, catalytic domain	WP_129895729.1	alpha-amylase	COG0366	Glycosidase	G	G
776	GC_00000007	core	globosum_GCF_004155435	gl	gl1	905	57	115	5	PF00128.24	Alpha amylase, catalytic domain			COG0366	Glycosidase	G	G
777	GC_00000007	core	globosum_GCF_004155435	gl	gl1	669	57	115	5	PF02368.18	Bacterial Ig-like domain (group 2)	WP_129904767.1	starch-binding protein	COG0366	Glycosidase	G	G
778	GC_00000007	core	globosum_GCF_004155475	gl	gl3	99	57	115	5	PF00128.24	Alpha amylase, catalytic domain			COG0366	Glycosidase	G	G
779	GC_00000007	core	globosum_GCF_004155505	gl	gl3	10	57	115	5	PF00128.24	Alpha amylase, catalytic domain			COG0366	Glycosidase	G	G
780	GC_00000007	core	globosum_GCF_004155525	gl	gl3	97	57	115	5	PF00128.24	Alpha amylase, catalytic domain			COG0366	Glycosidase	G	G
781	GC_00000007	core	globosum_GCF_004155525	gl	gl3	1459	57	115	5	PF02368.18	Bacterial Ig-like domain (group 2)			COG0366	Glycosidase	G	G
782	GC_00000007	core	globosum_GCF_004155525	gl	gl3	1460	57	115	5	PF02368.18	Bacterial Ig-like domain (group 2)	WP_129896524.1	starch-binding protein	COG0366	Glycosidase	G	G
783	GC_00000007	core	globosum_GCF_004155535	gl	gl3	929	57	115	5	PF03423.13	Carbohydrate binding domain (family 25)	WP_129896615.1	alpha-amylase	COG0366	Glycosidase	G	G
784	GC_00000007	core	globosum_GCF_004155535	gl	gl3	709	57	115	5	PF02368.18	Bacterial Ig-like domain (group 2)	WP_165369746.1	starch-binding protein	COG0366	Glycosidase	G	G
785	GC_00000007	core	globosum_GCF_004155535	gl	gl3	708	57	115	5	PF02368.18	Bacterial Ig-like domain (group 2)			COG0366	Glycosidase	G	G
786	GC_00000007	core	globosum_GCF_004155565	gl	gl2	2	57	115	5	PF03423.13	Carbohydrate binding domain (family 25)			COG0366	Glycosidase	G	G
787	GC_00000007	core	globosum_GCF_004155595	gl	gl2	85	57	115	5	PF00128.24	Alpha amylase, catalytic domain			COG0366	Glycosidase	G	G
788	GC_00000007	core	globosum_GCF_004155615	gl	gl3	114	57	115	5	PF00128.24	Alpha amylase, catalytic domain			COG0366	Glycosidase	G	G
789	GC_00000007	core	globosum_GCF_004155635	gl	gl2	80	57	115	5
790	GC_00000007	core	globosum_GCF_004155635	gl	gl2	79	57	115	5	PF00128.24	Alpha amylase, catalytic domain	WP_165364847.1	alpha-amylase	COG0366	Glycosidase	G	G
791	GC_00000007	core	globosum_GCF_004155705	gl	gl2	90	57	115	5	PF00128.24	Alpha amylase, catalytic domain			COG0366	Glycosidase	G	G
792	GC_00000007	core	globosum_GCF_004155745	gl	gl2	80	57	115	5
793	GC_00000007	core	globosum_GCF_004155745	gl	gl2	1469	57	115	5	PF02368.18	Bacterial Ig-like domain (group 2)	WP_129914824.1	starch-binding protein	COG0366	Glycosidase	G	G
794	GC_00000007	core	globosum_GCF_004155745	gl	gl2	79	57	115	5	PF00128.24	Alpha amylase, catalytic domain	WP_101455893.1	alpha-amylase	COG0366	Glycosidase	G	G
795	GC_00000007	core	globosum_GCF_004155805	gl	gl2	88	57	115	5
796	GC_00000007	core	globosum_GCF_004155805	gl	gl2	1459	57	115	5	PF02368.18	Bacterial Ig-like domain (group 2)			COG0366	Glycosidase	G	G
797	GC_00000007	core	globosum_GCF_004155805	gl	gl2	87	57	115	5	PF00128.24	Alpha amylase, catalytic domain	WP_101455893.1	alpha-amylase	COG0366	Glycosidase	G	G
798	GC_00000007	core	globosum_GCF_004155805	gl	gl2	1460	57	115	5	PF02368.18	Bacterial Ig-like domain (group 2)	WP_165365136.1	starch-binding protein	COG0366	Glycosidase	G	G
799	GC_00000007	core	globosum_GCF_004155855	gl	gl1	6	57	115	5	PF00128.24	Alpha amylase, catalytic domain			COG0366	Glycosidase	G	G
800	GC_00000007	core	globosum_GCF_004155855	gl	gl1	213	57	115	5	PF02368.18	Bacterial Ig-like domain (group 2)			COG0366	Glycosidase	G	G
801	GC_00000007	core	globosum_GCF_004155855	gl	gl1	214	57	115	5	PF02368.18	Bacterial Ig-like domain (group 2)	WP_129900799.1	starch-binding protein	COG0366	Glycosidase	G	G
802	GC_00000007	core	globosum_GCF_004156085	gl	gl3	104	57	115	5	PF00128.24	Alpha amylase, catalytic domain			COG0366	Glycosidase	G	G
803	GC_00000007	core	globosum_GCF_004156085	gl	gl3	1460	57	115	5	PF02368.18	Bacterial Ig-like domain (group 2)			COG0366	Glycosidase	G	G
804	GC_00000007	core	globosum_GCF_004156085	gl	gl3	1461	57	115	5	PF02368.18	Bacterial Ig-like domain (group 2)	WP_129896524.1	starch-binding protein	COG0366	Glycosidase	G	G
805	GC_00000007	core	globosum_GCF_004156115	gl	gl2	84	57	115	5	PF00128.24	Alpha amylase, catalytic domain			COG0366	Glycosidase	G	G
806	GC_00000007	core	globosum_GCF_004156135	gl	gl2	1179	57	115	5	PF00128.24	Alpha amylase, catalytic domain			COG0366	Glycosidase	G	G
807	GC_00000007	core	globosum_GCF_004156145	gl	gl1	607	57	115	5	PF00128.24	Alpha amylase, catalytic domain	WP_129871494.1	alpha-amylase	COG0366	Glycosidase	G	G
808	GC_00000007	core	globosum_GCF_004156145	gl	gl1	1163	57	115	5	PF02368.18	Bacterial Ig-like domain (group 2)	WP_129871977.1	starch-binding protein	COG0366	Glycosidase	G	G
809	GC_00000007	core	globosum_GCF_004156175	gl	gl3	981	57	115	5	PF00128.24	Alpha amylase, catalytic domain			COG0366	Glycosidase	G	G
810	GC_00000007	core	globosum_GCF_004156175	gl	gl3	1163	57	115	5	PF02368.18	Bacterial Ig-like domain (group 2)	WP_165399506.1	starch-binding protein	COG0366	Glycosidase	G	G
811	GC_00000007	core	globosum_GCF_004156235	gl	gl2	780	57	115	5
812	GC_00000007	core	globosum_GCF_004156235	gl	gl2	779	57	115	5	PF02368.18	Bacterial Ig-like domain (group 2)	WP_129874495.1	starch-binding protein	COG0366	Glycosidase	G	G
813	GC_00000007	core	globosum_GCF_004168525	gl	gl1	196	57	115	5	PF02368.18	Bacterial Ig-like domain (group 2)	WP_129880775.1	starch-binding protein	COG0366	Glycosidase	G	G
814	GC_00000007	core	pseudolongum_GCF_000741325	ps	ps	1108	57	115	5	PF00128.24	Alpha amylase, catalytic domain			COG0366	Glycosidase	G	G
815	GC_00000007	core	pseudolongum_GCF_000741325	ps	ps	956	57	115	5	PF02368.18	Bacterial Ig-like domain (group 2)	WP_051918316.1	starch-binding protein	COG0366	Glycosidase	G	G
816	GC_00000007	core	pseudolongum_GCF_000741325	ps	ps	1106	57	115	5	PF03423.13	Carbohydrate binding domain (family 25)			COG0366	Glycosidase	G	G
817	GC_00000007	core	pseudolongum_GCF_002846725	ps	ps	1366	57	115	5	PF02368.18	Bacterial Ig-like domain (group 2)	WP_101442033.1	Ig-like domain-containing protein	COG0366	Glycosidase	G	G
818	GC_00000007	core	pseudolongum_GCF_002846755	ps	ps	89	57	115	5	PF00128.24	Alpha amylase, catalytic domain			COG0366	Glycosidase	G	G
819	GC_00000007	core	pseudolongum_GCF_002846755	ps	ps	262	57	115	5	PF02368.18	Bacterial Ig-like domain (group 2)	WP_101428901.1	Ig-like domain-containing protein	COG0366	Glycosidase	G	G
820	GC_00000007	core	pseudolongum_GCF_002846755	ps	ps	88	57	115	5	PF03423.13	Carbohydrate binding domain (family 25)			COG0366	Glycosidase	G	G
821	GC_00000007	core	pseudolongum_GCF_004155015	ps	ps	215	57	115	5	PF00128.24	Alpha amylase, catalytic domain			COG0366	Glycosidase	G	G
822	GC_00000007	core	pseudolongum_GCF_004155015	ps	ps	1502	57	115	5	PF02368.18	Bacterial Ig-like domain (group 2)	WP_130013480.1	starch-binding protein	COG0366	Glycosidase	G	G
823	GC_00000007	core	pseudolongum_GCF_004155015	ps	ps	214	57	115	5	PF03423.13	Carbohydrate binding domain (family 25)			COG0366	Glycosidase	G	G
824	GC_00000007	core	pseudolongum_GCF_004155395	ps	ps	1355	57	115	5	PF02368.18	Bacterial Ig-like domain (group 2)			COG0366	Glycosidase	G	G
825	GC_00000007	core	pseudolongum_GCF_004155395	ps	ps	1356	57	115	5	PF02368.18	Bacterial Ig-like domain (group 2)	WP_129971254.1	starch-binding protein	COG0366	Glycosidase	G	G
826	GC_00000007	core	pseudolongum_GCF_004155715	ps	ps	91	57	115	5	PF00128.24	Alpha amylase, catalytic domain			COG0366	Glycosidase	G	G
827	GC_00000007	core	pseudolongum_GCF_004155715	ps	ps	89	57	115	5
828	GC_00000007	core	pseudolongum_GCF_004155715	ps	ps	1387	57	115	5	PF02368.18	Bacterial Ig-like domain (group 2)	WP_129990210.1	starch-binding protein	COG0366	Glycosidase	G	G
829	GC_00000007	core	pseudolongum_GCF_004155715	ps	ps	88	57	115	5	PF03423.13	Carbohydrate binding domain (family 25)
830	GC_00000007	core	pseudolongum_GCF_004155725	ps	ps	92	57	115	5	PF00128.24	Alpha amylase, catalytic domain			COG0366	Glycosidase	G	G
831	GC_00000007	core	pseudolongum_GCF_004155725	ps	ps	91	57	115	5	PF03423.13	Carbohydrate binding domain (family 25)			COG0366	Glycosidase	G	G
832	GC_00000007	core	pseudolongum_GCF_004155835	ps	ps	89	57	115	5	PF00128.24	Alpha amylase, catalytic domain			COG0366	Glycosidase	G	G
833	GC_00000007	core	pseudolongum_GCF_004155835	ps	ps	87	57	115	5					COG0366	Glycosidase	G	G
834	GC_00000007	core	pseudolongum_GCF_004155835	ps	ps	1345	57	115	5	PF02368.18	Bacterial Ig-like domain (group 2)	WP_130095565.1	starch-binding protein	COG0366	Glycosidase	G	G
835	GC_00000007	core	pseudolongum_GCF_004155835	ps	ps	86	57	115	5	PF03423.13	Carbohydrate binding domain (family 25)
836	GC_00000008	core	AF13_3LB	gl	gl3	554	60	107	3	PF00465.19	Iron-containing alcohol dehydrogenase	WP_081277515.1	iron-containing alcohol dehydrogenase family protein	COG0371	Glycerol dehydrogenase or related enzyme, iron-containing ADH family	C	C
837	GC_00000008	core	AF13_3LB	gl	gl3	555	60	107	3	PF00465.19	Iron-containing alcohol dehydrogenase	WP_118238856.1	iron-containing alcohol dehydrogenase family protein	COG0371	Glycerol dehydrogenase or related enzyme, iron-containing ADH family	C	C
838	GC_00000008	core	AGR2145	gl	gl2	1162	60	107	3	PF00465.19	Iron-containing alcohol dehydrogenase	WP_022858578.1	iron-containing alcohol dehydrogenase family protein	COG0371	Glycerol dehydrogenase or related enzyme, iron-containing ADH family	C	C
839	GC_00000008	core	AGR2145	gl	gl2	1163	60	107	3	PF00465.19	Iron-containing alcohol dehydrogenase	WP_022858579.1	iron-containing alcohol dehydrogenase family protein	COG0371	Glycerol dehydrogenase or related enzyme, iron-containing ADH family	C	C
840	GC_00000008	core	ATCC25526	ps	ps	559	60	107	3	PF00465.19	Iron-containing alcohol dehydrogenase	IGS:Strain-ATCC_Illumina_pseudo_05830	glycerol dehydrogenase	COG0371	Glycerol dehydrogenase or related enzyme, iron-containing ADH family	C	C
841	GC_00000008	core	E	gl	gl3	372	60	107	3	PF00465.19	Iron-containing alcohol dehydrogenase	IGS:Strain_E_contigs_03900	glycerol dehydrogenase	COG0371	Glycerol dehydrogenase or related enzyme, iron-containing ADH family	C	C
842	GC_00000008	core	E	gl	gl3	371	60	107	3	PF00465.19	Iron-containing alcohol dehydrogenase	IGS:Strain_E_contigs_03890	glycerol dehydrogenase	COG0371	Glycerol dehydrogenase or related enzyme, iron-containing ADH family	C	C
843	GC_00000008	core	E	gl	gl3	370	60	107	3			IGS:Strain_E_contigs_03880	glycerol dehydrogenase
844	GC_00000008	core	EM10	gl	gl3	604	60	107	3	PF00465.19	Iron-containing alcohol dehydrogenase	IGS:Strain-EM10_Illumina_pseudo_06320	glycerol dehydrogenase	COG0371	Glycerol dehydrogenase or related enzyme, iron-containing ADH family	C	C
845	GC_00000008	core	EM10	gl	gl3	605	60	107	3	PF00465.19	Iron-containing alcohol dehydrogenase	IGS:Strain-EM10_Illumina_pseudo_06330	glycerol dehydrogenase	COG0371	Glycerol dehydrogenase or related enzyme, iron-containing ADH family	C	C
846	GC_00000008	core	EM10	gl	gl3	606	60	107	3			IGS:Strain-EM10_Illumina_pseudo_06340	glycerol dehydrogenase
847	GC_00000008	core	EM13	gl	gl3	606	60	107	3	PF00465.19	Iron-containing alcohol dehydrogenase	IGS:Strain-EM13_Illumina_pseudo_06340	glycerol dehydrogenase	COG0371	Glycerol dehydrogenase or related enzyme, iron-containing ADH family	C	C
848	GC_00000008	core	EM13	gl	gl3	607	60	107	3	PF00465.19	Iron-containing alcohol dehydrogenase	IGS:Strain-EM13_Illumina_pseudo_06350	glycerol dehydrogenase	COG0371	Glycerol dehydrogenase or related enzyme, iron-containing ADH family	C	C
849	GC_00000008	core	EM13	gl	gl3	608	60	107	3			IGS:Strain-EM13_Illumina_pseudo_06360	glycerol dehydrogenase
850	GC_00000008	core	NM87_A27A	gl	gl3	1243	60	107	3	PF00465.19	Iron-containing alcohol dehydrogenase	WP_136510871.1	iron-containing alcohol dehydrogenase family protein	COG0371	Glycerol dehydrogenase or related enzyme, iron-containing ADH family	C	C
851	GC_00000008	core	PV8_2	gl	gl2	599	60	107	3	PF00465.19	Iron-containing alcohol dehydrogenase	WP_081277515.1	iron-containing alcohol dehydrogenase family protein	COG0371	Glycerol dehydrogenase or related enzyme, iron-containing ADH family	C	C
852	GC_00000008	core	PV8_2	gl	gl2	600	60	107	3	PF00465.19	Iron-containing alcohol dehydrogenase	WP_022858579.1	iron-containing alcohol dehydrogenase family protein	COG0371	Glycerol dehydrogenase or related enzyme, iron-containing ADH family	C	C
853	GC_00000008	core	S22_20	gl	gl3	1179	60	107	3	PF00465.19	Iron-containing alcohol dehydrogenase	WP_081277515.1	iron-containing alcohol dehydrogenase family protein	COG0371	Glycerol dehydrogenase or related enzyme, iron-containing ADH family	C	C
854	GC_00000008	core	S22_20	gl	gl3	1178	60	107	3	PF00465.19	Iron-containing alcohol dehydrogenase	WP_120359080.1	iron-containing alcohol dehydrogenase family protein	COG0371	Glycerol dehydrogenase or related enzyme, iron-containing ADH family	C	C
855	GC_00000008	core	UMB_MBP01	gl	gl3	547	60	107	3	PF00465.19	Iron-containing alcohol dehydrogenase	WP_081277515.1	iron-containing alcohol dehydrogenase family protein	COG0371	Glycerol dehydrogenase or related enzyme, iron-containing ADH family	C	C
856	GC_00000008	core	UMB_MBP01	gl	gl3	548	60	107	3	PF00465.19	Iron-containing alcohol dehydrogenase	WP_022858579.1	iron-containing alcohol dehydrogenase family protein	COG0371	Glycerol dehydrogenase or related enzyme, iron-containing ADH family	C	C
857	GC_00000008	core	globosum_DSM_20092_GCF_002706665	gl	gl1	1200	60	107	3	PF00465.19	Iron-containing alcohol dehydrogenase	WP_026643416.1	iron-containing alcohol dehydrogenase family protein	COG0371	Glycerol dehydrogenase or related enzyme, iron-containing ADH family	C	C
858	GC_00000008	core	globosum_DSM_20092_GCF_002706665	gl	gl1	1199	60	107	3	PF00465.19	Iron-containing alcohol dehydrogenase	WP_080699199.1	iron-containing alcohol dehydrogenase family protein	COG0371	Glycerol dehydrogenase or related enzyme, iron-containing ADH family	C	C
859	GC_00000008	core	globosum_GCF_002846675	gl	gl1	491	60	107	3	PF00465.19	Iron-containing alcohol dehydrogenase	WP_101393797.1	iron-containing alcohol dehydrogenase family protein	COG0371	Glycerol dehydrogenase or related enzyme, iron-containing ADH family	C	C
860	GC_00000008	core	globosum_GCF_002846675	gl	gl1	492	60	107	3	PF00465.19	Iron-containing alcohol dehydrogenase	WP_101393798.1	iron-containing alcohol dehydrogenase family protein	COG0371	Glycerol dehydrogenase or related enzyme, iron-containing ADH family	C	C
861	GC_00000008	core	globosum_GCF_002846685	gl	gl1	963	60	107	3	PF00465.19	Iron-containing alcohol dehydrogenase	WP_101454187.1	iron-containing alcohol dehydrogenase family protein	COG0371	Glycerol dehydrogenase or related enzyme, iron-containing ADH family	C	C
862	GC_00000008	core	globosum_GCF_002846715	gl	gl2	173	60	107	3	PF00465.19	Iron-containing alcohol dehydrogenase	WP_081277515.1	iron-containing alcohol dehydrogenase family protein	COG0371	Glycerol dehydrogenase or related enzyme, iron-containing ADH family	C	C
863	GC_00000008	core	globosum_GCF_002846715	gl	gl2	174	60	107	3	PF00465.19	Iron-containing alcohol dehydrogenase	WP_101396909.1	iron-containing alcohol dehydrogenase family protein	COG0371	Glycerol dehydrogenase or related enzyme, iron-containing ADH family	C	C
864	GC_00000008	core	globosum_GCF_002846775	gl	gl3	666	60	107	3	PF00465.19	Iron-containing alcohol dehydrogenase	WP_101398514.1	iron-containing alcohol dehydrogenase family protein	COG0371	Glycerol dehydrogenase or related enzyme, iron-containing ADH family	C	C
865	GC_00000008	core	globosum_GCF_002846815	gl	gl3	1524	60	107	3	PF00465.19	Iron-containing alcohol dehydrogenase	WP_101430149.1	iron-containing alcohol dehydrogenase family protein	COG0371	Glycerol dehydrogenase or related enzyme, iron-containing ADH family	C	C
866	GC_00000008	core	globosum_GCF_002846835	gl	gl2	503	60	107	3	PF00465.19	Iron-containing alcohol dehydrogenase	WP_081277515.1	iron-containing alcohol dehydrogenase family protein	COG0371	Glycerol dehydrogenase or related enzyme, iron-containing ADH family	C	C
867	GC_00000008	core	globosum_GCF_002846835	gl	gl2	504	60	107	3	PF00465.19	Iron-containing alcohol dehydrogenase	WP_101430759.1	iron-containing alcohol dehydrogenase family protein	COG0371	Glycerol dehydrogenase or related enzyme, iron-containing ADH family	C	C
868	GC_00000008	core	globosum_GCF_002846845	gl	gl2	1004	60	107	3	PF00465.19	Iron-containing alcohol dehydrogenase	WP_081277515.1	iron-containing alcohol dehydrogenase family protein	COG0371	Glycerol dehydrogenase or related enzyme, iron-containing ADH family	C	C
869	GC_00000008	core	globosum_GCF_002846845	gl	gl2	1005	60	107	3	PF00465.19	Iron-containing alcohol dehydrogenase	WP_022858579.1	iron-containing alcohol dehydrogenase family protein	COG0371	Glycerol dehydrogenase or related enzyme, iron-containing ADH family	C	C
870	GC_00000008	core	globosum_GCF_004154995	gl	gl3	636	60	107	3	PF00465.19	Iron-containing alcohol dehydrogenase	WP_129859159.1	iron-containing alcohol dehydrogenase family protein	COG0371	Glycerol dehydrogenase or related enzyme, iron-containing ADH family	C	C
871	GC_00000008	core	globosum_GCF_004154995	gl	gl3	637	60	107	3	PF00465.19	Iron-containing alcohol dehydrogenase	WP_129859161.1	iron-containing alcohol dehydrogenase family protein	COG0371	Glycerol dehydrogenase or related enzyme, iron-containing ADH family	C	C
872	GC_00000008	core	globosum_GCF_004155045	gl	gl1	845	60	107	3	PF00465.19	Iron-containing alcohol dehydrogenase	WP_101393797.1	iron-containing alcohol dehydrogenase family protein	COG0371	Glycerol dehydrogenase or related enzyme, iron-containing ADH family	C	C
873	GC_00000008	core	globosum_GCF_004155045	gl	gl1	846	60	107	3	PF00465.19	Iron-containing alcohol dehydrogenase	WP_129867614.1	iron-containing alcohol dehydrogenase family protein	COG0371	Glycerol dehydrogenase or related enzyme, iron-containing ADH family	C	C
874	GC_00000008	core	globosum_GCF_004155095	gl	gl3	1408	60	107	3	PF00465.19	Iron-containing alcohol dehydrogenase	WP_129860882.1	iron-containing alcohol dehydrogenase family protein	COG0371	Glycerol dehydrogenase or related enzyme, iron-containing ADH family	C	C
875	GC_00000008	core	globosum_GCF_004155115	gl	gl1	1019	60	107	3	PF00465.19	Iron-containing alcohol dehydrogenase	WP_101393797.1	iron-containing alcohol dehydrogenase family protein	COG0371	Glycerol dehydrogenase or related enzyme, iron-containing ADH family	C	C
876	GC_00000008	core	globosum_GCF_004155115	gl	gl1	1020	60	107	3	PF00465.19	Iron-containing alcohol dehydrogenase	WP_129887084.1	iron-containing alcohol dehydrogenase family protein	COG0371	Glycerol dehydrogenase or related enzyme, iron-containing ADH family	C	C
877	GC_00000008	core	globosum_GCF_004155135	gl	gl2	1379	60	107	3	PF00465.19	Iron-containing alcohol dehydrogenase	WP_081277515.1	iron-containing alcohol dehydrogenase family protein	COG0371	Glycerol dehydrogenase or related enzyme, iron-containing ADH family	C	C
878	GC_00000008	core	globosum_GCF_004155135	gl	gl2	1380	60	107	3	PF00465.19	Iron-containing alcohol dehydrogenase	WP_129864163.1	iron-containing alcohol dehydrogenase family protein	COG0371	Glycerol dehydrogenase or related enzyme, iron-containing ADH family	C	C
879	GC_00000008	core	globosum_GCF_004155145	gl	gl2	268	60	107	3	PF00465.19	Iron-containing alcohol dehydrogenase	WP_081277515.1	iron-containing alcohol dehydrogenase family protein	COG0371	Glycerol dehydrogenase or related enzyme, iron-containing ADH family	C	C
880	GC_00000008	core	globosum_GCF_004155235	gl	gl2	537	60	107	3	PF00465.19	Iron-containing alcohol dehydrogenase	WP_129895097.1	iron-containing alcohol dehydrogenase family protein	COG0371	Glycerol dehydrogenase or related enzyme, iron-containing ADH family	C	C
881	GC_00000008	core	globosum_GCF_004155235	gl	gl2	538	60	107	3	PF00465.19	Iron-containing alcohol dehydrogenase	WP_129895098.1	iron-containing alcohol dehydrogenase family protein	COG0371	Glycerol dehydrogenase or related enzyme, iron-containing ADH family	C	C
882	GC_00000008	core	globosum_GCF_004155285	gl	gl2	1691	60	107	3	PF00465.19	Iron-containing alcohol dehydrogenase	WP_081277515.1	iron-containing alcohol dehydrogenase family protein	COG0371	Glycerol dehydrogenase or related enzyme, iron-containing ADH family	C	C
883	GC_00000008	core	globosum_GCF_004155305	gl	gl2	1630	60	107	3	PF00465.19	Iron-containing alcohol dehydrogenase	WP_081277515.1	iron-containing alcohol dehydrogenase family protein	COG0371	Glycerol dehydrogenase or related enzyme, iron-containing ADH family	C	C
884	GC_00000008	core	globosum_GCF_004155305	gl	gl2	1631	60	107	3	PF00465.19	Iron-containing alcohol dehydrogenase	WP_022858579.1	iron-containing alcohol dehydrogenase family protein	COG0371	Glycerol dehydrogenase or related enzyme, iron-containing ADH family	C	C
885	GC_00000008	core	globosum_GCF_004155325	gl	gl1	1163	60	107	3	PF00465.19	Iron-containing alcohol dehydrogenase	WP_101393797.1	iron-containing alcohol dehydrogenase family protein	COG0371	Glycerol dehydrogenase or related enzyme, iron-containing ADH family	C	C
886	GC_00000008	core	globosum_GCF_004155375	gl	gl3	652	60	107	3	PF00465.19	Iron-containing alcohol dehydrogenase	WP_081277515.1	iron-containing alcohol dehydrogenase family protein	COG0371	Glycerol dehydrogenase or related enzyme, iron-containing ADH family	C	C
887	GC_00000008	core	globosum_GCF_004155375	gl	gl3	653	60	107	3	PF00465.19	Iron-containing alcohol dehydrogenase	WP_129903776.1	iron-containing alcohol dehydrogenase family protein	COG0371	Glycerol dehydrogenase or related enzyme, iron-containing ADH family	C	C
888	GC_00000008	core	globosum_GCF_004155405	gl	gl1	732	60	107	3	PF00465.19	Iron-containing alcohol dehydrogenase	WP_101393797.1	iron-containing alcohol dehydrogenase family protein	COG0371	Glycerol dehydrogenase or related enzyme, iron-containing ADH family	C	C
889	GC_00000008	core	globosum_GCF_004155405	gl	gl1	733	60	107	3	PF00465.19	Iron-containing alcohol dehydrogenase	WP_129867614.1	iron-containing alcohol dehydrogenase family protein	COG0371	Glycerol dehydrogenase or related enzyme, iron-containing ADH family	C	C
890	GC_00000008	core	globosum_GCF_004155425	gl	gl1	1408	60	107	3	PF00465.19	Iron-containing alcohol dehydrogenase	WP_101393797.1	iron-containing alcohol dehydrogenase family protein	COG0371	Glycerol dehydrogenase or related enzyme, iron-containing ADH family	C	C
891	GC_00000008	core	globosum_GCF_004155425	gl	gl1	1409	60	107	3	PF00465.19	Iron-containing alcohol dehydrogenase	WP_129895868.1	iron-containing alcohol dehydrogenase family protein	COG0371	Glycerol dehydrogenase or related enzyme, iron-containing ADH family	C	C
892	GC_00000008	core	globosum_GCF_004155435	gl	gl1	1425	60	107	3	PF00465.19	Iron-containing alcohol dehydrogenase	WP_101393797.1	iron-containing alcohol dehydrogenase family protein	COG0371	Glycerol dehydrogenase or related enzyme, iron-containing ADH family	C	C
893	GC_00000008	core	globosum_GCF_004155435	gl	gl1	1426	60	107	3	PF00465.19	Iron-containing alcohol dehydrogenase	WP_129867614.1	iron-containing alcohol dehydrogenase family protein	COG0371	Glycerol dehydrogenase or related enzyme, iron-containing ADH family	C	C
894	GC_00000008	core	globosum_GCF_004155475	gl	gl3	651	60	107	3	PF00465.19	Iron-containing alcohol dehydrogenase	WP_101430149.1	iron-containing alcohol dehydrogenase family protein	COG0371	Glycerol dehydrogenase or related enzyme, iron-containing ADH family	C	C
895	GC_00000008	core	globosum_GCF_004155475	gl	gl3	652	60	107	3	PF00465.19	Iron-containing alcohol dehydrogenase	WP_129905391.1	iron-containing alcohol dehydrogenase family protein	COG0371	Glycerol dehydrogenase or related enzyme, iron-containing ADH family	C	C
896	GC_00000008	core	globosum_GCF_004155505	gl	gl3	994	60	107	3	PF00465.19	Iron-containing alcohol dehydrogenase	WP_081277515.1	iron-containing alcohol dehydrogenase family protein	COG0371	Glycerol dehydrogenase or related enzyme, iron-containing ADH family	C	C
897	GC_00000008	core	globosum_GCF_004155505	gl	gl3	995	60	107	3	PF00465.19	Iron-containing alcohol dehydrogenase	WP_129908266.1	iron-containing alcohol dehydrogenase family protein	COG0371	Glycerol dehydrogenase or related enzyme, iron-containing ADH family	C	C
898	GC_00000008	core	globosum_GCF_004155525	gl	gl3	634	60	107	3	PF00465.19	Iron-containing alcohol dehydrogenase	WP_101430149.1	iron-containing alcohol dehydrogenase family protein	COG0371	Glycerol dehydrogenase or related enzyme, iron-containing ADH family	C	C
899	GC_00000008	core	globosum_GCF_004155525	gl	gl3	635	60	107	3	PF00465.19	Iron-containing alcohol dehydrogenase	WP_129896330.1	iron-containing alcohol dehydrogenase family protein	COG0371	Glycerol dehydrogenase or related enzyme, iron-containing ADH family	C	C
900	GC_00000008	core	globosum_GCF_004155535	gl	gl3	1520	60	107	3	PF00465.19	Iron-containing alcohol dehydrogenase	WP_129897235.1	iron-containing alcohol dehydrogenase family protein	COG0371	Glycerol dehydrogenase or related enzyme, iron-containing ADH family	C	C
901	GC_00000008	core	globosum_GCF_004155535	gl	gl3	1521	60	107	3	PF00465.19	Iron-containing alcohol dehydrogenase	WP_129897237.1	iron-containing alcohol dehydrogenase family protein	COG0371	Glycerol dehydrogenase or related enzyme, iron-containing ADH family	C	C
902	GC_00000008	core	globosum_GCF_004155565	gl	gl2	790	60	107	3	PF00465.19	Iron-containing alcohol dehydrogenase	WP_081277515.1	iron-containing alcohol dehydrogenase family protein	COG0371	Glycerol dehydrogenase or related enzyme, iron-containing ADH family	C	C
903	GC_00000008	core	globosum_GCF_004155565	gl	gl2	791	60	107	3	PF00465.19	Iron-containing alcohol dehydrogenase	WP_022858579.1	iron-containing alcohol dehydrogenase family protein	COG0371	Glycerol dehydrogenase or related enzyme, iron-containing ADH family	C	C
904	GC_00000008	core	globosum_GCF_004155595	gl	gl2	609	60	107	3	PF00465.19	Iron-containing alcohol dehydrogenase	WP_081277515.1	iron-containing alcohol dehydrogenase family protein	COG0371	Glycerol dehydrogenase or related enzyme, iron-containing ADH family	C	C
905	GC_00000008	core	globosum_GCF_004155595	gl	gl2	610	60	107	3	PF00465.19	Iron-containing alcohol dehydrogenase	WP_129852720.1	iron-containing alcohol dehydrogenase family protein	COG0371	Glycerol dehydrogenase or related enzyme, iron-containing ADH family	C	C
906	GC_00000008	core	globosum_GCF_004155615	gl	gl3	662	60	107	3	PF00465.19	Iron-containing alcohol dehydrogenase	WP_101430149.1	iron-containing alcohol dehydrogenase family protein	COG0371	Glycerol dehydrogenase or related enzyme, iron-containing ADH family	C	C
907	GC_00000008	core	globosum_GCF_004155615	gl	gl3	663	60	107	3	PF00465.19	Iron-containing alcohol dehydrogenase	WP_129853471.1	iron-containing alcohol dehydrogenase family protein	COG0371	Glycerol dehydrogenase or related enzyme, iron-containing ADH family	C	C
908	GC_00000008	core	globosum_GCF_004155625	gl	gl2	311	60	107	3	PF00465.19	Iron-containing alcohol dehydrogenase	WP_129898518.1	iron-containing alcohol dehydrogenase family protein	COG0371	Glycerol dehydrogenase or related enzyme, iron-containing ADH family	C	C
909	GC_00000008	core	globosum_GCF_004155625	gl	gl2	312	60	107	3	PF00465.19	Iron-containing alcohol dehydrogenase	WP_129898519.1	iron-containing alcohol dehydrogenase family protein	COG0371	Glycerol dehydrogenase or related enzyme, iron-containing ADH family	C	C
910	GC_00000008	core	globosum_GCF_004155635	gl	gl2	753	60	107	3	PF00465.19	Iron-containing alcohol dehydrogenase	WP_081277515.1	iron-containing alcohol dehydrogenase family protein	COG0371	Glycerol dehydrogenase or related enzyme, iron-containing ADH family	C	C
911	GC_00000008	core	globosum_GCF_004155635	gl	gl2	754	60	107	3	PF00465.19	Iron-containing alcohol dehydrogenase	WP_022858579.1	iron-containing alcohol dehydrogenase family protein	COG0371	Glycerol dehydrogenase or related enzyme, iron-containing ADH family	C	C
912	GC_00000008	core	globosum_GCF_004155645	gl	gl2	634	60	107	3	PF00465.19	Iron-containing alcohol dehydrogenase	WP_081277515.1	iron-containing alcohol dehydrogenase family protein	COG0371	Glycerol dehydrogenase or related enzyme, iron-containing ADH family	C	C
913	GC_00000008	core	globosum_GCF_004155695	gl	gl1	1589	60	107	3	PF00465.19	Iron-containing alcohol dehydrogenase	WP_129869141.1	iron-containing alcohol dehydrogenase family protein	COG0371	Glycerol dehydrogenase or related enzyme, iron-containing ADH family	C	C
914	GC_00000008	core	globosum_GCF_004155695	gl	gl1	1590	60	107	3	PF00465.19	Iron-containing alcohol dehydrogenase	WP_129869142.1	iron-containing alcohol dehydrogenase family protein	COG0371	Glycerol dehydrogenase or related enzyme, iron-containing ADH family	C	C
915	GC_00000008	core	globosum_GCF_004155705	gl	gl2	609	60	107	3	PF00465.19	Iron-containing alcohol dehydrogenase	WP_081277515.1	iron-containing alcohol dehydrogenase family protein	COG0371	Glycerol dehydrogenase or related enzyme, iron-containing ADH family	C	C
916	GC_00000008	core	globosum_GCF_004155705	gl	gl2	610	60	107	3	PF00465.19	Iron-containing alcohol dehydrogenase	WP_129854503.1	iron-containing alcohol dehydrogenase family protein	COG0371	Glycerol dehydrogenase or related enzyme, iron-containing ADH family	C	C
917	GC_00000008	core	globosum_GCF_004155745	gl	gl2	684	60	107	3	PF00465.19	Iron-containing alcohol dehydrogenase	WP_081277515.1	iron-containing alcohol dehydrogenase family protein	COG0371	Glycerol dehydrogenase or related enzyme, iron-containing ADH family	C	C
918	GC_00000008	core	globosum_GCF_004155745	gl	gl2	685	60	107	3	PF00465.19	Iron-containing alcohol dehydrogenase	WP_022858579.1	iron-containing alcohol dehydrogenase family protein	COG0371	Glycerol dehydrogenase or related enzyme, iron-containing ADH family	C	C
919	GC_00000008	core	globosum_GCF_004155805	gl	gl2	621	60	107	3	PF00465.19	Iron-containing alcohol dehydrogenase	WP_081277515.1	iron-containing alcohol dehydrogenase family protein	COG0371	Glycerol dehydrogenase or related enzyme, iron-containing ADH family	C	C
920	GC_00000008	core	globosum_GCF_004155805	gl	gl2	622	60	107	3	PF00465.19	Iron-containing alcohol dehydrogenase	WP_022858579.1	iron-containing alcohol dehydrogenase family protein	COG0371	Glycerol dehydrogenase or related enzyme, iron-containing ADH family	C	C
921	GC_00000008	core	globosum_GCF_004155855	gl	gl1	884	60	107	3	PF00465.19	Iron-containing alcohol dehydrogenase	WP_101393797.1	iron-containing alcohol dehydrogenase family protein	COG0371	Glycerol dehydrogenase or related enzyme, iron-containing ADH family	C	C
922	GC_00000008	core	globosum_GCF_004155855	gl	gl1	885	60	107	3	PF00465.19	Iron-containing alcohol dehydrogenase	WP_129900638.1	iron-containing alcohol dehydrogenase family protein	COG0371	Glycerol dehydrogenase or related enzyme, iron-containing ADH family	C	C
923	GC_00000008	core	globosum_GCF_004156085	gl	gl3	650	60	107	3	PF00465.19	Iron-containing alcohol dehydrogenase	WP_101430149.1	iron-containing alcohol dehydrogenase family protein	COG0371	Glycerol dehydrogenase or related enzyme, iron-containing ADH family	C	C
924	GC_00000008	core	globosum_GCF_004156085	gl	gl3	651	60	107	3	PF00465.19	Iron-containing alcohol dehydrogenase	WP_129896330.1	iron-containing alcohol dehydrogenase family protein	COG0371	Glycerol dehydrogenase or related enzyme, iron-containing ADH family	C	C
925	GC_00000008	core	globosum_GCF_004156115	gl	gl2	643	60	107	3	PF00465.19	Iron-containing alcohol dehydrogenase	WP_129870627.1	iron-containing alcohol dehydrogenase family protein	COG0371	Glycerol dehydrogenase or related enzyme, iron-containing ADH family	C	C
926	GC_00000008	core	globosum_GCF_004156115	gl	gl2	644	60	107	3	PF00465.19	Iron-containing alcohol dehydrogenase	WP_129870628.1	iron-containing alcohol dehydrogenase family protein	COG0371	Glycerol dehydrogenase or related enzyme, iron-containing ADH family	C	C
927	GC_00000008	core	globosum_GCF_004156135	gl	gl2	133	60	107	3	PF00465.19	Iron-containing alcohol dehydrogenase	WP_081277515.1	iron-containing alcohol dehydrogenase family protein	COG0371	Glycerol dehydrogenase or related enzyme, iron-containing ADH family	C	C
928	GC_00000008	core	globosum_GCF_004156135	gl	gl2	134	60	107	3	PF00465.19	Iron-containing alcohol dehydrogenase	WP_129851473.1	iron-containing alcohol dehydrogenase family protein	COG0371	Glycerol dehydrogenase or related enzyme, iron-containing ADH family	C	C
929	GC_00000008	core	globosum_GCF_004156145	gl	gl1	151	60	107	3	PF00465.19	Iron-containing alcohol dehydrogenase	WP_129871705.1	iron-containing alcohol dehydrogenase family protein	COG0371	Glycerol dehydrogenase or related enzyme, iron-containing ADH family	C	C
930	GC_00000008	core	globosum_GCF_004156145	gl	gl1	152	60	107	3	PF00465.19	Iron-containing alcohol dehydrogenase	WP_129871706.1	iron-containing alcohol dehydrogenase family protein	COG0371	Glycerol dehydrogenase or related enzyme, iron-containing ADH family	C	C
931	GC_00000008	core	globosum_GCF_004156175	gl	gl3	246	60	107	3	PF00465.19	Iron-containing alcohol dehydrogenase	WP_081277515.1	iron-containing alcohol dehydrogenase family protein	COG0371	Glycerol dehydrogenase or related enzyme, iron-containing ADH family	C	C
932	GC_00000008	core	globosum_GCF_004156175	gl	gl3	247	60	107	3	PF00465.19	Iron-containing alcohol dehydrogenase	WP_129903776.1	iron-containing alcohol dehydrogenase family protein	COG0371	Glycerol dehydrogenase or related enzyme, iron-containing ADH family	C	C
933	GC_00000008	core	globosum_GCF_004156235	gl	gl2	1452	60	107	3	PF00465.19	Iron-containing alcohol dehydrogenase	WP_129874112.1	iron-containing alcohol dehydrogenase family protein	COG0371	Glycerol dehydrogenase or related enzyme, iron-containing ADH family	C	C
934	GC_00000008	core	globosum_GCF_004168525	gl	gl1	872	60	107	3	PF00465.19	Iron-containing alcohol dehydrogenase	WP_101393797.1	iron-containing alcohol dehydrogenase family protein	COG0371	Glycerol dehydrogenase or related enzyme, iron-containing ADH family	C	C
935	GC_00000008	core	globosum_GCF_004168525	gl	gl1	873	60	107	3	PF00465.19	Iron-containing alcohol dehydrogenase	WP_129867614.1	iron-containing alcohol dehydrogenase family protein	COG0371	Glycerol dehydrogenase or related enzyme, iron-containing ADH family	C	C
936	GC_00000008	core	pseudolongum_GCF_002846725	ps	ps	657	60	107	3	PF00465.19	Iron-containing alcohol dehydrogenase	WP_101441655.1	iron-containing alcohol dehydrogenase family protein	COG0371	Glycerol dehydrogenase or related enzyme, iron-containing ADH family	C	C
937	GC_00000008	core	pseudolongum_GCF_002846755	ps	ps	879	60	107	3	PF00465.19	Iron-containing alcohol dehydrogenase	WP_101428451.1	iron-containing alcohol dehydrogenase family protein	COG0371	Glycerol dehydrogenase or related enzyme, iron-containing ADH family	C	C
938	GC_00000008	core	pseudolongum_GCF_004155015	ps	ps	722	60	107	3	PF00465.19	Iron-containing alcohol dehydrogenase	WP_130012867.1	iron-containing alcohol dehydrogenase family protein	COG0371	Glycerol dehydrogenase or related enzyme, iron-containing ADH family	C	C
939	GC_00000008	core	pseudolongum_GCF_004155015	ps	ps	723	60	107	3	PF00465.19	Iron-containing alcohol dehydrogenase	WP_130012869.1	iron-containing alcohol dehydrogenase family protein	COG0371	Glycerol dehydrogenase or related enzyme, iron-containing ADH family	C	C
940	GC_00000008	core	pseudolongum_GCF_004155395	ps	ps	576	60	107	3	PF00465.19	Iron-containing alcohol dehydrogenase	WP_129970709.1	iron-containing alcohol dehydrogenase family protein	COG0371	Glycerol dehydrogenase or related enzyme, iron-containing ADH family	C	C
941	GC_00000008	core	pseudolongum_GCF_004155715	ps	ps	583	60	107	3	PF00465.19	Iron-containing alcohol dehydrogenase	WP_101441655.1	iron-containing alcohol dehydrogenase family protein	COG0371	Glycerol dehydrogenase or related enzyme, iron-containing ADH family	C	C
942	GC_00000008	core	pseudolongum_GCF_004155725	ps	ps	577	60	107	3	PF00465.19	Iron-containing alcohol dehydrogenase	WP_101441655.1	iron-containing alcohol dehydrogenase family protein	COG0371	Glycerol dehydrogenase or related enzyme, iron-containing ADH family	C	C
943	GC_00000009	core	AF13_3LB	gl	gl3	155	62	105	2	PF04226.13	Transglycosylase associated protein	WP_101398228.1	GlsB/YeaQ/YmgE family stress response membrane protein	COG2261	Uncharacterized membrane protein YeaQ/YmgE, transglycosylase-associated protein family	R	R
944	GC_00000009	core	AGR2145	gl	gl2	696	62	105	2	PF04226.13	Transglycosylase associated protein	WP_022858126.1	GlsB/YeaQ/YmgE family stress response membrane protein	COG2261	Uncharacterized membrane protein YeaQ/YmgE, transglycosylase-associated protein family	R	R
945	GC_00000009	core	AGR2145	gl	gl2	697	62	105	2	PF04226.13	Transglycosylase associated protein	WP_022858127.1	GlsB/YeaQ/YmgE family stress response membrane protein	COG2261	Uncharacterized membrane protein YeaQ/YmgE, transglycosylase-associated protein family	R	R
946	GC_00000009	core	ATCC25526	ps	ps	158	62	105	2	PF04226.13	Transglycosylase associated protein	IGS:Strain-ATCC_Illumina_pseudo_01620	Integral membrane protein	COG2261	Uncharacterized membrane protein YeaQ/YmgE, transglycosylase-associated protein family	R	R
947	GC_00000009	core	ATCC25526	ps	ps	157	62	105	2	PF04226.13	Transglycosylase associated protein	IGS:Strain-ATCC_Illumina_pseudo_01610	Integral membrane protein	COG2261	Uncharacterized membrane protein YeaQ/YmgE, transglycosylase-associated protein family	R	R
948	GC_00000009	core	E	gl	gl3	1380	62	105	2	PF04226.13	Transglycosylase associated protein	IGS:Strain_E_contigs_14360	Integral membrane protein	COG2261	Uncharacterized membrane protein YeaQ/YmgE, transglycosylase-associated protein family	R	R
949	GC_00000009	core	EM10	gl	gl3	215	62	105	2	PF04226.13	Transglycosylase associated protein	IGS:Strain-EM10_Illumina_pseudo_02230	Integral membrane protein	COG2261	Uncharacterized membrane protein YeaQ/YmgE, transglycosylase-associated protein family	R	R
950	GC_00000009	core	EM13	gl	gl3	215	62	105	2	PF04226.13	Transglycosylase associated protein	IGS:Strain-EM13_Illumina_pseudo_02230	Integral membrane protein	COG2261	Uncharacterized membrane protein YeaQ/YmgE, transglycosylase-associated protein family	R	R
951	GC_00000009	core	NM87_A27A	gl	gl3	1531	62	105	2	PF04226.13	Transglycosylase associated protein	WP_054321471.1	GlsB/YeaQ/YmgE family stress response membrane protein	COG2261	Uncharacterized membrane protein YeaQ/YmgE, transglycosylase-associated protein family	R	R
952	GC_00000009	core	PV8_2	gl	gl2	179	62	105	2	PF04226.13	Transglycosylase associated protein	WP_039170941.1	GlsB/YeaQ/YmgE family stress response membrane protein	COG2261	Uncharacterized membrane protein YeaQ/YmgE, transglycosylase-associated protein family	R	R
953	GC_00000009	core	PV8_2	gl	gl2	178	62	105	2	PF04226.13	Transglycosylase associated protein	WP_022858127.1	GlsB/YeaQ/YmgE family stress response membrane protein	COG2261	Uncharacterized membrane protein YeaQ/YmgE, transglycosylase-associated protein family	R	R
954	GC_00000009	core	S22_20	gl	gl3	647	62	105	2	PF04226.13	Transglycosylase associated protein	WP_054321471.1	GlsB/YeaQ/YmgE family stress response membrane protein	COG2261	Uncharacterized membrane protein YeaQ/YmgE, transglycosylase-associated protein family	R	R
955	GC_00000009	core	S22_20	gl	gl3	648	62	105	2	PF04226.13	Transglycosylase associated protein	WP_120359783.1	GlsB/YeaQ/YmgE family stress response membrane protein	COG2261	Uncharacterized membrane protein YeaQ/YmgE, transglycosylase-associated protein family	R	R
956	GC_00000009	core	UMB_MBP01	gl	gl3	161	62	105	2	PF04226.13	Transglycosylase associated protein	WP_054321471.1	GlsB/YeaQ/YmgE family stress response membrane protein	COG2261	Uncharacterized membrane protein YeaQ/YmgE, transglycosylase-associated protein family	R	R
957	GC_00000009	core	globosum_DSM_20092_GCF_002706665	gl	gl1	44	62	105	2	PF04226.13	Transglycosylase associated protein	WP_026644069.1	GlsB/YeaQ/YmgE family stress response membrane protein	COG2261	Uncharacterized membrane protein YeaQ/YmgE, transglycosylase-associated protein family	R	R
958	GC_00000009	core	globosum_DSM_20092_GCF_002706665	gl	gl1	45	62	105	2	PF04226.13	Transglycosylase associated protein	WP_026644070.1	GlsB/YeaQ/YmgE family stress response membrane protein	COG2261	Uncharacterized membrane protein YeaQ/YmgE, transglycosylase-associated protein family	R	R
959	GC_00000009	core	globosum_GCF_002846675	gl	gl1	1265	62	105	2	PF04226.13	Transglycosylase associated protein	WP_026644069.1	GlsB/YeaQ/YmgE family stress response membrane protein	COG2261	Uncharacterized membrane protein YeaQ/YmgE, transglycosylase-associated protein family	R	R
960	GC_00000009	core	globosum_GCF_002846675	gl	gl1	1266	62	105	2	PF04226.13	Transglycosylase associated protein	WP_026644070.1	GlsB/YeaQ/YmgE family stress response membrane protein	COG2261	Uncharacterized membrane protein YeaQ/YmgE, transglycosylase-associated protein family	R	R
961	GC_00000009	core	globosum_GCF_002846685	gl	gl1	457	62	105	2	PF04226.13	Transglycosylase associated protein	WP_026644069.1	GlsB/YeaQ/YmgE family stress response membrane protein	COG2261	Uncharacterized membrane protein YeaQ/YmgE, transglycosylase-associated protein family	R	R
962	GC_00000009	core	globosum_GCF_002846685	gl	gl1	456	62	105	2	PF04226.13	Transglycosylase associated protein	WP_026644070.1	GlsB/YeaQ/YmgE family stress response membrane protein	COG2261	Uncharacterized membrane protein YeaQ/YmgE, transglycosylase-associated protein family	R	R
963	GC_00000009	core	globosum_GCF_002846715	gl	gl2	1355	62	105	2	PF04226.13	Transglycosylase associated protein	WP_022858126.1	GlsB/YeaQ/YmgE family stress response membrane protein	COG2261	Uncharacterized membrane protein YeaQ/YmgE, transglycosylase-associated protein family	R	R
964	GC_00000009	core	globosum_GCF_002846715	gl	gl2	1354	62	105	2	PF04226.13	Transglycosylase associated protein	WP_022858127.1	GlsB/YeaQ/YmgE family stress response membrane protein	COG2261	Uncharacterized membrane protein YeaQ/YmgE, transglycosylase-associated protein family	R	R
965	GC_00000009	core	globosum_GCF_002846775	gl	gl3	245	62	105	2	PF04226.13	Transglycosylase associated protein	WP_101398228.1	GlsB/YeaQ/YmgE family stress response membrane protein	COG2261	Uncharacterized membrane protein YeaQ/YmgE, transglycosylase-associated protein family	R	R
966	GC_00000009	core	globosum_GCF_002846815	gl	gl3	456	62	105	2	PF04226.13	Transglycosylase associated protein	WP_101429397.1	GlsB/YeaQ/YmgE family stress response membrane protein	COG2261	Uncharacterized membrane protein YeaQ/YmgE, transglycosylase-associated protein family	R	R
967	GC_00000009	core	globosum_GCF_002846835	gl	gl2	50	62	105	2	PF04226.13	Transglycosylase associated protein	WP_039170941.1	GlsB/YeaQ/YmgE family stress response membrane protein	COG2261	Uncharacterized membrane protein YeaQ/YmgE, transglycosylase-associated protein family	R	R
968	GC_00000009	core	globosum_GCF_002846835	gl	gl2	49	62	105	2	PF04226.13	Transglycosylase associated protein	WP_022858127.1	GlsB/YeaQ/YmgE family stress response membrane protein	COG2261	Uncharacterized membrane protein YeaQ/YmgE, transglycosylase-associated protein family	R	R
969	GC_00000009	core	globosum_GCF_002846845	gl	gl2	608	62	105	2	PF04226.13	Transglycosylase associated protein	WP_022858126.1	GlsB/YeaQ/YmgE family stress response membrane protein	COG2261	Uncharacterized membrane protein YeaQ/YmgE, transglycosylase-associated protein family	R	R
970	GC_00000009	core	globosum_GCF_002846845	gl	gl2	607	62	105	2	PF04226.13	Transglycosylase associated protein	WP_022858127.1	GlsB/YeaQ/YmgE family stress response membrane protein	COG2261	Uncharacterized membrane protein YeaQ/YmgE, transglycosylase-associated protein family	R	R
971	GC_00000009	core	globosum_GCF_004154995	gl	gl3	241	62	105	2	PF04226.13	Transglycosylase associated protein	WP_129858755.1	GlsB/YeaQ/YmgE family stress response membrane protein	COG2261	Uncharacterized membrane protein YeaQ/YmgE, transglycosylase-associated protein family	R	R
972	GC_00000009	core	globosum_GCF_004154995	gl	gl3	240	62	105	2	PF04226.13	Transglycosylase associated protein	WP_026644070.1	GlsB/YeaQ/YmgE family stress response membrane protein	COG2261	Uncharacterized membrane protein YeaQ/YmgE, transglycosylase-associated protein family	R	R
973	GC_00000009	core	globosum_GCF_004155045	gl	gl1	414	62	105	2	PF04226.13	Transglycosylase associated protein	WP_026644069.1	GlsB/YeaQ/YmgE family stress response membrane protein	COG2261	Uncharacterized membrane protein YeaQ/YmgE, transglycosylase-associated protein family	R	R
974	GC_00000009	core	globosum_GCF_004155045	gl	gl1	413	62	105	2	PF04226.13	Transglycosylase associated protein	WP_026644070.1	GlsB/YeaQ/YmgE family stress response membrane protein	COG2261	Uncharacterized membrane protein YeaQ/YmgE, transglycosylase-associated protein family	R	R
975	GC_00000009	core	globosum_GCF_004155095	gl	gl3	1024	62	105	2	PF04226.13	Transglycosylase associated protein	WP_101398228.1	GlsB/YeaQ/YmgE family stress response membrane protein	COG2261	Uncharacterized membrane protein YeaQ/YmgE, transglycosylase-associated protein family	R	R
976	GC_00000009	core	globosum_GCF_004155095	gl	gl3	1023	62	105	2	PF04226.13	Transglycosylase associated protein	WP_026644070.1	GlsB/YeaQ/YmgE family stress response membrane protein	COG2261	Uncharacterized membrane protein YeaQ/YmgE, transglycosylase-associated protein family	R	R
977	GC_00000009	core	globosum_GCF_004155115	gl	gl1	646	62	105	2	PF04226.13	Transglycosylase associated protein	WP_026644069.1	GlsB/YeaQ/YmgE family stress response membrane protein	COG2261	Uncharacterized membrane protein YeaQ/YmgE, transglycosylase-associated protein family	R	R
978	GC_00000009	core	globosum_GCF_004155115	gl	gl1	645	62	105	2	PF04226.13	Transglycosylase associated protein	WP_026644070.1	GlsB/YeaQ/YmgE family stress response membrane protein	COG2261	Uncharacterized membrane protein YeaQ/YmgE, transglycosylase-associated protein family	R	R
979	GC_00000009	core	globosum_GCF_004155135	gl	gl2	590	62	105	2	PF04226.13	Transglycosylase associated protein	WP_054321471.1	GlsB/YeaQ/YmgE family stress response membrane protein	COG2261	Uncharacterized membrane protein YeaQ/YmgE, transglycosylase-associated protein family	R	R
980	GC_00000009	core	globosum_GCF_004155145	gl	gl2	1185	62	105	2	PF04226.13	Transglycosylase associated protein	WP_129868326.1	GlsB/YeaQ/YmgE family stress response membrane protein	COG2261	Uncharacterized membrane protein YeaQ/YmgE, transglycosylase-associated protein family	R	R
981	GC_00000009	core	globosum_GCF_004155235	gl	gl2	136	62	105	2	PF04226.13	Transglycosylase associated protein	WP_022858126.1	GlsB/YeaQ/YmgE family stress response membrane protein	COG2261	Uncharacterized membrane protein YeaQ/YmgE, transglycosylase-associated protein family	R	R
982	GC_00000009	core	globosum_GCF_004155235	gl	gl2	135	62	105	2	PF04226.13	Transglycosylase associated protein	WP_022858127.1	GlsB/YeaQ/YmgE family stress response membrane protein	COG2261	Uncharacterized membrane protein YeaQ/YmgE, transglycosylase-associated protein family	R	R
983	GC_00000009	core	globosum_GCF_004155285	gl	gl2	1298	62	105	2	PF04226.13	Transglycosylase associated protein	WP_054321471.1	GlsB/YeaQ/YmgE family stress response membrane protein	COG2261	Uncharacterized membrane protein YeaQ/YmgE, transglycosylase-associated protein family	R	R
984	GC_00000009	core	globosum_GCF_004155305	gl	gl2	994	62	105	2	PF04226.13	Transglycosylase associated protein	WP_129898337.1	GlsB/YeaQ/YmgE family stress response membrane protein	COG2261	Uncharacterized membrane protein YeaQ/YmgE, transglycosylase-associated protein family	R	R
985	GC_00000009	core	globosum_GCF_004155325	gl	gl1	782	62	105	2	PF04226.13	Transglycosylase associated protein	WP_026644069.1	GlsB/YeaQ/YmgE family stress response membrane protein	COG2261	Uncharacterized membrane protein YeaQ/YmgE, transglycosylase-associated protein family	R	R
986	GC_00000009	core	globosum_GCF_004155325	gl	gl1	781	62	105	2	PF04226.13	Transglycosylase associated protein	WP_026644070.1	GlsB/YeaQ/YmgE family stress response membrane protein	COG2261	Uncharacterized membrane protein YeaQ/YmgE, transglycosylase-associated protein family	R	R
987	GC_00000009	core	globosum_GCF_004155375	gl	gl3	248	62	105	2	PF04226.13	Transglycosylase associated protein	WP_129853237.1	GlsB/YeaQ/YmgE family stress response membrane protein	COG2261	Uncharacterized membrane protein YeaQ/YmgE, transglycosylase-associated protein family	R	R
988	GC_00000009	core	globosum_GCF_004155375	gl	gl3	247	62	105	2	PF04226.13	Transglycosylase associated protein	WP_026644070.1	GlsB/YeaQ/YmgE family stress response membrane protein	COG2261	Uncharacterized membrane protein YeaQ/YmgE, transglycosylase-associated protein family	R	R
989	GC_00000009	core	globosum_GCF_004155405	gl	gl1	348	62	105	2	PF04226.13	Transglycosylase associated protein	WP_026644069.1	GlsB/YeaQ/YmgE family stress response membrane protein	COG2261	Uncharacterized membrane protein YeaQ/YmgE, transglycosylase-associated protein family	R	R
990	GC_00000009	core	globosum_GCF_004155405	gl	gl1	347	62	105	2	PF04226.13	Transglycosylase associated protein	WP_026644070.1	GlsB/YeaQ/YmgE family stress response membrane protein	COG2261	Uncharacterized membrane protein YeaQ/YmgE, transglycosylase-associated protein family	R	R
991	GC_00000009	core	globosum_GCF_004155425	gl	gl1	1027	62	105	2	PF04226.13	Transglycosylase associated protein	WP_026644069.1	GlsB/YeaQ/YmgE family stress response membrane protein	COG2261	Uncharacterized membrane protein YeaQ/YmgE, transglycosylase-associated protein family	R	R
992	GC_00000009	core	globosum_GCF_004155425	gl	gl1	1026	62	105	2	PF04226.13	Transglycosylase associated protein	WP_026644070.1	GlsB/YeaQ/YmgE family stress response membrane protein	COG2261	Uncharacterized membrane protein YeaQ/YmgE, transglycosylase-associated protein family	R	R
993	GC_00000009	core	globosum_GCF_004155435	gl	gl1	1032	62	105	2	PF04226.13	Transglycosylase associated protein	WP_026644069.1	GlsB/YeaQ/YmgE family stress response membrane protein	COG2261	Uncharacterized membrane protein YeaQ/YmgE, transglycosylase-associated protein family	R	R
994	GC_00000009	core	globosum_GCF_004155435	gl	gl1	1031	62	105	2	PF04226.13	Transglycosylase associated protein	WP_026644070.1	GlsB/YeaQ/YmgE family stress response membrane protein	COG2261	Uncharacterized membrane protein YeaQ/YmgE, transglycosylase-associated protein family	R	R
995	GC_00000009	core	globosum_GCF_004155475	gl	gl3	246	62	105	2	PF04226.13	Transglycosylase associated protein	WP_129858755.1	GlsB/YeaQ/YmgE family stress response membrane protein	COG2261	Uncharacterized membrane protein YeaQ/YmgE, transglycosylase-associated protein family	R	R
996	GC_00000009	core	globosum_GCF_004155475	gl	gl3	245	62	105	2	PF04226.13	Transglycosylase associated protein	WP_026644070.1	GlsB/YeaQ/YmgE family stress response membrane protein	COG2261	Uncharacterized membrane protein YeaQ/YmgE, transglycosylase-associated protein family	R	R
997	GC_00000009	core	globosum_GCF_004155505	gl	gl3	545	62	105	2	PF04226.13	Transglycosylase associated protein	WP_022858126.1	GlsB/YeaQ/YmgE family stress response membrane protein	COG2261	Uncharacterized membrane protein YeaQ/YmgE, transglycosylase-associated protein family	R	R
998	GC_00000009	core	globosum_GCF_004155505	gl	gl3	544	62	105	2	PF04226.13	Transglycosylase associated protein	WP_022858127.1	GlsB/YeaQ/YmgE family stress response membrane protein	COG2261	Uncharacterized membrane protein YeaQ/YmgE, transglycosylase-associated protein family	R	R
999	GC_00000009	core	globosum_GCF_004155525	gl	gl3	235	62	105	2	PF04226.13	Transglycosylase associated protein	WP_129858755.1	GlsB/YeaQ/YmgE family stress response membrane protein	COG2261	Uncharacterized membrane protein YeaQ/YmgE, transglycosylase-associated protein family	R	R
1000	GC_00000009	core	globosum_GCF_004155525	gl	gl3	234	62	105	2	PF04226.13	Transglycosylase associated protein	WP_026644070.1	GlsB/YeaQ/YmgE family stress response membrane protein	COG2261	Uncharacterized membrane protein YeaQ/YmgE, transglycosylase-associated protein family	R	R
1001	GC_00000009	core	globosum_GCF_004155535	gl	gl3	1097	62	105	2	PF04226.13	Transglycosylase associated protein	WP_129896756.1	GlsB/YeaQ/YmgE family stress response membrane protein	COG2261	Uncharacterized membrane protein YeaQ/YmgE, transglycosylase-associated protein family	R	R
1002	GC_00000009	core	globosum_GCF_004155565	gl	gl2	399	62	105	2	PF04226.13	Transglycosylase associated protein	WP_054321471.1	GlsB/YeaQ/YmgE family stress response membrane protein	COG2261	Uncharacterized membrane protein YeaQ/YmgE, transglycosylase-associated protein family	R	R
1003	GC_00000009	core	globosum_GCF_004155595	gl	gl2	210	62	105	2	PF04226.13	Transglycosylase associated protein	WP_022858126.1	GlsB/YeaQ/YmgE family stress response membrane protein	COG2261	Uncharacterized membrane protein YeaQ/YmgE, transglycosylase-associated protein family	R	R
1004	GC_00000009	core	globosum_GCF_004155595	gl	gl2	209	62	105	2	PF04226.13	Transglycosylase associated protein	WP_022858127.1	GlsB/YeaQ/YmgE family stress response membrane protein	COG2261	Uncharacterized membrane protein YeaQ/YmgE, transglycosylase-associated protein family	R	R
1005	GC_00000009	core	globosum_GCF_004155615	gl	gl3	253	62	105	2	PF04226.13	Transglycosylase associated protein	WP_129853237.1	GlsB/YeaQ/YmgE family stress response membrane protein	COG2261	Uncharacterized membrane protein YeaQ/YmgE, transglycosylase-associated protein family	R	R
1006	GC_00000009	core	globosum_GCF_004155615	gl	gl3	252	62	105	2	PF04226.13	Transglycosylase associated protein	WP_026644070.1	GlsB/YeaQ/YmgE family stress response membrane protein	COG2261	Uncharacterized membrane protein YeaQ/YmgE, transglycosylase-associated protein family	R	R
1007	GC_00000009	core	globosum_GCF_004155625	gl	gl2	1053	62	105	2	PF04226.13	Transglycosylase associated protein	WP_129898337.1	GlsB/YeaQ/YmgE family stress response membrane protein	COG2261	Uncharacterized membrane protein YeaQ/YmgE, transglycosylase-associated protein family	R	R
1008	GC_00000009	core	globosum_GCF_004155635	gl	gl2	371	62	105	2	PF04226.13	Transglycosylase associated protein	WP_129868326.1	GlsB/YeaQ/YmgE family stress response membrane protein	COG2261	Uncharacterized membrane protein YeaQ/YmgE, transglycosylase-associated protein family	R	R
1009	GC_00000009	core	globosum_GCF_004155645	gl	gl2	207	62	105	2	PF04226.13	Transglycosylase associated protein	WP_054321471.1	GlsB/YeaQ/YmgE family stress response membrane protein	COG2261	Uncharacterized membrane protein YeaQ/YmgE, transglycosylase-associated protein family	R	R
1010	GC_00000009	core	globosum_GCF_004155695	gl	gl1	1169	62	105	2	PF04226.13	Transglycosylase associated protein	WP_129869016.1	GlsB/YeaQ/YmgE family stress response membrane protein	COG2261	Uncharacterized membrane protein YeaQ/YmgE, transglycosylase-associated protein family	R	R
1011	GC_00000009	core	globosum_GCF_004155695	gl	gl1	1168	62	105	2	PF04226.13	Transglycosylase associated protein	WP_026644070.1	GlsB/YeaQ/YmgE family stress response membrane protein	COG2261	Uncharacterized membrane protein YeaQ/YmgE, transglycosylase-associated protein family	R	R
1012	GC_00000009	core	globosum_GCF_004155705	gl	gl2	219	62	105	2	PF04226.13	Transglycosylase associated protein	WP_039170941.1	GlsB/YeaQ/YmgE family stress response membrane protein	COG2261	Uncharacterized membrane protein YeaQ/YmgE, transglycosylase-associated protein family	R	R
1013	GC_00000009	core	globosum_GCF_004155705	gl	gl2	218	62	105	2	PF04226.13	Transglycosylase associated protein	WP_022858127.1	GlsB/YeaQ/YmgE family stress response membrane protein	COG2261	Uncharacterized membrane protein YeaQ/YmgE, transglycosylase-associated protein family	R	R
1014	GC_00000009	core	globosum_GCF_004155745	gl	gl2	300	62	105	2	PF04226.13	Transglycosylase associated protein	WP_054321471.1	GlsB/YeaQ/YmgE family stress response membrane protein	COG2261	Uncharacterized membrane protein YeaQ/YmgE, transglycosylase-associated protein family	R	R
1015	GC_00000009	core	globosum_GCF_004155805	gl	gl2	215	62	105	2	PF04226.13	Transglycosylase associated protein	WP_039170941.1	GlsB/YeaQ/YmgE family stress response membrane protein	COG2261	Uncharacterized membrane protein YeaQ/YmgE, transglycosylase-associated protein family	R	R
1016	GC_00000009	core	globosum_GCF_004155805	gl	gl2	214	62	105	2	PF04226.13	Transglycosylase associated protein	WP_022858127.1	GlsB/YeaQ/YmgE family stress response membrane protein	COG2261	Uncharacterized membrane protein YeaQ/YmgE, transglycosylase-associated protein family	R	R
1017	GC_00000009	core	globosum_GCF_004155855	gl	gl1	493	62	105	2	PF04226.13	Transglycosylase associated protein	WP_026644069.1	GlsB/YeaQ/YmgE family stress response membrane protein	COG2261	Uncharacterized membrane protein YeaQ/YmgE, transglycosylase-associated protein family	R	R
1018	GC_00000009	core	globosum_GCF_004155855	gl	gl1	492	62	105	2	PF04226.13	Transglycosylase associated protein	WP_026644070.1	GlsB/YeaQ/YmgE family stress response membrane protein	COG2261	Uncharacterized membrane protein YeaQ/YmgE, transglycosylase-associated protein family	R	R
1019	GC_00000009	core	globosum_GCF_004156085	gl	gl3	257	62	105	2	PF04226.13	Transglycosylase associated protein	WP_129858755.1	GlsB/YeaQ/YmgE family stress response membrane protein	COG2261	Uncharacterized membrane protein YeaQ/YmgE, transglycosylase-associated protein family	R	R
1020	GC_00000009	core	globosum_GCF_004156085	gl	gl3	256	62	105	2	PF04226.13	Transglycosylase associated protein	WP_026644070.1	GlsB/YeaQ/YmgE family stress response membrane protein	COG2261	Uncharacterized membrane protein YeaQ/YmgE, transglycosylase-associated protein family	R	R
1021	GC_00000009	core	globosum_GCF_004156115	gl	gl2	226	62	105	2	PF04226.13	Transglycosylase associated protein	WP_022858126.1	GlsB/YeaQ/YmgE family stress response membrane protein	COG2261	Uncharacterized membrane protein YeaQ/YmgE, transglycosylase-associated protein family	R	R
1022	GC_00000009	core	globosum_GCF_004156115	gl	gl2	225	62	105	2	PF04226.13	Transglycosylase associated protein	WP_022858127.1	GlsB/YeaQ/YmgE family stress response membrane protein	COG2261	Uncharacterized membrane protein YeaQ/YmgE, transglycosylase-associated protein family	R	R
1023	GC_00000009	core	globosum_GCF_004156135	gl	gl2	1279	62	105	2	PF04226.13	Transglycosylase associated protein	WP_022858126.1	GlsB/YeaQ/YmgE family stress response membrane protein	COG2261	Uncharacterized membrane protein YeaQ/YmgE, transglycosylase-associated protein family	R	R
1024	GC_00000009	core	globosum_GCF_004156135	gl	gl2	1278	62	105	2	PF04226.13	Transglycosylase associated protein	WP_022858127.1	GlsB/YeaQ/YmgE family stress response membrane protein	COG2261	Uncharacterized membrane protein YeaQ/YmgE, transglycosylase-associated protein family	R	R
1025	GC_00000009	core	globosum_GCF_004156145	gl	gl1	749	62	105	2	PF04226.13	Transglycosylase associated protein	WP_026644069.1	GlsB/YeaQ/YmgE family stress response membrane protein	COG2261	Uncharacterized membrane protein YeaQ/YmgE, transglycosylase-associated protein family	R	R
1026	GC_00000009	core	globosum_GCF_004156145	gl	gl1	748	62	105	2	PF04226.13	Transglycosylase associated protein	WP_026644070.1	GlsB/YeaQ/YmgE family stress response membrane protein	COG2261	Uncharacterized membrane protein YeaQ/YmgE, transglycosylase-associated protein family	R	R
1027	GC_00000009	core	globosum_GCF_004156175	gl	gl3	1489	62	105	2	PF04226.13	Transglycosylase associated protein	WP_039170941.1	GlsB/YeaQ/YmgE family stress response membrane protein	COG2261	Uncharacterized membrane protein YeaQ/YmgE, transglycosylase-associated protein family	R	R
1028	GC_00000009	core	globosum_GCF_004156175	gl	gl3	1488	62	105	2	PF04226.13	Transglycosylase associated protein	WP_026644070.1	GlsB/YeaQ/YmgE family stress response membrane protein	COG2261	Uncharacterized membrane protein YeaQ/YmgE, transglycosylase-associated protein family	R	R
1029	GC_00000009	core	globosum_GCF_004156235	gl	gl2	1048	62	105	2	PF04226.13	Transglycosylase associated protein	WP_054321471.1	GlsB/YeaQ/YmgE family stress response membrane protein	COG2261	Uncharacterized membrane protein YeaQ/YmgE, transglycosylase-associated protein family	R	R
1030	GC_00000009	core	globosum_GCF_004168525	gl	gl1	455	62	105	2	PF04226.13	Transglycosylase associated protein	WP_026644069.1	GlsB/YeaQ/YmgE family stress response membrane protein	COG2261	Uncharacterized membrane protein YeaQ/YmgE, transglycosylase-associated protein family	R	R
1031	GC_00000009	core	globosum_GCF_004168525	gl	gl1	454	62	105	2	PF04226.13	Transglycosylase associated protein	WP_026644070.1	GlsB/YeaQ/YmgE family stress response membrane protein	COG2261	Uncharacterized membrane protein YeaQ/YmgE, transglycosylase-associated protein family	R	R
1032	GC_00000009	core	pseudolongum_GCF_000741325	ps	ps	1244	62	105	2	PF04226.13	Transglycosylase associated protein	WP_026644069.1	GlsB/YeaQ/YmgE family stress response membrane protein	COG2261	Uncharacterized membrane protein YeaQ/YmgE, transglycosylase-associated protein family	R	R
1033	GC_00000009	core	pseudolongum_GCF_000741325	ps	ps	1243	62	105	2	PF04226.13	Transglycosylase associated protein	WP_033489108.1	GlsB/YeaQ/YmgE family stress response membrane protein	COG2261	Uncharacterized membrane protein YeaQ/YmgE, transglycosylase-associated protein family	R	R
1034	GC_00000009	core	pseudolongum_GCF_002846725	ps	ps	840	62	105	2	PF04226.13	Transglycosylase associated protein	WP_026644069.1	GlsB/YeaQ/YmgE family stress response membrane protein	COG2261	Uncharacterized membrane protein YeaQ/YmgE, transglycosylase-associated protein family	R	R
1035	GC_00000009	core	pseudolongum_GCF_002846725	ps	ps	839	62	105	2	PF04226.13	Transglycosylase associated protein	WP_101441769.1	GlsB/YeaQ/YmgE family stress response membrane protein	COG2261	Uncharacterized membrane protein YeaQ/YmgE, transglycosylase-associated protein family	R	R
1036	GC_00000009	core	pseudolongum_GCF_002846755	ps	ps	478	62	105	2	PF04226.13	Transglycosylase associated protein	WP_026644069.1	GlsB/YeaQ/YmgE family stress response membrane protein	COG2261	Uncharacterized membrane protein YeaQ/YmgE, transglycosylase-associated protein family	R	R
1037	GC_00000009	core	pseudolongum_GCF_002846755	ps	ps	477	62	105	2	PF04226.13	Transglycosylase associated protein	WP_101428227.1	GlsB/YeaQ/YmgE family stress response membrane protein	COG2261	Uncharacterized membrane protein YeaQ/YmgE, transglycosylase-associated protein family	R	R
1038	GC_00000009	core	pseudolongum_GCF_004155015	ps	ps	334	62	105	2	PF04226.13	Transglycosylase associated protein	WP_026644069.1	GlsB/YeaQ/YmgE family stress response membrane protein	COG2261	Uncharacterized membrane protein YeaQ/YmgE, transglycosylase-associated protein family	R	R
1039	GC_00000009	core	pseudolongum_GCF_004155015	ps	ps	333	62	105	2	PF04226.13	Transglycosylase associated protein	WP_033489108.1	GlsB/YeaQ/YmgE family stress response membrane protein	COG2261	Uncharacterized membrane protein YeaQ/YmgE, transglycosylase-associated protein family	R	R
1040	GC_00000009	core	pseudolongum_GCF_004155395	ps	ps	204	62	105	2	PF04226.13	Transglycosylase associated protein	WP_026644069.1	GlsB/YeaQ/YmgE family stress response membrane protein	COG2261	Uncharacterized membrane protein YeaQ/YmgE, transglycosylase-associated protein family	R	R
1041	GC_00000009	core	pseudolongum_GCF_004155395	ps	ps	203	62	105	2	PF04226.13	Transglycosylase associated protein	WP_101441769.1	GlsB/YeaQ/YmgE family stress response membrane protein	COG2261	Uncharacterized membrane protein YeaQ/YmgE, transglycosylase-associated protein family	R	R
1042	GC_00000009	core	pseudolongum_GCF_004155715	ps	ps	208	62	105	2	PF04226.13	Transglycosylase associated protein	WP_026644069.1	GlsB/YeaQ/YmgE family stress response membrane protein	COG2261	Uncharacterized membrane protein YeaQ/YmgE, transglycosylase-associated protein family	R	R
1043	GC_00000009	core	pseudolongum_GCF_004155715	ps	ps	207	62	105	2	PF04226.13	Transglycosylase associated protein	WP_129989755.1	GlsB/YeaQ/YmgE family stress response membrane protein	COG2261	Uncharacterized membrane protein YeaQ/YmgE, transglycosylase-associated protein family	R	R
1044	GC_00000009	core	pseudolongum_GCF_004155725	ps	ps	212	62	105	2	PF04226.13	Transglycosylase associated protein	WP_026644069.1	GlsB/YeaQ/YmgE family stress response membrane protein	COG2261	Uncharacterized membrane protein YeaQ/YmgE, transglycosylase-associated protein family	R	R
1045	GC_00000009	core	pseudolongum_GCF_004155725	ps	ps	211	62	105	2	PF04226.13	Transglycosylase associated protein	WP_130015018.1	GlsB/YeaQ/YmgE family stress response membrane protein	COG2261	Uncharacterized membrane protein YeaQ/YmgE, transglycosylase-associated protein family	R	R
1046	GC_00000009	core	pseudolongum_GCF_004155835	ps	ps	206	62	105	2	PF04226.13	Transglycosylase associated protein	WP_026644069.1	GlsB/YeaQ/YmgE family stress response membrane protein	COG2261	Uncharacterized membrane protein YeaQ/YmgE, transglycosylase-associated protein family	R	R
1047	GC_00000009	core	pseudolongum_GCF_004155835	ps	ps	205	62	105	2	PF04226.13	Transglycosylase associated protein	WP_130095225.1	GlsB/YeaQ/YmgE family stress response membrane protein	COG2261	Uncharacterized membrane protein YeaQ/YmgE, transglycosylase-associated protein family	R	R
1048	GC_00000010	core	AF13_3LB	gl	gl3	323	62	100	2	PF00528.22	Binding-protein-dependent transport system inner membrane component	WP_022858401.1	phosphate ABC transporter permease subunit PstC (pstC)	COG0573	ABC-type phosphate transport system, permease component	P	P
1049	GC_00000010	core	AF13_3LB	gl	gl3	327	62	100	2	PF00528.22	Binding-protein-dependent transport system inner membrane component	WP_118238728.1	phosphate ABC transporter permease subunit PstC (pstC)	COG0573	ABC-type phosphate transport system, permease component	P	P
1050	GC_00000010	core	AGR2145	gl	gl2	983	62	100	2	PF00528.22	Binding-protein-dependent transport system inner membrane component	WP_022858401.1	phosphate ABC transporter permease subunit PstC (pstC)	COG0573	ABC-type phosphate transport system, permease component	P	P
1051	GC_00000010	core	AGR2145	gl	gl2	1566	62	100	2	PF00528.22	Binding-protein-dependent transport system inner membrane component	WP_022858975.1	phosphate ABC transporter permease subunit PstC (pstC)	COG0573	ABC-type phosphate transport system, permease component	P	P
1052	GC_00000010	core	ATCC25526	ps	ps	325	62	100	2	PF00528.22	Binding-protein-dependent transport system inner membrane component	IGS:Strain-ATCC_Illumina_pseudo_03360	phosphate ABC transporter, permease protein PstC (pstC)	COG0573	ABC-type phosphate transport system, permease component	P	P
1053	GC_00000010	core	E	gl	gl3	794	62	100	2	PF00528.22	Binding-protein-dependent transport system inner membrane component	IGS:Strain_E_contigs_08260	phosphate ABC transporter, permease protein PstC (pstC_1)	COG0573	ABC-type phosphate transport system, permease component	P	P
1054	GC_00000010	core	E	gl	gl3	798	62	100	2	PF00528.22	Binding-protein-dependent transport system inner membrane component	IGS:Strain_E_contigs_08300	phosphate ABC transporter permease (pstC_2)	COG0573	ABC-type phosphate transport system, permease component	P	P
1055	GC_00000010	core	EM10	gl	gl3	367	62	100	2	PF00528.22	Binding-protein-dependent transport system inner membrane component	IGS:Strain-EM10_Illumina_pseudo_03820	phosphate ABC transporter, permease protein PstC (pstC_1)	COG0573	ABC-type phosphate transport system, permease component	P	P
1056	GC_00000010	core	EM10	gl	gl3	371	62	100	2	PF00528.22	Binding-protein-dependent transport system inner membrane component	IGS:Strain-EM10_Illumina_pseudo_03860	phosphate ABC transporter permease (pstC_2)	COG0573	ABC-type phosphate transport system, permease component	P	P
1057	GC_00000010	core	EM13	gl	gl3	367	62	100	2	PF00528.22	Binding-protein-dependent transport system inner membrane component	IGS:Strain-EM13_Illumina_pseudo_03820	phosphate ABC transporter, permease protein PstC (pstC_1)	COG0573	ABC-type phosphate transport system, permease component	P	P
1058	GC_00000010	core	EM13	gl	gl3	371	62	100	2	PF00528.22	Binding-protein-dependent transport system inner membrane component	IGS:Strain-EM13_Illumina_pseudo_03860	phosphate ABC transporter permease (pstC_2)	COG0573	ABC-type phosphate transport system, permease component	P	P
1059	GC_00000010	core	NM87_A27A	gl	gl3	952	62	100	2	PF00528.22	Binding-protein-dependent transport system inner membrane component	WP_120359251.1	phosphate ABC transporter permease subunit PstC (pstC)	COG0573	ABC-type phosphate transport system, permease component	P	P
1060	GC_00000010	core	NM87_A27A	gl	gl3	948	62	100	2	PF00528.22	Binding-protein-dependent transport system inner membrane component	WP_136511618.1	phosphate ABC transporter permease subunit PstC (pstC)	COG0573	ABC-type phosphate transport system, permease component	P	P
1061	GC_00000010	core	PV8_2	gl	gl2	350	62	100	2	PF00528.22	Binding-protein-dependent transport system inner membrane component	WP_022858401.1	phosphate ABC transporter permease subunit PstC (pstC)	COG0573	ABC-type phosphate transport system, permease component	P	P
1062	GC_00000010	core	PV8_2	gl	gl2	354	62	100	2	PF00528.22	Binding-protein-dependent transport system inner membrane component	WP_039171182.1	phosphate ABC transporter permease subunit PstC (pstC)	COG0573	ABC-type phosphate transport system, permease component	P	P
1063	GC_00000010	core	S22_20	gl	gl3	1263	62	100	2	PF00528.22	Binding-protein-dependent transport system inner membrane component	WP_120359251.1	phosphate ABC transporter permease subunit PstC (pstC)	COG0573	ABC-type phosphate transport system, permease component	P	P
1064	GC_00000010	core	S22_20	gl	gl3	1485	62	100	2	PF00528.22	Binding-protein-dependent transport system inner membrane component	WP_120359247.1	phosphate ABC transporter permease subunit PstC (pstC)	COG0573	ABC-type phosphate transport system, permease component	P	P
1065	GC_00000010	core	UMB_MBP01	gl	gl3	309	62	100	2	PF00528.22	Binding-protein-dependent transport system inner membrane component	WP_095507462.1	phosphate ABC transporter permease subunit PstC (pstC)	COG0573	ABC-type phosphate transport system, permease component	P	P
1066	GC_00000010	core	UMB_MBP01	gl	gl3	313	62	100	2	PF00528.22	Binding-protein-dependent transport system inner membrane component	WP_039171182.1	phosphate ABC transporter permease subunit PstC (pstC)	COG0573	ABC-type phosphate transport system, permease component	P	P
1067	GC_00000010	core	globosum_DSM_20092_GCF_002706665	gl	gl1	1428	62	100	2	PF00528.22	Binding-protein-dependent transport system inner membrane component	WP_026643511.1	phosphate ABC transporter permease subunit PstC (pstC)	COG0573	ABC-type phosphate transport system, permease component	P	P
1068	GC_00000010	core	globosum_GCF_002846675	gl	gl1	870	62	100	2	PF00528.22	Binding-protein-dependent transport system inner membrane component	WP_026643511.1	phosphate ABC transporter permease subunit PstC (pstC)	COG0573	ABC-type phosphate transport system, permease component	P	P
1069	GC_00000010	core	globosum_GCF_002846685	gl	gl1	733	62	100	2	PF00528.22	Binding-protein-dependent transport system inner membrane component	WP_026643511.1	phosphate ABC transporter permease subunit PstC (pstC)	COG0573	ABC-type phosphate transport system, permease component	P	P
1070	GC_00000010	core	globosum_GCF_002846715	gl	gl2	1505	62	100	2	PF00528.22	Binding-protein-dependent transport system inner membrane component	WP_101396659.1	phosphate ABC transporter permease subunit PstC (pstC)	COG0573	ABC-type phosphate transport system, permease component	P	P
1071	GC_00000010	core	globosum_GCF_002846715	gl	gl2	1509	62	100	2	PF00528.22	Binding-protein-dependent transport system inner membrane component	WP_022858975.1	phosphate ABC transporter permease subunit PstC (pstC)	COG0573	ABC-type phosphate transport system, permease component	P	P
1072	GC_00000010	core	globosum_GCF_002846775	gl	gl3	418	62	100	2	PF00528.22	Binding-protein-dependent transport system inner membrane component	WP_101398352.1	phosphate ABC transporter permease subunit PstC (pstC)	COG0573	ABC-type phosphate transport system, permease component	P	P
1073	GC_00000010	core	globosum_GCF_002846815	gl	gl3	1600	62	100	2	PF00528.22	Binding-protein-dependent transport system inner membrane component	WP_101430193.1	phosphate ABC transporter permease subunit PstC (pstC)	COG0573	ABC-type phosphate transport system, permease component	P	P
1074	GC_00000010	core	globosum_GCF_002846835	gl	gl2	270	62	100	2	PF00528.22	Binding-protein-dependent transport system inner membrane component	WP_101396659.1	phosphate ABC transporter permease subunit PstC (pstC)	COG0573	ABC-type phosphate transport system, permease component	P	P
1075	GC_00000010	core	globosum_GCF_002846835	gl	gl2	274	62	100	2	PF00528.22	Binding-protein-dependent transport system inner membrane component	WP_101430667.1	phosphate ABC transporter permease subunit PstC (pstC)	COG0573	ABC-type phosphate transport system, permease component	P	P
1076	GC_00000010	core	globosum_GCF_002846845	gl	gl2	768	62	100	2	PF00528.22	Binding-protein-dependent transport system inner membrane component	WP_022858401.1	phosphate ABC transporter permease subunit PstC (pstC)	COG0573	ABC-type phosphate transport system, permease component	P	P
1077	GC_00000010	core	globosum_GCF_002846845	gl	gl2	772	62	100	2	PF00528.22	Binding-protein-dependent transport system inner membrane component	WP_039171182.1	phosphate ABC transporter permease subunit PstC (pstC)	COG0573	ABC-type phosphate transport system, permease component	P	P
1078	GC_00000010	core	globosum_GCF_004154995	gl	gl3	404	62	100	2	PF00528.22	Binding-protein-dependent transport system inner membrane component	WP_129853330.1	phosphate ABC transporter permease subunit PstC (pstC)	COG0573	ABC-type phosphate transport system, permease component	P	P
1079	GC_00000010	core	globosum_GCF_004154995	gl	gl3	408	62	100	2	PF00528.22	Binding-protein-dependent transport system inner membrane component	WP_129852619.1	phosphate ABC transporter permease subunit PstC (pstC)	COG0573	ABC-type phosphate transport system, permease component	P	P
1080	GC_00000010	core	globosum_GCF_004155045	gl	gl1	584	62	100	2	PF00528.22	Binding-protein-dependent transport system inner membrane component	WP_026643511.1	phosphate ABC transporter permease subunit PstC (pstC)	COG0573	ABC-type phosphate transport system, permease component	P	P
1081	GC_00000010	core	globosum_GCF_004155095	gl	gl3	1174	62	100	2	PF00528.22	Binding-protein-dependent transport system inner membrane component	WP_026643511.1	phosphate ABC transporter permease subunit PstC (pstC)	COG0573	ABC-type phosphate transport system, permease component	P	P
1082	GC_00000010	core	globosum_GCF_004155115	gl	gl1	791	62	100	2	PF00528.22	Binding-protein-dependent transport system inner membrane component	WP_026643511.1	phosphate ABC transporter permease subunit PstC (pstC)	COG0573	ABC-type phosphate transport system, permease component	P	P
1083	GC_00000010	core	globosum_GCF_004155135	gl	gl2	1123	62	100	2	PF00528.22	Binding-protein-dependent transport system inner membrane component	WP_022858401.1	phosphate ABC transporter permease subunit PstC (pstC)	COG0573	ABC-type phosphate transport system, permease component	P	P
1084	GC_00000010	core	globosum_GCF_004155135	gl	gl2	1127	62	100	2	PF00528.22	Binding-protein-dependent transport system inner membrane component	WP_129864023.1	phosphate ABC transporter permease subunit PstC (pstC)	COG0573	ABC-type phosphate transport system, permease component	P	P
1085	GC_00000010	core	globosum_GCF_004155145	gl	gl2	1552	62	100	2	PF00528.22	Binding-protein-dependent transport system inner membrane component	WP_022858401.1	phosphate ABC transporter permease subunit PstC (pstC)	COG0573	ABC-type phosphate transport system, permease component	P	P
1086	GC_00000010	core	globosum_GCF_004155145	gl	gl2	1556	62	100	2	PF00528.22	Binding-protein-dependent transport system inner membrane component	WP_039171182.1	phosphate ABC transporter permease subunit PstC (pstC)	COG0573	ABC-type phosphate transport system, permease component	P	P
1087	GC_00000010	core	globosum_GCF_004155235	gl	gl2	291	62	100	2	PF00528.22	Binding-protein-dependent transport system inner membrane component	WP_022858401.1	phosphate ABC transporter permease subunit PstC (pstC)	COG0573	ABC-type phosphate transport system, permease component	P	P
1088	GC_00000010	core	globosum_GCF_004155235	gl	gl2	295	62	100	2	PF00528.22	Binding-protein-dependent transport system inner membrane component	WP_129895010.1	phosphate ABC transporter permease subunit PstC (pstC)	COG0573	ABC-type phosphate transport system, permease component	P	P
1089	GC_00000010	core	globosum_GCF_004155285	gl	gl2	1460	62	100	2	PF00528.22	Binding-protein-dependent transport system inner membrane component	WP_022858401.1	phosphate ABC transporter permease subunit PstC (pstC)	COG0573	ABC-type phosphate transport system, permease component	P	P
1090	GC_00000010	core	globosum_GCF_004155285	gl	gl2	1464	62	100	2	PF00528.22	Binding-protein-dependent transport system inner membrane component	WP_129864023.1	phosphate ABC transporter permease subunit PstC (pstC)	COG0573	ABC-type phosphate transport system, permease component	P	P
1091	GC_00000010	core	globosum_GCF_004155305	gl	gl2	1396	62	100	2	PF00528.22	Binding-protein-dependent transport system inner membrane component	WP_022858401.1	phosphate ABC transporter permease subunit PstC (pstC)	COG0573	ABC-type phosphate transport system, permease component	P	P
1092	GC_00000010	core	globosum_GCF_004155305	gl	gl2	1400	62	100	2	PF00528.22	Binding-protein-dependent transport system inner membrane component	WP_129864023.1	phosphate ABC transporter permease subunit PstC (pstC)	COG0573	ABC-type phosphate transport system, permease component	P	P
1093	GC_00000010	core	globosum_GCF_004155325	gl	gl1	931	62	100	2	PF00528.22	Binding-protein-dependent transport system inner membrane component	WP_129903141.1	phosphate ABC transporter permease subunit PstC (pstC)	COG0573	ABC-type phosphate transport system, permease component	P	P
1094	GC_00000010	core	globosum_GCF_004155375	gl	gl3	419	62	100	2	PF00528.22	Binding-protein-dependent transport system inner membrane component	WP_129853330.1	phosphate ABC transporter permease subunit PstC (pstC)	COG0573	ABC-type phosphate transport system, permease component	P	P
1095	GC_00000010	core	globosum_GCF_004155375	gl	gl3	423	62	100	2	PF00528.22	Binding-protein-dependent transport system inner membrane component	WP_129903685.1	phosphate ABC transporter permease subunit PstC (pstC)	COG0573	ABC-type phosphate transport system, permease component	P	P
1096	GC_00000010	core	globosum_GCF_004155405	gl	gl1	494	62	100	2	PF00528.22	Binding-protein-dependent transport system inner membrane component	WP_026643511.1	phosphate ABC transporter permease subunit PstC (pstC)	COG0573	ABC-type phosphate transport system, permease component	P	P
1097	GC_00000010	core	globosum_GCF_004155425	gl	gl1	1182	62	100	2	PF00528.22	Binding-protein-dependent transport system inner membrane component	WP_026643511.1	phosphate ABC transporter permease subunit PstC (pstC)	COG0573	ABC-type phosphate transport system, permease component	P	P
1098	GC_00000010	core	globosum_GCF_004155435	gl	gl1	1201	62	100	2	PF00528.22	Binding-protein-dependent transport system inner membrane component	WP_026643511.1	phosphate ABC transporter permease subunit PstC (pstC)	COG0573	ABC-type phosphate transport system, permease component	P	P
1099	GC_00000010	core	globosum_GCF_004155475	gl	gl3	410	62	100	2	PF00528.22	Binding-protein-dependent transport system inner membrane component	WP_129853330.1	phosphate ABC transporter permease subunit PstC (pstC)	COG0573	ABC-type phosphate transport system, permease component	P	P
1100	GC_00000010	core	globosum_GCF_004155475	gl	gl3	414	62	100	2	PF00528.22	Binding-protein-dependent transport system inner membrane component	WP_129852619.1	phosphate ABC transporter permease subunit PstC (pstC)	COG0573	ABC-type phosphate transport system, permease component	P	P
1101	GC_00000010	core	globosum_GCF_004155505	gl	gl3	763	62	100	2	PF00528.22	Binding-protein-dependent transport system inner membrane component	WP_095507462.1	phosphate ABC transporter permease subunit PstC (pstC)	COG0573	ABC-type phosphate transport system, permease component	P	P
1102	GC_00000010	core	globosum_GCF_004155505	gl	gl3	767	62	100	2	PF00528.22	Binding-protein-dependent transport system inner membrane component	WP_129908124.1	phosphate ABC transporter permease subunit PstC (pstC)	COG0573	ABC-type phosphate transport system, permease component	P	P
1103	GC_00000010	core	globosum_GCF_004155525	gl	gl3	396	62	100	2	PF00528.22	Binding-protein-dependent transport system inner membrane component	WP_129853330.1	phosphate ABC transporter permease subunit PstC (pstC)	COG0573	ABC-type phosphate transport system, permease component	P	P
1104	GC_00000010	core	globosum_GCF_004155525	gl	gl3	400	62	100	2	PF00528.22	Binding-protein-dependent transport system inner membrane component	WP_129852619.1	phosphate ABC transporter permease subunit PstC (pstC)	COG0573	ABC-type phosphate transport system, permease component	P	P
1105	GC_00000010	core	globosum_GCF_004155535	gl	gl3	1267	62	100	2	PF00528.22	Binding-protein-dependent transport system inner membrane component	WP_129896900.1	phosphate ABC transporter permease subunit PstC (pstC)	COG0573	ABC-type phosphate transport system, permease component	P	P
1106	GC_00000010	core	globosum_GCF_004155535	gl	gl3	1271	62	100	2	PF00528.22	Binding-protein-dependent transport system inner membrane component	WP_129896904.1	phosphate ABC transporter permease subunit PstC (pstC)	COG0573	ABC-type phosphate transport system, permease component	P	P
1107	GC_00000010	core	globosum_GCF_004155565	gl	gl2	553	62	100	2	PF00528.22	Binding-protein-dependent transport system inner membrane component	WP_022858401.1	phosphate ABC transporter permease subunit PstC (pstC)	COG0573	ABC-type phosphate transport system, permease component	P	P
1108	GC_00000010	core	globosum_GCF_004155565	gl	gl2	557	62	100	2	PF00528.22	Binding-protein-dependent transport system inner membrane component	WP_039171182.1	phosphate ABC transporter permease subunit PstC (pstC)	COG0573	ABC-type phosphate transport system, permease component	P	P
1109	GC_00000010	core	globosum_GCF_004155595	gl	gl2	361	62	100	2	PF00528.22	Binding-protein-dependent transport system inner membrane component	WP_054321141.1	phosphate ABC transporter permease subunit PstC (pstC)	COG0573	ABC-type phosphate transport system, permease component	P	P
1110	GC_00000010	core	globosum_GCF_004155595	gl	gl2	365	62	100	2	PF00528.22	Binding-protein-dependent transport system inner membrane component	WP_129852619.1	phosphate ABC transporter permease subunit PstC (pstC)	COG0573	ABC-type phosphate transport system, permease component	P	P
1111	GC_00000010	core	globosum_GCF_004155615	gl	gl3	420	62	100	2	PF00528.22	Binding-protein-dependent transport system inner membrane component	WP_129853330.1	phosphate ABC transporter permease subunit PstC (pstC)	COG0573	ABC-type phosphate transport system, permease component	P	P
1112	GC_00000010	core	globosum_GCF_004155615	gl	gl3	430	62	100	2	PF00528.22	Binding-protein-dependent transport system inner membrane component	WP_129852619.1	phosphate ABC transporter permease subunit PstC (pstC)	COG0573	ABC-type phosphate transport system, permease component	P	P
1113	GC_00000010	core	globosum_GCF_004155625	gl	gl2	1521	62	100	2	PF00528.22	Binding-protein-dependent transport system inner membrane component	WP_129898422.1	phosphate ABC transporter permease subunit PstC (pstC)	COG0573	ABC-type phosphate transport system, permease component	P	P
1114	GC_00000010	core	globosum_GCF_004155625	gl	gl2	1525	62	100	2	PF00528.22	Binding-protein-dependent transport system inner membrane component	WP_039171182.1	phosphate ABC transporter permease subunit PstC (pstC)	COG0573	ABC-type phosphate transport system, permease component	P	P
1115	GC_00000010	core	globosum_GCF_004155635	gl	gl2	520	62	100	2	PF00528.22	Binding-protein-dependent transport system inner membrane component	WP_022858401.1	phosphate ABC transporter permease subunit PstC (pstC)	COG0573	ABC-type phosphate transport system, permease component	P	P
1116	GC_00000010	core	globosum_GCF_004155635	gl	gl2	524	62	100	2	PF00528.22	Binding-protein-dependent transport system inner membrane component	WP_039171182.1	phosphate ABC transporter permease subunit PstC (pstC)	COG0573	ABC-type phosphate transport system, permease component	P	P
1117	GC_00000010	core	globosum_GCF_004155645	gl	gl2	357	62	100	2	PF00528.22	Binding-protein-dependent transport system inner membrane component	WP_129914004.1	phosphate ABC transporter permease subunit PstC (pstC)	COG0573	ABC-type phosphate transport system, permease component	P	P
1118	GC_00000010	core	globosum_GCF_004155645	gl	gl2	361	62	100	2	PF00528.22	Binding-protein-dependent transport system inner membrane component	WP_129914006.1	phosphate ABC transporter permease subunit PstC (pstC)	COG0573	ABC-type phosphate transport system, permease component	P	P
1119	GC_00000010	core	globosum_GCF_004155695	gl	gl1	1325	62	100	2	PF00528.22	Binding-protein-dependent transport system inner membrane component	WP_054321141.1	phosphate ABC transporter permease subunit PstC (pstC)	COG0573	ABC-type phosphate transport system, permease component	P	P
1120	GC_00000010	core	globosum_GCF_004155695	gl	gl1	1329	62	100	2	PF00528.22	Binding-protein-dependent transport system inner membrane component	WP_129869068.1	phosphate ABC transporter permease subunit PstC (pstC)	COG0573	ABC-type phosphate transport system, permease component	P	P
1121	GC_00000010	core	globosum_GCF_004155705	gl	gl2	375	62	100	2	PF00528.22	Binding-protein-dependent transport system inner membrane component	WP_022858401.1	phosphate ABC transporter permease subunit PstC (pstC)	COG0573	ABC-type phosphate transport system, permease component	P	P
1122	GC_00000010	core	globosum_GCF_004155705	gl	gl2	379	62	100	2	PF00528.22	Binding-protein-dependent transport system inner membrane component	WP_039171182.1	phosphate ABC transporter permease subunit PstC (pstC)	COG0573	ABC-type phosphate transport system, permease component	P	P
1123	GC_00000010	core	globosum_GCF_004155745	gl	gl2	450	62	100	2	PF00528.22	Binding-protein-dependent transport system inner membrane component	WP_022858401.1	phosphate ABC transporter permease subunit PstC (pstC)	COG0573	ABC-type phosphate transport system, permease component	P	P
1124	GC_00000010	core	globosum_GCF_004155745	gl	gl2	454	62	100	2	PF00528.22	Binding-protein-dependent transport system inner membrane component	WP_039171182.1	phosphate ABC transporter permease subunit PstC (pstC)	COG0573	ABC-type phosphate transport system, permease component	P	P
1125	GC_00000010	core	globosum_GCF_004155805	gl	gl2	389	62	100	2	PF00528.22	Binding-protein-dependent transport system inner membrane component	WP_022858401.1	phosphate ABC transporter permease subunit PstC (pstC)	COG0573	ABC-type phosphate transport system, permease component	P	P
1126	GC_00000010	core	globosum_GCF_004155805	gl	gl2	393	62	100	2	PF00528.22	Binding-protein-dependent transport system inner membrane component	WP_039171182.1	phosphate ABC transporter permease subunit PstC (pstC)	COG0573	ABC-type phosphate transport system, permease component	P	P
1127	GC_00000010	core	globosum_GCF_004155855	gl	gl1	651	62	100	2	PF00528.22	Binding-protein-dependent transport system inner membrane component	WP_026643511.1	phosphate ABC transporter permease subunit PstC (pstC)	COG0573	ABC-type phosphate transport system, permease component	P	P
1128	GC_00000010	core	globosum_GCF_004156085	gl	gl3	418	62	100	2	PF00528.22	Binding-protein-dependent transport system inner membrane component	WP_129971983.1	phosphate ABC transporter permease subunit PstC (pstC)	COG0573	ABC-type phosphate transport system, permease component	P	P
1129	GC_00000010	core	globosum_GCF_004156085	gl	gl3	422	62	100	2	PF00528.22	Binding-protein-dependent transport system inner membrane component	WP_129971985.1	phosphate ABC transporter permease subunit PstC (pstC)	COG0573	ABC-type phosphate transport system, permease component	P	P
1130	GC_00000010	core	globosum_GCF_004156115	gl	gl2	377	62	100	2	PF00528.22	Binding-protein-dependent transport system inner membrane component	WP_022858401.1	phosphate ABC transporter permease subunit PstC (pstC)	COG0573	ABC-type phosphate transport system, permease component	P	P
1131	GC_00000010	core	globosum_GCF_004156115	gl	gl2	381	62	100	2	PF00528.22	Binding-protein-dependent transport system inner membrane component	WP_022858975.1	phosphate ABC transporter permease subunit PstC (pstC)	COG0573	ABC-type phosphate transport system, permease component	P	P
1132	GC_00000010	core	globosum_GCF_004156135	gl	gl2	1438	62	100	2	PF00528.22	Binding-protein-dependent transport system inner membrane component	WP_022858401.1	phosphate ABC transporter permease subunit PstC (pstC)	COG0573	ABC-type phosphate transport system, permease component	P	P
1133	GC_00000010	core	globosum_GCF_004156135	gl	gl2	1442	62	100	2	PF00528.22	Binding-protein-dependent transport system inner membrane component	WP_039171182.1	phosphate ABC transporter permease subunit PstC (pstC)	COG0573	ABC-type phosphate transport system, permease component	P	P
1134	GC_00000010	core	globosum_GCF_004156145	gl	gl1	1515	62	100	2	PF00528.22	Binding-protein-dependent transport system inner membrane component	WP_026643511.1	phosphate ABC transporter permease subunit PstC (pstC)	COG0573	ABC-type phosphate transport system, permease component	P	P
1135	GC_00000010	core	globosum_GCF_004156175	gl	gl3	1638	62	100	2	PF00528.22	Binding-protein-dependent transport system inner membrane component	WP_120359251.1	phosphate ABC transporter permease subunit PstC (pstC)	COG0573	ABC-type phosphate transport system, permease component	P	P
1136	GC_00000010	core	globosum_GCF_004156175	gl	gl3	1642	62	100	2	PF00528.22	Binding-protein-dependent transport system inner membrane component	WP_120359247.1	phosphate ABC transporter permease subunit PstC (pstC)	COG0573	ABC-type phosphate transport system, permease component	P	P
1137	GC_00000010	core	globosum_GCF_004156235	gl	gl2	1201	62	100	2	PF00528.22	Binding-protein-dependent transport system inner membrane component	WP_022858401.1	phosphate ABC transporter permease subunit PstC (pstC)	COG0573	ABC-type phosphate transport system, permease component	P	P
1138	GC_00000010	core	globosum_GCF_004156235	gl	gl2	1205	62	100	2	PF00528.22	Binding-protein-dependent transport system inner membrane component	WP_129864023.1	phosphate ABC transporter permease subunit PstC (pstC)	COG0573	ABC-type phosphate transport system, permease component	P	P
1139	GC_00000010	core	globosum_GCF_004168525	gl	gl1	622	62	100	2	PF00528.22	Binding-protein-dependent transport system inner membrane component	WP_026643511.1	phosphate ABC transporter permease subunit PstC (pstC)	COG0573	ABC-type phosphate transport system, permease component	P	P
1140	GC_00000010	core	pseudolongum_GCF_000741325	ps	ps	5	62	100	2	PF00528.22	Binding-protein-dependent transport system inner membrane component	WP_033488584.1	phosphate ABC transporter permease subunit PstC (pstC)	COG0573	ABC-type phosphate transport system, permease component	P	P
1141	GC_00000010	core	pseudolongum_GCF_002846725	ps	ps	992	62	100	2	PF00528.22	Binding-protein-dependent transport system inner membrane component	WP_051918142.1	phosphate ABC transporter permease subunit PstC (pstC)	COG0573	ABC-type phosphate transport system, permease component	P	P
1142	GC_00000010	core	pseudolongum_GCF_002846755	ps	ps	642	62	100	2	PF00528.22	Binding-protein-dependent transport system inner membrane component	WP_051918142.1	phosphate ABC transporter permease subunit PstC (pstC)	COG0573	ABC-type phosphate transport system, permease component	P	P
1143	GC_00000010	core	pseudolongum_GCF_004155015	ps	ps	491	62	100	2	PF00528.22	Binding-protein-dependent transport system inner membrane component	WP_033488584.1	phosphate ABC transporter permease subunit PstC (pstC)	COG0573	ABC-type phosphate transport system, permease component	P	P
1144	GC_00000010	core	pseudolongum_GCF_004155395	ps	ps	351	62	100	2	PF00528.22	Binding-protein-dependent transport system inner membrane component	WP_033488584.1	phosphate ABC transporter permease subunit PstC (pstC)	COG0573	ABC-type phosphate transport system, permease component	P	P
1145	GC_00000010	core	pseudolongum_GCF_004155715	ps	ps	355	62	100	2	PF00528.22	Binding-protein-dependent transport system inner membrane component	WP_033488584.1	phosphate ABC transporter permease subunit PstC (pstC)	COG0573	ABC-type phosphate transport system, permease component	P	P
1146	GC_00000010	core	pseudolongum_GCF_004155725	ps	ps	356	62	100	2	PF00528.22	Binding-protein-dependent transport system inner membrane component	WP_033488584.1	phosphate ABC transporter permease subunit PstC (pstC)	COG0573	ABC-type phosphate transport system, permease component	P	P
1147	GC_00000010	core	pseudolongum_GCF_004155835	ps	ps	354	62	100	2	PF00528.22	Binding-protein-dependent transport system inner membrane component	WP_033488584.1	phosphate ABC transporter permease subunit PstC (pstC)	COG0573	ABC-type phosphate transport system, permease component	P	P
1148	GC_00000011	core	AF13_3LB	gl	gl3	324	62	100	2	PF00528.22	Binding-protein-dependent transport system inner membrane component	WP_118238726.1	phosphate ABC transporter permease PstA (pstA)	COG0581	ABC-type phosphate transport system, permease component	P	P
1149	GC_00000011	core	AF13_3LB	gl	gl3	328	62	100	2	PF00528.22	Binding-protein-dependent transport system inner membrane component	WP_181991421.1	phosphate ABC transporter permease PstA (pstA)	COG0581	ABC-type phosphate transport system, permease component	P	P
1150	GC_00000011	core	AGR2145	gl	gl2	984	62	100	2	PF00528.22	Binding-protein-dependent transport system inner membrane component	WP_022858402.1	phosphate ABC transporter permease PstA (pstA)	COG0581	ABC-type phosphate transport system, permease component	P	P
1151	GC_00000011	core	AGR2145	gl	gl2	1567	62	100	2	PF00528.22	Binding-protein-dependent transport system inner membrane component	WP_129864041.1	phosphate ABC transporter permease PstA (pstA)	COG0581	ABC-type phosphate transport system, permease component	P	P
1152	GC_00000011	core	ATCC25526	ps	ps	326	62	100	2	PF00528.22	Binding-protein-dependent transport system inner membrane component	IGS:Strain-ATCC_Illumina_pseudo_03370	phosphate ABC transporter, permease protein PstA (pstA)	COG0581	ABC-type phosphate transport system, permease component	P	P
1153	GC_00000011	core	E	gl	gl3	795	62	100	2	PF00528.22	Binding-protein-dependent transport system inner membrane component	IGS:Strain_E_contigs_08270	phosphate ABC transporter, permease protein PstA (pstA_1)	COG0581	ABC-type phosphate transport system, permease component	P	P
1154	GC_00000011	core	E	gl	gl3	799	62	100	2	PF00528.22	Binding-protein-dependent transport system inner membrane component	IGS:Strain_E_contigs_08310	phosphate ABC transporter substrate-binding protein (pstA_2)	COG0581	ABC-type phosphate transport system, permease component	P	P
1155	GC_00000011	core	EM10	gl	gl3	368	62	100	2	PF00528.22	Binding-protein-dependent transport system inner membrane component	IGS:Strain-EM10_Illumina_pseudo_03830	phosphate ABC transporter, permease protein PstA (pstA_1)	COG0581	ABC-type phosphate transport system, permease component	P	P
1156	GC_00000011	core	EM10	gl	gl3	372	62	100	2	PF00528.22	Binding-protein-dependent transport system inner membrane component	IGS:Strain-EM10_Illumina_pseudo_03870	phosphate ABC transporter substrate-binding protein (pstA_2)	COG0581	ABC-type phosphate transport system, permease component	P	P
1157	GC_00000011	core	EM13	gl	gl3	368	62	100	2	PF00528.22	Binding-protein-dependent transport system inner membrane component	IGS:Strain-EM13_Illumina_pseudo_03830	phosphate ABC transporter, permease protein PstA (pstA_1)	COG0581	ABC-type phosphate transport system, permease component	P	P
1158	GC_00000011	core	EM13	gl	gl3	372	62	100	2	PF00528.22	Binding-protein-dependent transport system inner membrane component	IGS:Strain-EM13_Illumina_pseudo_03870	phosphate ABC transporter substrate-binding protein (pstA_2)	COG0581	ABC-type phosphate transport system, permease component	P	P
1159	GC_00000011	core	NM87_A27A	gl	gl3	951	62	100	2	PF00528.22	Binding-protein-dependent transport system inner membrane component	WP_120359250.1	phosphate ABC transporter permease PstA (pstA)	COG0581	ABC-type phosphate transport system, permease component	P	P
1160	GC_00000011	core	NM87_A27A	gl	gl3	947	62	100	2	PF00528.22	Binding-protein-dependent transport system inner membrane component	WP_165364555.1	phosphate ABC transporter permease PstA (pstA)	COG0581	ABC-type phosphate transport system, permease component	P	P
1161	GC_00000011	core	PV8_2	gl	gl2	351	62	100	2	PF00528.22	Binding-protein-dependent transport system inner membrane component	WP_039171169.1	phosphate ABC transporter permease PstA (pstA)	COG0581	ABC-type phosphate transport system, permease component	P	P
1162	GC_00000011	core	PV8_2	gl	gl2	355	62	100	2	PF00528.22	Binding-protein-dependent transport system inner membrane component	WP_052177218.1	phosphate ABC transporter permease PstA (pstA)	COG0581	ABC-type phosphate transport system, permease component	P	P
1163	GC_00000011	core	S22_20	gl	gl3	1262	62	100	2	PF00528.22	Binding-protein-dependent transport system inner membrane component	WP_120359250.1	phosphate ABC transporter permease PstA (pstA)	COG0581	ABC-type phosphate transport system, permease component	P	P
1164	GC_00000011	core	S22_20	gl	gl3	1484	62	100	2	PF00528.22	Binding-protein-dependent transport system inner membrane component	WP_120359290.1	phosphate ABC transporter permease PstA (pstA)	COG0581	ABC-type phosphate transport system, permease component	P	P
1165	GC_00000011	core	UMB_MBP01	gl	gl3	310	62	100	2	PF00528.22	Binding-protein-dependent transport system inner membrane component	WP_095507463.1	phosphate ABC transporter permease PstA (pstA)	COG0581	ABC-type phosphate transport system, permease component	P	P
1166	GC_00000011	core	UMB_MBP01	gl	gl3	314	62	100	2	PF00528.22	Binding-protein-dependent transport system inner membrane component	WP_095508289.1	phosphate ABC transporter permease PstA (pstA)	COG0581	ABC-type phosphate transport system, permease component	P	P
1167	GC_00000011	core	globosum_DSM_20092_GCF_002706665	gl	gl1	1427	62	100	2	PF00528.22	Binding-protein-dependent transport system inner membrane component	WP_033502138.1	phosphate ABC transporter permease PstA (pstA)	COG0581	ABC-type phosphate transport system, permease component	P	P
1168	GC_00000011	core	globosum_GCF_002846675	gl	gl1	869	62	100	2	PF00528.22	Binding-protein-dependent transport system inner membrane component	WP_033502138.1	phosphate ABC transporter permease PstA (pstA)	COG0581	ABC-type phosphate transport system, permease component	P	P
1169	GC_00000011	core	globosum_GCF_002846685	gl	gl1	734	62	100	2	PF00528.22	Binding-protein-dependent transport system inner membrane component	WP_033502138.1	phosphate ABC transporter permease PstA (pstA)	COG0581	ABC-type phosphate transport system, permease component	P	P
1170	GC_00000011	core	globosum_GCF_002846715	gl	gl2	1506	62	100	2	PF00528.22	Binding-protein-dependent transport system inner membrane component	WP_022858402.1	phosphate ABC transporter permease PstA (pstA)	COG0581	ABC-type phosphate transport system, permease component	P	P
1171	GC_00000011	core	globosum_GCF_002846715	gl	gl2	1510	62	100	2	PF00528.22	Binding-protein-dependent transport system inner membrane component	WP_165361837.1	phosphate ABC transporter permease PstA (pstA)	COG0581	ABC-type phosphate transport system, permease component	P	P
1172	GC_00000011	core	globosum_GCF_002846775	gl	gl3	419	62	100	2	PF00528.22	Binding-protein-dependent transport system inner membrane component	WP_101398353.1	phosphate ABC transporter permease PstA (pstA)	COG0581	ABC-type phosphate transport system, permease component	P	P
1173	GC_00000011	core	globosum_GCF_002846815	gl	gl3	1599	62	100	2	PF00528.22	Binding-protein-dependent transport system inner membrane component	WP_101430192.1	phosphate ABC transporter permease PstA (pstA)	COG0581	ABC-type phosphate transport system, permease component	P	P
1174	GC_00000011	core	globosum_GCF_002846835	gl	gl2	271	62	100	2	PF00528.22	Binding-protein-dependent transport system inner membrane component	WP_022858402.1	phosphate ABC transporter permease PstA (pstA)	COG0581	ABC-type phosphate transport system, permease component	P	P
1175	GC_00000011	core	globosum_GCF_002846835	gl	gl2	275	62	100	2	PF00528.22	Binding-protein-dependent transport system inner membrane component	WP_165361837.1	phosphate ABC transporter permease PstA (pstA)	COG0581	ABC-type phosphate transport system, permease component	P	P
1176	GC_00000011	core	globosum_GCF_002846845	gl	gl2	769	62	100	2	PF00528.22	Binding-protein-dependent transport system inner membrane component	WP_022858402.1	phosphate ABC transporter permease PstA (pstA)	COG0581	ABC-type phosphate transport system, permease component	P	P
1177	GC_00000011	core	globosum_GCF_002846845	gl	gl2	773	62	100	2	PF00528.22	Binding-protein-dependent transport system inner membrane component	WP_165363239.1	phosphate ABC transporter permease PstA (pstA)	COG0581	ABC-type phosphate transport system, permease component	P	P
1178	GC_00000011	core	globosum_GCF_004154995	gl	gl3	405	62	100	2	PF00528.22	Binding-protein-dependent transport system inner membrane component	WP_120359250.1	phosphate ABC transporter permease PstA (pstA)	COG0581	ABC-type phosphate transport system, permease component	P	P
1179	GC_00000011	core	globosum_GCF_004154995	gl	gl3	409	62	100	2	PF00528.22	Binding-protein-dependent transport system inner membrane component	WP_165364555.1	phosphate ABC transporter permease PstA (pstA)	COG0581	ABC-type phosphate transport system, permease component	P	P
1180	GC_00000011	core	globosum_GCF_004155045	gl	gl1	585	62	100	2	PF00528.22	Binding-protein-dependent transport system inner membrane component	WP_033502138.1	phosphate ABC transporter permease PstA (pstA)	COG0581	ABC-type phosphate transport system, permease component	P	P
1181	GC_00000011	core	globosum_GCF_004155095	gl	gl3	1175	62	100	2	PF00528.22	Binding-protein-dependent transport system inner membrane component	WP_033502138.1	phosphate ABC transporter permease PstA (pstA)	COG0581	ABC-type phosphate transport system, permease component	P	P
1182	GC_00000011	core	globosum_GCF_004155115	gl	gl1	792	62	100	2	PF00528.22	Binding-protein-dependent transport system inner membrane component	WP_033502138.1	phosphate ABC transporter permease PstA (pstA)	COG0581	ABC-type phosphate transport system, permease component	P	P
1183	GC_00000011	core	globosum_GCF_004155135	gl	gl2	1124	62	100	2	PF00528.22	Binding-protein-dependent transport system inner membrane component	WP_129864022.1	phosphate ABC transporter permease PstA (pstA)	COG0581	ABC-type phosphate transport system, permease component	P	P
1184	GC_00000011	core	globosum_GCF_004155135	gl	gl2	1128	62	100	2	PF00528.22	Binding-protein-dependent transport system inner membrane component	WP_022858976.1	phosphate ABC transporter permease PstA (pstA)	COG0581	ABC-type phosphate transport system, permease component	P	P
1185	GC_00000011	core	globosum_GCF_004155145	gl	gl2	1553	62	100	2	PF00528.22	Binding-protein-dependent transport system inner membrane component	WP_022858402.1	phosphate ABC transporter permease PstA (pstA)	COG0581	ABC-type phosphate transport system, permease component	P	P
1186	GC_00000011	core	globosum_GCF_004155145	gl	gl2	1557	62	100	2	PF00528.22	Binding-protein-dependent transport system inner membrane component	WP_165363239.1	phosphate ABC transporter permease PstA (pstA)	COG0581	ABC-type phosphate transport system, permease component	P	P
1187	GC_00000011	core	globosum_GCF_004155235	gl	gl2	292	62	100	2	PF00528.22	Binding-protein-dependent transport system inner membrane component	WP_022858402.1	phosphate ABC transporter permease PstA (pstA)	COG0581	ABC-type phosphate transport system, permease component	P	P
1188	GC_00000011	core	globosum_GCF_004155235	gl	gl2	296	62	100	2	PF00528.22	Binding-protein-dependent transport system inner membrane component	WP_165361837.1	phosphate ABC transporter permease PstA (pstA)	COG0581	ABC-type phosphate transport system, permease component	P	P
1189	GC_00000011	core	globosum_GCF_004155285	gl	gl2	1461	62	100	2	PF00528.22	Binding-protein-dependent transport system inner membrane component	WP_129864022.1	phosphate ABC transporter permease PstA (pstA)	COG0581	ABC-type phosphate transport system, permease component	P	P
1190	GC_00000011	core	globosum_GCF_004155285	gl	gl2	1465	62	100	2	PF00528.22	Binding-protein-dependent transport system inner membrane component	WP_022858976.1	phosphate ABC transporter permease PstA (pstA)	COG0581	ABC-type phosphate transport system, permease component	P	P
1191	GC_00000011	core	globosum_GCF_004155305	gl	gl2	1397	62	100	2	PF00528.22	Binding-protein-dependent transport system inner membrane component	WP_129864022.1	phosphate ABC transporter permease PstA (pstA)	COG0581	ABC-type phosphate transport system, permease component	P	P
1192	GC_00000011	core	globosum_GCF_004155305	gl	gl2	1401	62	100	2	PF00528.22	Binding-protein-dependent transport system inner membrane component	WP_022858976.1	phosphate ABC transporter permease PstA (pstA)	COG0581	ABC-type phosphate transport system, permease component	P	P
1193	GC_00000011	core	globosum_GCF_004155325	gl	gl1	932	62	100	2	PF00528.22	Binding-protein-dependent transport system inner membrane component	WP_033502138.1	phosphate ABC transporter permease PstA (pstA)	COG0581	ABC-type phosphate transport system, permease component	P	P
1194	GC_00000011	core	globosum_GCF_004155375	gl	gl3	420	62	100	2	PF00528.22	Binding-protein-dependent transport system inner membrane component	WP_129903683.1	phosphate ABC transporter permease PstA (pstA)	COG0581	ABC-type phosphate transport system, permease component	P	P
1195	GC_00000011	core	globosum_GCF_004155375	gl	gl3	424	62	100	2	PF00528.22	Binding-protein-dependent transport system inner membrane component	WP_165365165.1	phosphate ABC transporter permease PstA (pstA)	COG0581	ABC-type phosphate transport system, permease component	P	P
1196	GC_00000011	core	globosum_GCF_004155405	gl	gl1	495	62	100	2	PF00528.22	Binding-protein-dependent transport system inner membrane component	WP_033502138.1	phosphate ABC transporter permease PstA (pstA)	COG0581	ABC-type phosphate transport system, permease component	P	P
1197	GC_00000011	core	globosum_GCF_004155425	gl	gl1	1183	62	100	2	PF00528.22	Binding-protein-dependent transport system inner membrane component	WP_033502138.1	phosphate ABC transporter permease PstA (pstA)	COG0581	ABC-type phosphate transport system, permease component	P	P
1198	GC_00000011	core	globosum_GCF_004155435	gl	gl1	1202	62	100	2	PF00528.22	Binding-protein-dependent transport system inner membrane component	WP_033502138.1	phosphate ABC transporter permease PstA (pstA)	COG0581	ABC-type phosphate transport system, permease component	P	P
1199	GC_00000011	core	globosum_GCF_004155475	gl	gl3	411	62	100	2	PF00528.22	Binding-protein-dependent transport system inner membrane component	WP_129905316.1	phosphate ABC transporter permease PstA (pstA)	COG0581	ABC-type phosphate transport system, permease component	P	P
1200	GC_00000011	core	globosum_GCF_004155475	gl	gl3	415	62	100	2	PF00528.22	Binding-protein-dependent transport system inner membrane component	WP_165364555.1	phosphate ABC transporter permease PstA (pstA)	COG0581	ABC-type phosphate transport system, permease component	P	P
1201	GC_00000011	core	globosum_GCF_004155505	gl	gl3	764	62	100	2	PF00528.22	Binding-protein-dependent transport system inner membrane component	WP_095507463.1	phosphate ABC transporter permease PstA (pstA)	COG0581	ABC-type phosphate transport system, permease component	P	P
1202	GC_00000011	core	globosum_GCF_004155505	gl	gl3	768	62	100	2	PF00528.22	Binding-protein-dependent transport system inner membrane component	WP_129908155.1	phosphate ABC transporter permease PstA (pstA)	COG0581	ABC-type phosphate transport system, permease component	P	P
1203	GC_00000011	core	globosum_GCF_004155525	gl	gl3	397	62	100	2	PF00528.22	Binding-protein-dependent transport system inner membrane component	WP_120359250.1	phosphate ABC transporter permease PstA (pstA)	COG0581	ABC-type phosphate transport system, permease component	P	P
1204	GC_00000011	core	globosum_GCF_004155525	gl	gl3	401	62	100	2	PF00528.22	Binding-protein-dependent transport system inner membrane component	WP_165364555.1	phosphate ABC transporter permease PstA (pstA)	COG0581	ABC-type phosphate transport system, permease component	P	P
1205	GC_00000011	core	globosum_GCF_004155535	gl	gl3	1268	62	100	2	PF00528.22	Binding-protein-dependent transport system inner membrane component	WP_129896901.1	phosphate ABC transporter permease PstA (pstA)	COG0581	ABC-type phosphate transport system, permease component	P	P
1206	GC_00000011	core	globosum_GCF_004155535	gl	gl3	1272	62	100	2	PF00528.22	Binding-protein-dependent transport system inner membrane component	WP_165369676.1	phosphate ABC transporter permease PstA (pstA)	COG0581	ABC-type phosphate transport system, permease component	P	P
1207	GC_00000011	core	globosum_GCF_004155565	gl	gl2	554	62	100	2	PF00528.22	Binding-protein-dependent transport system inner membrane component	WP_022858402.1	phosphate ABC transporter permease PstA (pstA)	COG0581	ABC-type phosphate transport system, permease component	P	P
1208	GC_00000011	core	globosum_GCF_004155565	gl	gl2	558	62	100	2	PF00528.22	Binding-protein-dependent transport system inner membrane component	WP_165363239.1	phosphate ABC transporter permease PstA (pstA)	COG0581	ABC-type phosphate transport system, permease component	P	P
1209	GC_00000011	core	globosum_GCF_004155595	gl	gl2	362	62	100	2	PF00528.22	Binding-protein-dependent transport system inner membrane component	WP_022858402.1	phosphate ABC transporter permease PstA (pstA)	COG0581	ABC-type phosphate transport system, permease component	P	P
1210	GC_00000011	core	globosum_GCF_004155595	gl	gl2	366	62	100	2	PF00528.22	Binding-protein-dependent transport system inner membrane component	WP_165363239.1	phosphate ABC transporter permease PstA (pstA)	COG0581	ABC-type phosphate transport system, permease component	P	P
1211	GC_00000011	core	globosum_GCF_004155615	gl	gl3	421	62	100	2	PF00528.22	Binding-protein-dependent transport system inner membrane component	WP_120359250.1	phosphate ABC transporter permease PstA (pstA)	COG0581	ABC-type phosphate transport system, permease component	P	P
1212	GC_00000011	core	globosum_GCF_004155615	gl	gl3	431	62	100	2	PF00528.22	Binding-protein-dependent transport system inner membrane component	WP_165364555.1	phosphate ABC transporter permease PstA (pstA)	COG0581	ABC-type phosphate transport system, permease component	P	P
1213	GC_00000011	core	globosum_GCF_004155625	gl	gl2	1522	62	100	2	PF00528.22	Binding-protein-dependent transport system inner membrane component	WP_022858402.1	phosphate ABC transporter permease PstA (pstA)	COG0581	ABC-type phosphate transport system, permease component	P	P
1214	GC_00000011	core	globosum_GCF_004155625	gl	gl2	1526	62	100	2	PF00528.22	Binding-protein-dependent transport system inner membrane component	WP_165363239.1	phosphate ABC transporter permease PstA (pstA)	COG0581	ABC-type phosphate transport system, permease component	P	P
1215	GC_00000011	core	globosum_GCF_004155635	gl	gl2	521	62	100	2	PF00528.22	Binding-protein-dependent transport system inner membrane component	WP_129868382.1	phosphate ABC transporter permease PstA (pstA)	COG0581	ABC-type phosphate transport system, permease component	P	P
1216	GC_00000011	core	globosum_GCF_004155635	gl	gl2	525	62	100	2	PF00528.22	Binding-protein-dependent transport system inner membrane component	WP_165363239.1	phosphate ABC transporter permease PstA (pstA)	COG0581	ABC-type phosphate transport system, permease component	P	P
1217	GC_00000011	core	globosum_GCF_004155645	gl	gl2	358	62	100	2	PF00528.22	Binding-protein-dependent transport system inner membrane component	WP_120359250.1	phosphate ABC transporter permease PstA (pstA)	COG0581	ABC-type phosphate transport system, permease component	P	P
1218	GC_00000011	core	globosum_GCF_004155645	gl	gl2	362	62	100	2	PF00528.22	Binding-protein-dependent transport system inner membrane component	WP_165368730.1	phosphate ABC transporter permease PstA (pstA)	COG0581	ABC-type phosphate transport system, permease component	P	P
1219	GC_00000011	core	globosum_GCF_004155695	gl	gl1	1326	62	100	2	PF00528.22	Binding-protein-dependent transport system inner membrane component	WP_022858402.1	phosphate ABC transporter permease PstA (pstA)	COG0581	ABC-type phosphate transport system, permease component	P	P
1220	GC_00000011	core	globosum_GCF_004155695	gl	gl1	1330	62	100	2	PF00528.22	Binding-protein-dependent transport system inner membrane component	WP_165368924.1	phosphate ABC transporter permease PstA (pstA)	COG0581	ABC-type phosphate transport system, permease component	P	P
1221	GC_00000011	core	globosum_GCF_004155705	gl	gl2	376	62	100	2	PF00528.22	Binding-protein-dependent transport system inner membrane component	WP_022858402.1	phosphate ABC transporter permease PstA (pstA)	COG0581	ABC-type phosphate transport system, permease component	P	P
1222	GC_00000011	core	globosum_GCF_004155705	gl	gl2	380	62	100	2	PF00528.22	Binding-protein-dependent transport system inner membrane component	WP_165363239.1	phosphate ABC transporter permease PstA (pstA)	COG0581	ABC-type phosphate transport system, permease component	P	P
1223	GC_00000011	core	globosum_GCF_004155745	gl	gl2	451	62	100	2	PF00528.22	Binding-protein-dependent transport system inner membrane component	WP_129868382.1	phosphate ABC transporter permease PstA (pstA)	COG0581	ABC-type phosphate transport system, permease component	P	P
1224	GC_00000011	core	globosum_GCF_004155745	gl	gl2	455	62	100	2	PF00528.22	Binding-protein-dependent transport system inner membrane component	WP_165363239.1	phosphate ABC transporter permease PstA (pstA)	COG0581	ABC-type phosphate transport system, permease component	P	P
1225	GC_00000011	core	globosum_GCF_004155805	gl	gl2	390	62	100	2	PF00528.22	Binding-protein-dependent transport system inner membrane component	WP_129868382.1	phosphate ABC transporter permease PstA (pstA)	COG0581	ABC-type phosphate transport system, permease component	P	P
1226	GC_00000011	core	globosum_GCF_004155805	gl	gl2	394	62	100	2	PF00528.22	Binding-protein-dependent transport system inner membrane component	WP_165363239.1	phosphate ABC transporter permease PstA (pstA)	COG0581	ABC-type phosphate transport system, permease component	P	P
1227	GC_00000011	core	globosum_GCF_004155855	gl	gl1	652	62	100	2	PF00528.22	Binding-protein-dependent transport system inner membrane component	WP_033502138.1	phosphate ABC transporter permease PstA (pstA)	COG0581	ABC-type phosphate transport system, permease component	P	P
1228	GC_00000011	core	globosum_GCF_004156085	gl	gl3	419	62	100	2	PF00528.22	Binding-protein-dependent transport system inner membrane component	WP_120359250.1	phosphate ABC transporter permease PstA (pstA)	COG0581	ABC-type phosphate transport system, permease component	P	P
1229	GC_00000011	core	globosum_GCF_004156085	gl	gl3	423	62	100	2	PF00528.22	Binding-protein-dependent transport system inner membrane component	WP_165365254.1	phosphate ABC transporter permease PstA (pstA)	COG0581	ABC-type phosphate transport system, permease component	P	P
1230	GC_00000011	core	globosum_GCF_004156115	gl	gl2	378	62	100	2	PF00528.22	Binding-protein-dependent transport system inner membrane component	WP_129870512.1	phosphate ABC transporter permease PstA (pstA)	COG0581	ABC-type phosphate transport system, permease component	P	P
1231	GC_00000011	core	globosum_GCF_004156115	gl	gl2	382	62	100	2	PF00528.22	Binding-protein-dependent transport system inner membrane component	WP_165361837.1	phosphate ABC transporter permease PstA (pstA)	COG0581	ABC-type phosphate transport system, permease component	P	P
1232	GC_00000011	core	globosum_GCF_004156135	gl	gl2	1439	62	100	2	PF00528.22	Binding-protein-dependent transport system inner membrane component	WP_022858402.1	phosphate ABC transporter permease PstA (pstA)	COG0581	ABC-type phosphate transport system, permease component	P	P
1233	GC_00000011	core	globosum_GCF_004156135	gl	gl2	1443	62	100	2	PF00528.22	Binding-protein-dependent transport system inner membrane component	WP_165363239.1	phosphate ABC transporter permease PstA (pstA)	COG0581	ABC-type phosphate transport system, permease component	P	P
1234	GC_00000011	core	globosum_GCF_004156145	gl	gl1	1516	62	100	2	PF00528.22	Binding-protein-dependent transport system inner membrane component	WP_033502138.1	phosphate ABC transporter permease PstA (pstA)	COG0581	ABC-type phosphate transport system, permease component	P	P
1235	GC_00000011	core	globosum_GCF_004156175	gl	gl3	1639	62	100	2	PF00528.22	Binding-protein-dependent transport system inner membrane component	WP_120359250.1	phosphate ABC transporter permease PstA (pstA)	COG0581	ABC-type phosphate transport system, permease component	P	P
1236	GC_00000011	core	globosum_GCF_004156175	gl	gl3	1643	62	100	2	PF00528.22	Binding-protein-dependent transport system inner membrane component	WP_165399459.1	phosphate ABC transporter permease PstA (pstA)	COG0581	ABC-type phosphate transport system, permease component	P	P
1237	GC_00000011	core	globosum_GCF_004156235	gl	gl2	1202	62	100	2	PF00528.22	Binding-protein-dependent transport system inner membrane component	WP_129864022.1	phosphate ABC transporter permease PstA (pstA)	COG0581	ABC-type phosphate transport system, permease component	P	P
1238	GC_00000011	core	globosum_GCF_004156235	gl	gl2	1206	62	100	2	PF00528.22	Binding-protein-dependent transport system inner membrane component	WP_022858976.1	phosphate ABC transporter permease PstA (pstA)	COG0581	ABC-type phosphate transport system, permease component	P	P
1239	GC_00000011	core	globosum_GCF_004168525	gl	gl1	623	62	100	2	PF00528.22	Binding-protein-dependent transport system inner membrane component	WP_033502138.1	phosphate ABC transporter permease PstA (pstA)	COG0581	ABC-type phosphate transport system, permease component	P	P
1240	GC_00000011	core	pseudolongum_GCF_000741325	ps	ps	6	62	100	2	PF00528.22	Binding-protein-dependent transport system inner membrane component	WP_033488483.1	phosphate ABC transporter permease PstA (pstA)	COG0581	ABC-type phosphate transport system, permease component	P	P
1241	GC_00000011	core	pseudolongum_GCF_002846725	ps	ps	993	62	100	2	PF00528.22	Binding-protein-dependent transport system inner membrane component	WP_033488483.1	phosphate ABC transporter permease PstA (pstA)	COG0581	ABC-type phosphate transport system, permease component	P	P
1242	GC_00000011	core	pseudolongum_GCF_002846755	ps	ps	643	62	100	2	PF00528.22	Binding-protein-dependent transport system inner membrane component	WP_033488483.1	phosphate ABC transporter permease PstA (pstA)	COG0581	ABC-type phosphate transport system, permease component	P	P
1243	GC_00000011	core	pseudolongum_GCF_004155015	ps	ps	492	62	100	2	PF00528.22	Binding-protein-dependent transport system inner membrane component	WP_033488483.1	phosphate ABC transporter permease PstA (pstA)	COG0581	ABC-type phosphate transport system, permease component	P	P
1244	GC_00000011	core	pseudolongum_GCF_004155395	ps	ps	352	62	100	2	PF00528.22	Binding-protein-dependent transport system inner membrane component	WP_033488483.1	phosphate ABC transporter permease PstA (pstA)	COG0581	ABC-type phosphate transport system, permease component	P	P
1245	GC_00000011	core	pseudolongum_GCF_004155715	ps	ps	356	62	100	2	PF00528.22	Binding-protein-dependent transport system inner membrane component	WP_033488483.1	phosphate ABC transporter permease PstA (pstA)	COG0581	ABC-type phosphate transport system, permease component	P	P
1246	GC_00000011	core	pseudolongum_GCF_004155725	ps	ps	357	62	100	2	PF00528.22	Binding-protein-dependent transport system inner membrane component	WP_033488483.1	phosphate ABC transporter permease PstA (pstA)	COG0581	ABC-type phosphate transport system, permease component	P	P
1247	GC_00000011	core	pseudolongum_GCF_004155835	ps	ps	355	62	100	2	PF00528.22	Binding-protein-dependent transport system inner membrane component	WP_033488483.1	phosphate ABC transporter permease PstA (pstA)	COG0581	ABC-type phosphate transport system, permease component	P	P
1248	GC_00000012	core	AF13_3LB	gl	gl3	326	62	100	2	PF12849.7	PBP superfamily domain	WP_118238727.1	phosphate ABC transporter substrate-binding protein PstS (pstS)	COG0226	ABC-type phosphate transport system, periplasmic component	P	P
1249	GC_00000012	core	AF13_3LB	gl	gl3	322	62	100	2	PF12849.7	PBP superfamily domain	WP_118238725.1	phosphate ABC transporter substrate-binding protein PstS	COG0226	ABC-type phosphate transport system, periplasmic component	P	P
1250	GC_00000012	core	AGR2145	gl	gl2	1565	62	100	2	PF12849.7	PBP superfamily domain	WP_022858974.1	phosphate ABC transporter substrate-binding protein PstS (pstS)	COG0226	ABC-type phosphate transport system, periplasmic component	P	P
1251	GC_00000012	core	AGR2145	gl	gl2	982	62	100	2	PF12849.7	PBP superfamily domain	WP_022858400.1	phosphate ABC transporter substrate-binding protein PstS	COG0226	ABC-type phosphate transport system, periplasmic component	P	P
1252	GC_00000012	core	ATCC25526	ps	ps	324	62	100	2	PF12849.7	PBP superfamily domain	IGS:Strain-ATCC_Illumina_pseudo_03350	Phosphate-binding protein	COG0226	ABC-type phosphate transport system, periplasmic component	P	P
1253	GC_00000012	core	E	gl	gl3	797	62	100	2	PF12849.7	PBP superfamily domain	IGS:Strain_E_contigs_08290	psts (pstS)	COG0226	ABC-type phosphate transport system, periplasmic component	P	P
1254	GC_00000012	core	E	gl	gl3	793	62	100	2	PF12849.7	PBP superfamily domain	IGS:Strain_E_contigs_08250	Phosphate-binding protein	COG0226	ABC-type phosphate transport system, periplasmic component	P	P
1255	GC_00000012	core	EM10	gl	gl3	370	62	100	2	PF12849.7	PBP superfamily domain	IGS:Strain-EM10_Illumina_pseudo_03850	psts (pstS)	COG0226	ABC-type phosphate transport system, periplasmic component	P	P
1256	GC_00000012	core	EM10	gl	gl3	366	62	100	2	PF12849.7	PBP superfamily domain	IGS:Strain-EM10_Illumina_pseudo_03810	Phosphate-binding protein	COG0226	ABC-type phosphate transport system, periplasmic component	P	P
1257	GC_00000012	core	EM13	gl	gl3	370	62	100	2	PF12849.7	PBP superfamily domain	IGS:Strain-EM13_Illumina_pseudo_03850	psts (pstS)	COG0226	ABC-type phosphate transport system, periplasmic component	P	P
1258	GC_00000012	core	EM13	gl	gl3	366	62	100	2	PF12849.7	PBP superfamily domain	IGS:Strain-EM13_Illumina_pseudo_03810	Phosphate-binding protein	COG0226	ABC-type phosphate transport system, periplasmic component	P	P
1259	GC_00000012	core	NM87_A27A	gl	gl3	949	62	100	2	PF12849.7	PBP superfamily domain	WP_136511619.1	phosphate ABC transporter substrate-binding protein PstS (pstS)	COG0226	ABC-type phosphate transport system, periplasmic component	P	P
1260	GC_00000012	core	NM87_A27A	gl	gl3	953	62	100	2	PF12849.7	PBP superfamily domain	WP_120359252.1	phosphate ABC transporter substrate-binding protein PstS	COG0226	ABC-type phosphate transport system, periplasmic component	P	P
1261	GC_00000012	core	PV8_2	gl	gl2	353	62	100	2	PF12849.7	PBP superfamily domain	WP_039171177.1	phosphate ABC transporter substrate-binding protein PstS (pstS)	COG0226	ABC-type phosphate transport system, periplasmic component	P	P
1262	GC_00000012	core	PV8_2	gl	gl2	349	62	100	2	PF12849.7	PBP superfamily domain	WP_022858400.1	phosphate ABC transporter substrate-binding protein PstS	COG0226	ABC-type phosphate transport system, periplasmic component	P	P
1263	GC_00000012	core	S22_20	gl	gl3	1486	62	100	2	PF12849.7	PBP superfamily domain	WP_120359248.1	phosphate ABC transporter substrate-binding protein PstS (pstS)	COG0226	ABC-type phosphate transport system, periplasmic component	P	P
1264	GC_00000012	core	S22_20	gl	gl3	1264	62	100	2	PF12849.7	PBP superfamily domain	WP_120359252.1	phosphate ABC transporter substrate-binding protein PstS	COG0226	ABC-type phosphate transport system, periplasmic component	P	P
1265	GC_00000012	core	UMB_MBP01	gl	gl3	312	62	100	2	PF12849.7	PBP superfamily domain	WP_095507465.1	phosphate ABC transporter substrate-binding protein PstS (pstS)	COG0226	ABC-type phosphate transport system, periplasmic component	P	P
1266	GC_00000012	core	UMB_MBP01	gl	gl3	308	62	100	2	PF12849.7	PBP superfamily domain	WP_022858400.1	phosphate ABC transporter substrate-binding protein PstS	COG0226	ABC-type phosphate transport system, periplasmic component	P	P
1267	GC_00000012	core	globosum_DSM_20092_GCF_002706665	gl	gl1	1429	62	100	2	PF12849.7	PBP superfamily domain	WP_026643510.1	phosphate ABC transporter substrate-binding protein PstS (pstS)	COG0226	ABC-type phosphate transport system, periplasmic component	P	P
1268	GC_00000012	core	globosum_GCF_002846675	gl	gl1	871	62	100	2	PF12849.7	PBP superfamily domain	WP_026643510.1	phosphate ABC transporter substrate-binding protein PstS (pstS)	COG0226	ABC-type phosphate transport system, periplasmic component	P	P
1269	GC_00000012	core	globosum_GCF_002846685	gl	gl1	732	62	100	2	PF12849.7	PBP superfamily domain	WP_101454134.1	phosphate ABC transporter substrate-binding protein PstS (pstS)	COG0226	ABC-type phosphate transport system, periplasmic component	P	P
1270	GC_00000012	core	globosum_GCF_002846715	gl	gl2	1508	62	100	2	PF12849.7	PBP superfamily domain	WP_101396661.1	phosphate ABC transporter substrate-binding protein PstS (pstS)	COG0226	ABC-type phosphate transport system, periplasmic component	P	P
1271	GC_00000012	core	globosum_GCF_002846715	gl	gl2	1504	62	100	2	PF12849.7	PBP superfamily domain	WP_101396657.1	phosphate ABC transporter substrate-binding protein PstS	COG0226	ABC-type phosphate transport system, periplasmic component	P	P
1272	GC_00000012	core	globosum_GCF_002846775	gl	gl3	417	62	100	2	PF12849.7	PBP superfamily domain	WP_101398747.1	phosphate ABC transporter substrate-binding protein PstS (pstS)	COG0226	ABC-type phosphate transport system, periplasmic component	P	P
1273	GC_00000012	core	globosum_GCF_002846815	gl	gl3	1601	62	100	2	PF12849.7	PBP superfamily domain	WP_101430222.1	phosphate ABC transporter substrate-binding protein PstS (pstS)	COG0226	ABC-type phosphate transport system, periplasmic component	P	P
1274	GC_00000012	core	globosum_GCF_002846835	gl	gl2	273	62	100	2	PF12849.7	PBP superfamily domain	WP_022858974.1	phosphate ABC transporter substrate-binding protein PstS (pstS)	COG0226	ABC-type phosphate transport system, periplasmic component	P	P
1275	GC_00000012	core	globosum_GCF_002846835	gl	gl2	269	62	100	2	PF12849.7	PBP superfamily domain	WP_101430666.1	phosphate ABC transporter substrate-binding protein PstS	COG0226	ABC-type phosphate transport system, periplasmic component	P	P
1276	GC_00000012	core	globosum_GCF_002846845	gl	gl2	771	62	100	2	PF12849.7	PBP superfamily domain	WP_101456017.1	phosphate ABC transporter substrate-binding protein PstS (pstS)	COG0226	ABC-type phosphate transport system, periplasmic component	P	P
1277	GC_00000012	core	globosum_GCF_002846845	gl	gl2	767	62	100	2	PF12849.7	PBP superfamily domain	WP_101456016.1	phosphate ABC transporter substrate-binding protein PstS	COG0226	ABC-type phosphate transport system, periplasmic component	P	P
1278	GC_00000012	core	globosum_GCF_004154995	gl	gl3	407	62	100	2	PF12849.7	PBP superfamily domain	WP_129858944.1	phosphate ABC transporter substrate-binding protein PstS	COG0226	ABC-type phosphate transport system, periplasmic component	P	P
1279	GC_00000012	core	globosum_GCF_004154995	gl	gl3	403	62	100	2	PF12849.7	PBP superfamily domain	WP_129853329.1	phosphate ABC transporter substrate-binding protein PstS	COG0226	ABC-type phosphate transport system, periplasmic component	P	P
1280	GC_00000012	core	globosum_GCF_004155045	gl	gl1	583	62	100	2	PF12849.7	PBP superfamily domain	WP_026643510.1	phosphate ABC transporter substrate-binding protein PstS (pstS)	COG0226	ABC-type phosphate transport system, periplasmic component	P	P
1281	GC_00000012	core	globosum_GCF_004155095	gl	gl3	1173	62	100	2	PF12849.7	PBP superfamily domain	WP_026643510.1	phosphate ABC transporter substrate-binding protein PstS (pstS)	COG0226	ABC-type phosphate transport system, periplasmic component	P	P
1282	GC_00000012	core	globosum_GCF_004155115	gl	gl1	790	62	100	2	PF12849.7	PBP superfamily domain	WP_026643510.1	phosphate ABC transporter substrate-binding protein PstS (pstS)	COG0226	ABC-type phosphate transport system, periplasmic component	P	P
1283	GC_00000012	core	globosum_GCF_004155135	gl	gl2	1126	62	100	2	PF12849.7	PBP superfamily domain	WP_101456017.1	phosphate ABC transporter substrate-binding protein PstS (pstS)	COG0226	ABC-type phosphate transport system, periplasmic component	P	P
1284	GC_00000012	core	globosum_GCF_004155135	gl	gl2	1122	62	100	2	PF12849.7	PBP superfamily domain	WP_022858400.1	phosphate ABC transporter substrate-binding protein PstS	COG0226	ABC-type phosphate transport system, periplasmic component	P	P
1285	GC_00000012	core	globosum_GCF_004155145	gl	gl2	1555	62	100	2	PF12849.7	PBP superfamily domain	WP_101456017.1	phosphate ABC transporter substrate-binding protein PstS (pstS)	COG0226	ABC-type phosphate transport system, periplasmic component	P	P
1286	GC_00000012	core	globosum_GCF_004155145	gl	gl2	1551	62	100	2	PF12849.7	PBP superfamily domain	WP_129966222.1	phosphate ABC transporter substrate-binding protein PstS	COG0226	ABC-type phosphate transport system, periplasmic component	P	P
1287	GC_00000012	core	globosum_GCF_004155235	gl	gl2	294	62	100	2	PF12849.7	PBP superfamily domain	WP_129895009.1	phosphate ABC transporter substrate-binding protein PstS (pstS)	COG0226	ABC-type phosphate transport system, periplasmic component	P	P
1288	GC_00000012	core	globosum_GCF_004155235	gl	gl2	290	62	100	2	PF12849.7	PBP superfamily domain	WP_129895008.1	phosphate ABC transporter substrate-binding protein PstS	COG0226	ABC-type phosphate transport system, periplasmic component	P	P
1289	GC_00000012	core	globosum_GCF_004155285	gl	gl2	1463	62	100	2	PF12849.7	PBP superfamily domain	WP_101456017.1	phosphate ABC transporter substrate-binding protein PstS (pstS)	COG0226	ABC-type phosphate transport system, periplasmic component	P	P
1290	GC_00000012	core	globosum_GCF_004155285	gl	gl2	1459	62	100	2	PF12849.7	PBP superfamily domain	WP_022858400.1	phosphate ABC transporter substrate-binding protein PstS	COG0226	ABC-type phosphate transport system, periplasmic component	P	P
1291	GC_00000012	core	globosum_GCF_004155305	gl	gl2	1399	62	100	2	PF12849.7	PBP superfamily domain	WP_101456017.1	phosphate ABC transporter substrate-binding protein PstS (pstS)	COG0226	ABC-type phosphate transport system, periplasmic component	P	P
1292	GC_00000012	core	globosum_GCF_004155305	gl	gl2	1395	62	100	2	PF12849.7	PBP superfamily domain	WP_022858400.1	phosphate ABC transporter substrate-binding protein PstS	COG0226	ABC-type phosphate transport system, periplasmic component	P	P
1293	GC_00000012	core	globosum_GCF_004155325	gl	gl1	930	62	100	2	PF12849.7	PBP superfamily domain	WP_129903155.1	phosphate ABC transporter substrate-binding protein PstS (pstS)	COG0226	ABC-type phosphate transport system, periplasmic component	P	P
1294	GC_00000012	core	globosum_GCF_004155375	gl	gl3	422	62	100	2	PF12849.7	PBP superfamily domain	WP_129903684.1	phosphate ABC transporter substrate-binding protein PstS	COG0226	ABC-type phosphate transport system, periplasmic component	P	P
1295	GC_00000012	core	globosum_GCF_004155375	gl	gl3	418	62	100	2	PF12849.7	PBP superfamily domain	WP_129903682.1	phosphate ABC transporter substrate-binding protein PstS	COG0226	ABC-type phosphate transport system, periplasmic component	P	P
1296	GC_00000012	core	globosum_GCF_004155405	gl	gl1	493	62	100	2	PF12849.7	PBP superfamily domain	WP_026643510.1	phosphate ABC transporter substrate-binding protein PstS (pstS)	COG0226	ABC-type phosphate transport system, periplasmic component	P	P
1297	GC_00000012	core	globosum_GCF_004155425	gl	gl1	1181	62	100	2	PF12849.7	PBP superfamily domain	WP_026643510.1	phosphate ABC transporter substrate-binding protein PstS (pstS)	COG0226	ABC-type phosphate transport system, periplasmic component	P	P
1298	GC_00000012	core	globosum_GCF_004155435	gl	gl1	1200	62	100	2	PF12849.7	PBP superfamily domain	WP_026643510.1	phosphate ABC transporter substrate-binding protein PstS (pstS)	COG0226	ABC-type phosphate transport system, periplasmic component	P	P
1299	GC_00000012	core	globosum_GCF_004155475	gl	gl3	413	62	100	2	PF12849.7	PBP superfamily domain	WP_118238727.1	phosphate ABC transporter substrate-binding protein PstS (pstS)	COG0226	ABC-type phosphate transport system, periplasmic component	P	P
1300	GC_00000012	core	globosum_GCF_004155475	gl	gl3	409	62	100	2	PF12849.7	PBP superfamily domain	WP_129903682.1	phosphate ABC transporter substrate-binding protein PstS	COG0226	ABC-type phosphate transport system, periplasmic component	P	P
1301	GC_00000012	core	globosum_GCF_004155505	gl	gl3	766	62	100	2	PF12849.7	PBP superfamily domain	WP_095507465.1	phosphate ABC transporter substrate-binding protein PstS (pstS)	COG0226	ABC-type phosphate transport system, periplasmic component	P	P
1302	GC_00000012	core	globosum_GCF_004155505	gl	gl3	762	62	100	2	PF12849.7	PBP superfamily domain	WP_022858400.1	phosphate ABC transporter substrate-binding protein PstS	COG0226	ABC-type phosphate transport system, periplasmic component	P	P
1303	GC_00000012	core	globosum_GCF_004155525	gl	gl3	399	62	100	2	PF12849.7	PBP superfamily domain	WP_129858944.1	phosphate ABC transporter substrate-binding protein PstS	COG0226	ABC-type phosphate transport system, periplasmic component	P	P
1304	GC_00000012	core	globosum_GCF_004155525	gl	gl3	395	62	100	2	PF12849.7	PBP superfamily domain	WP_129853329.1	phosphate ABC transporter substrate-binding protein PstS	COG0226	ABC-type phosphate transport system, periplasmic component	P	P
1305	GC_00000012	core	globosum_GCF_004155535	gl	gl3	1270	62	100	2	PF12849.7	PBP superfamily domain	WP_129896903.1	phosphate ABC transporter substrate-binding protein PstS (pstS)	COG0226	ABC-type phosphate transport system, periplasmic component	P	P
1306	GC_00000012	core	globosum_GCF_004155535	gl	gl3	1266	62	100	2	PF12849.7	PBP superfamily domain	WP_129896899.1	phosphate ABC transporter substrate-binding protein PstS	COG0226	ABC-type phosphate transport system, periplasmic component	P	P
1307	GC_00000012	core	globosum_GCF_004155565	gl	gl2	556	62	100	2	PF12849.7	PBP superfamily domain	WP_129912744.1	phosphate ABC transporter substrate-binding protein PstS (pstS)	COG0226	ABC-type phosphate transport system, periplasmic component	P	P
1308	GC_00000012	core	globosum_GCF_004155565	gl	gl2	552	62	100	2	PF12849.7	PBP superfamily domain	WP_129912740.1	phosphate ABC transporter substrate-binding protein PstS	COG0226	ABC-type phosphate transport system, periplasmic component	P	P
1309	GC_00000012	core	globosum_GCF_004155595	gl	gl2	364	62	100	2	PF12849.7	PBP superfamily domain	WP_101456017.1	phosphate ABC transporter substrate-binding protein PstS (pstS)	COG0226	ABC-type phosphate transport system, periplasmic component	P	P
1310	GC_00000012	core	globosum_GCF_004155595	gl	gl2	360	62	100	2	PF12849.7	PBP superfamily domain	WP_129852617.1	phosphate ABC transporter substrate-binding protein PstS	COG0226	ABC-type phosphate transport system, periplasmic component	P	P
1311	GC_00000012	core	globosum_GCF_004155615	gl	gl3	429	62	100	2	PF12849.7	PBP superfamily domain	WP_129853361.1	phosphate ABC transporter substrate-binding protein PstS	COG0226	ABC-type phosphate transport system, periplasmic component	P	P
1312	GC_00000012	core	globosum_GCF_004155615	gl	gl3	419	62	100	2	PF12849.7	PBP superfamily domain	WP_129853329.1	phosphate ABC transporter substrate-binding protein PstS	COG0226	ABC-type phosphate transport system, periplasmic component	P	P
1313	GC_00000012	core	globosum_GCF_004155625	gl	gl2	1524	62	100	2	PF12849.7	PBP superfamily domain	WP_101456017.1	phosphate ABC transporter substrate-binding protein PstS (pstS)	COG0226	ABC-type phosphate transport system, periplasmic component	P	P
1314	GC_00000012	core	globosum_GCF_004155625	gl	gl2	1520	62	100	2	PF12849.7	PBP superfamily domain	WP_022858400.1	phosphate ABC transporter substrate-binding protein PstS	COG0226	ABC-type phosphate transport system, periplasmic component	P	P
1315	GC_00000012	core	globosum_GCF_004155635	gl	gl2	523	62	100	2	PF12849.7	PBP superfamily domain	WP_101456017.1	phosphate ABC transporter substrate-binding protein PstS (pstS)	COG0226	ABC-type phosphate transport system, periplasmic component	P	P
1316	GC_00000012	core	globosum_GCF_004155635	gl	gl2	519	62	100	2	PF12849.7	PBP superfamily domain	WP_101456016.1	phosphate ABC transporter substrate-binding protein PstS	COG0226	ABC-type phosphate transport system, periplasmic component	P	P
1317	GC_00000012	core	globosum_GCF_004155645	gl	gl2	360	62	100	2	PF12849.7	PBP superfamily domain	WP_129914005.1	phosphate ABC transporter substrate-binding protein PstS (pstS)	COG0226	ABC-type phosphate transport system, periplasmic component	P	P
1318	GC_00000012	core	globosum_GCF_004155645	gl	gl2	356	62	100	2	PF12849.7	PBP superfamily domain	WP_129914003.1	phosphate ABC transporter substrate-binding protein PstS	COG0226	ABC-type phosphate transport system, periplasmic component	P	P
1319	GC_00000012	core	globosum_GCF_004155695	gl	gl1	1328	62	100	2	PF12849.7	PBP superfamily domain	WP_022858974.1	phosphate ABC transporter substrate-binding protein PstS (pstS)	COG0226	ABC-type phosphate transport system, periplasmic component	P	P
1320	GC_00000012	core	globosum_GCF_004155695	gl	gl1	1324	62	100	2	PF12849.7	PBP superfamily domain	WP_129869067.1	phosphate ABC transporter substrate-binding protein PstS	COG0226	ABC-type phosphate transport system, periplasmic component	P	P
1321	GC_00000012	core	globosum_GCF_004155705	gl	gl2	378	62	100	2	PF12849.7	PBP superfamily domain	WP_101456017.1	phosphate ABC transporter substrate-binding protein PstS (pstS)	COG0226	ABC-type phosphate transport system, periplasmic component	P	P
1322	GC_00000012	core	globosum_GCF_004155705	gl	gl2	374	62	100	2	PF12849.7	PBP superfamily domain	WP_101456016.1	phosphate ABC transporter substrate-binding protein PstS	COG0226	ABC-type phosphate transport system, periplasmic component	P	P
1323	GC_00000012	core	globosum_GCF_004155745	gl	gl2	453	62	100	2	PF12849.7	PBP superfamily domain	WP_101456017.1	phosphate ABC transporter substrate-binding protein PstS (pstS)	COG0226	ABC-type phosphate transport system, periplasmic component	P	P
1324	GC_00000012	core	globosum_GCF_004155745	gl	gl2	449	62	100	2	PF12849.7	PBP superfamily domain	WP_101456016.1	phosphate ABC transporter substrate-binding protein PstS	COG0226	ABC-type phosphate transport system, periplasmic component	P	P
1325	GC_00000012	core	globosum_GCF_004155805	gl	gl2	392	62	100	2	PF12849.7	PBP superfamily domain	WP_101456017.1	phosphate ABC transporter substrate-binding protein PstS (pstS)	COG0226	ABC-type phosphate transport system, periplasmic component	P	P
1326	GC_00000012	core	globosum_GCF_004155805	gl	gl2	388	62	100	2	PF12849.7	PBP superfamily domain	WP_101456016.1	phosphate ABC transporter substrate-binding protein PstS	COG0226	ABC-type phosphate transport system, periplasmic component	P	P
1327	GC_00000012	core	globosum_GCF_004155855	gl	gl1	650	62	100	2	PF12849.7	PBP superfamily domain	WP_026643510.1	phosphate ABC transporter substrate-binding protein PstS (pstS)	COG0226	ABC-type phosphate transport system, periplasmic component	P	P
1328	GC_00000012	core	globosum_GCF_004156085	gl	gl3	421	62	100	2	PF12849.7	PBP superfamily domain	WP_022858974.1	phosphate ABC transporter substrate-binding protein PstS (pstS)	COG0226	ABC-type phosphate transport system, periplasmic component	P	P
1329	GC_00000012	core	globosum_GCF_004156085	gl	gl3	417	62	100	2	PF12849.7	PBP superfamily domain	WP_129971982.1	phosphate ABC transporter substrate-binding protein PstS	COG0226	ABC-type phosphate transport system, periplasmic component	P	P
1330	GC_00000012	core	globosum_GCF_004156115	gl	gl2	380	62	100	2	PF12849.7	PBP superfamily domain	WP_022858974.1	phosphate ABC transporter substrate-binding protein PstS (pstS)	COG0226	ABC-type phosphate transport system, periplasmic component	P	P
1331	GC_00000012	core	globosum_GCF_004156115	gl	gl2	376	62	100	2	PF12849.7	PBP superfamily domain	WP_129870511.1	phosphate ABC transporter substrate-binding protein PstS	COG0226	ABC-type phosphate transport system, periplasmic component	P	P
1332	GC_00000012	core	globosum_GCF_004156135	gl	gl2	1441	62	100	2	PF12849.7	PBP superfamily domain	WP_101456017.1	phosphate ABC transporter substrate-binding protein PstS (pstS)	COG0226	ABC-type phosphate transport system, periplasmic component	P	P
1333	GC_00000012	core	globosum_GCF_004156135	gl	gl2	1437	62	100	2	PF12849.7	PBP superfamily domain	WP_101456016.1	phosphate ABC transporter substrate-binding protein PstS	COG0226	ABC-type phosphate transport system, periplasmic component	P	P
1334	GC_00000012	core	globosum_GCF_004156145	gl	gl1	1514	62	100	2	PF12849.7	PBP superfamily domain	WP_026643510.1	phosphate ABC transporter substrate-binding protein PstS (pstS)	COG0226	ABC-type phosphate transport system, periplasmic component	P	P
1335	GC_00000012	core	globosum_GCF_004156175	gl	gl3	1641	62	100	2	PF12849.7	PBP superfamily domain	WP_129916800.1	phosphate ABC transporter substrate-binding protein PstS (pstS)	COG0226	ABC-type phosphate transport system, periplasmic component	P	P
1336	GC_00000012	core	globosum_GCF_004156175	gl	gl3	1637	62	100	2	PF12849.7	PBP superfamily domain	WP_120359252.1	phosphate ABC transporter substrate-binding protein PstS	COG0226	ABC-type phosphate transport system, periplasmic component	P	P
1337	GC_00000012	core	globosum_GCF_004156235	gl	gl2	1204	62	100	2	PF12849.7	PBP superfamily domain	WP_101456017.1	phosphate ABC transporter substrate-binding protein PstS (pstS)	COG0226	ABC-type phosphate transport system, periplasmic component	P	P
1338	GC_00000012	core	globosum_GCF_004156235	gl	gl2	1200	62	100	2	PF12849.7	PBP superfamily domain	WP_022858400.1	phosphate ABC transporter substrate-binding protein PstS	COG0226	ABC-type phosphate transport system, periplasmic component	P	P
1339	GC_00000012	core	globosum_GCF_004168525	gl	gl1	621	62	100	2	PF12849.7	PBP superfamily domain	WP_026643510.1	phosphate ABC transporter substrate-binding protein PstS (pstS)	COG0226	ABC-type phosphate transport system, periplasmic component	P	P
1340	GC_00000012	core	pseudolongum_GCF_000741325	ps	ps	4	62	100	2	PF12849.7	PBP superfamily domain	WP_033488585.1	phosphate ABC transporter substrate-binding protein PstS (pstS)	COG0226	ABC-type phosphate transport system, periplasmic component	P	P
1341	GC_00000012	core	pseudolongum_GCF_002846725	ps	ps	991	62	100	2	PF12849.7	PBP superfamily domain	WP_033488585.1	phosphate ABC transporter substrate-binding protein PstS (pstS)	COG0226	ABC-type phosphate transport system, periplasmic component	P	P
1342	GC_00000012	core	pseudolongum_GCF_002846755	ps	ps	641	62	100	2	PF12849.7	PBP superfamily domain	WP_033488585.1	phosphate ABC transporter substrate-binding protein PstS (pstS)	COG0226	ABC-type phosphate transport system, periplasmic component	P	P
1343	GC_00000012	core	pseudolongum_GCF_004155015	ps	ps	490	62	100	2	PF12849.7	PBP superfamily domain	WP_033488585.1	phosphate ABC transporter substrate-binding protein PstS (pstS)	COG0226	ABC-type phosphate transport system, periplasmic component	P	P
1344	GC_00000012	core	pseudolongum_GCF_004155395	ps	ps	350	62	100	2	PF12849.7	PBP superfamily domain	WP_033488585.1	phosphate ABC transporter substrate-binding protein PstS (pstS)	COG0226	ABC-type phosphate transport system, periplasmic component	P	P
1345	GC_00000012	core	pseudolongum_GCF_004155715	ps	ps	354	62	100	2	PF12849.7	PBP superfamily domain	WP_033488585.1	phosphate ABC transporter substrate-binding protein PstS (pstS)	COG0226	ABC-type phosphate transport system, periplasmic component	P	P
1346	GC_00000012	core	pseudolongum_GCF_004155725	ps	ps	355	62	100	2	PF12849.7	PBP superfamily domain	WP_033488585.1	phosphate ABC transporter substrate-binding protein PstS (pstS)	COG0226	ABC-type phosphate transport system, periplasmic component	P	P
1347	GC_00000012	core	pseudolongum_GCF_004155835	ps	ps	353	62	100	2	PF12849.7	PBP superfamily domain	WP_033488585.1	phosphate ABC transporter substrate-binding protein PstS (pstS)	COG0226	ABC-type phosphate transport system, periplasmic component	P	P
1348	GC_00000013	core	AF13_3LB	gl	gl3	325	60	95	2	PF00005.27	ABC transporter	WP_095507464.1	phosphate ABC transporter ATP-binding protein	COG1117	ABC-type phosphate transport system, ATPase component	P	P
1349	GC_00000013	core	AF13_3LB	gl	gl3	329	60	95	2	PF00005.27	ABC transporter	WP_118238729.1	phosphate ABC transporter ATP-binding protein	COG1117	ABC-type phosphate transport system, ATPase component	P	P
1350	GC_00000013	core	ATCC25526	ps	ps	327	60	95	2	PF00005.27	ABC transporter	IGS:Strain-ATCC_Illumina_pseudo_03380	phosphate transporter ATP-binding protein (pstB)	COG1117	ABC-type phosphate transport system, ATPase component	P	P
1351	GC_00000013	core	E	gl	gl3	796	60	95	2	PF00005.27	ABC transporter	IGS:Strain_E_contigs_08280	phosphate transporter ATP-binding protein (pstB_1)	COG1117	ABC-type phosphate transport system, ATPase component	P	P
1352	GC_00000013	core	E	gl	gl3	800	60	95	2	PF00005.27	ABC transporter	IGS:Strain_E_contigs_08320	phosphate transporter ATP-binding protein (pstB_2)	COG1117	ABC-type phosphate transport system, ATPase component	P	P
1353	GC_00000013	core	EM10	gl	gl3	369	60	95	2	PF00005.27	ABC transporter	IGS:Strain-EM10_Illumina_pseudo_03840	phosphate transporter ATP-binding protein (pstB_1)	COG1117	ABC-type phosphate transport system, ATPase component	P	P
1354	GC_00000013	core	EM10	gl	gl3	373	60	95	2	PF00005.27	ABC transporter	IGS:Strain-EM10_Illumina_pseudo_03880	phosphate transporter ATP-binding protein (pstB_2)	COG1117	ABC-type phosphate transport system, ATPase component	P	P
1355	GC_00000013	core	EM13	gl	gl3	369	60	95	2	PF00005.27	ABC transporter	IGS:Strain-EM13_Illumina_pseudo_03840	phosphate transporter ATP-binding protein (pstB_1)	COG1117	ABC-type phosphate transport system, ATPase component	P	P
1356	GC_00000013	core	EM13	gl	gl3	373	60	95	2	PF00005.27	ABC transporter	IGS:Strain-EM13_Illumina_pseudo_03880	phosphate transporter ATP-binding protein (pstB_2)	COG1117	ABC-type phosphate transport system, ATPase component	P	P
1357	GC_00000013	core	NM87_A27A	gl	gl3	950	60	95	2	PF00005.27	ABC transporter	WP_095507464.1	phosphate ABC transporter ATP-binding protein	COG1117	ABC-type phosphate transport system, ATPase component	P	P
1358	GC_00000013	core	NM87_A27A	gl	gl3	946	60	95	2	PF00005.27	ABC transporter	WP_129858946.1	phosphate ABC transporter ATP-binding protein	COG1117	ABC-type phosphate transport system, ATPase component	P	P
1359	GC_00000013	core	PV8_2	gl	gl2	352	60	95	2	PF00005.27	ABC transporter	WP_039171173.1	phosphate ABC transporter ATP-binding protein	COG1117	ABC-type phosphate transport system, ATPase component	P	P
1360	GC_00000013	core	PV8_2	gl	gl2	356	60	95	2	PF00005.27	ABC transporter	WP_039171185.1	phosphate ABC transporter ATP-binding protein	COG1117	ABC-type phosphate transport system, ATPase component	P	P
1361	GC_00000013	core	UMB_MBP01	gl	gl3	311	60	95	2	PF00005.27	ABC transporter	WP_095507464.1	phosphate ABC transporter ATP-binding protein	COG1117	ABC-type phosphate transport system, ATPase component	P	P
1362	GC_00000013	core	UMB_MBP01	gl	gl3	315	60	95	2	PF00005.27	ABC transporter	WP_039171185.1	phosphate ABC transporter ATP-binding protein	COG1117	ABC-type phosphate transport system, ATPase component	P	P
1363	GC_00000013	core	globosum_DSM_20092_GCF_002706665	gl	gl1	1426	60	95	2	PF00005.27	ABC transporter	WP_026643513.1	phosphate ABC transporter ATP-binding protein	COG1117	ABC-type phosphate transport system, ATPase component	P	P
1364	GC_00000013	core	globosum_GCF_002846675	gl	gl1	868	60	95	2	PF00005.27	ABC transporter	WP_026643513.1	phosphate ABC transporter ATP-binding protein	COG1117	ABC-type phosphate transport system, ATPase component	P	P
1365	GC_00000013	core	globosum_GCF_002846685	gl	gl1	735	60	95	2	PF00005.27	ABC transporter	WP_026643513.1	phosphate ABC transporter ATP-binding protein	COG1117	ABC-type phosphate transport system, ATPase component	P	P
1366	GC_00000013	core	globosum_GCF_002846715	gl	gl2	1507	60	95	2	PF00005.27	ABC transporter	WP_095507464.1	phosphate ABC transporter ATP-binding protein	COG1117	ABC-type phosphate transport system, ATPase component	P	P
1367	GC_00000013	core	globosum_GCF_002846715	gl	gl2	1511	60	95	2	PF00005.27	ABC transporter	WP_039171185.1	phosphate ABC transporter ATP-binding protein	COG1117	ABC-type phosphate transport system, ATPase component	P	P
1368	GC_00000013	core	globosum_GCF_002846775	gl	gl3	420	60	95	2	PF00005.27	ABC transporter	WP_101398354.1	phosphate ABC transporter ATP-binding protein	COG1117	ABC-type phosphate transport system, ATPase component	P	P
1369	GC_00000013	core	globosum_GCF_002846815	gl	gl3	1598	60	95	2	PF00005.27	ABC transporter	WP_026643513.1	phosphate ABC transporter ATP-binding protein	COG1117	ABC-type phosphate transport system, ATPase component	P	P
1370	GC_00000013	core	globosum_GCF_002846835	gl	gl2	272	60	95	2	PF00005.27	ABC transporter	WP_095507464.1	phosphate ABC transporter ATP-binding protein	COG1117	ABC-type phosphate transport system, ATPase component	P	P
1371	GC_00000013	core	globosum_GCF_002846835	gl	gl2	276	60	95	2	PF00005.27	ABC transporter	WP_039171185.1	phosphate ABC transporter ATP-binding protein	COG1117	ABC-type phosphate transport system, ATPase component	P	P
1372	GC_00000013	core	globosum_GCF_002846845	gl	gl2	770	60	95	2	PF00005.27	ABC transporter	WP_039171173.1	phosphate ABC transporter ATP-binding protein	COG1117	ABC-type phosphate transport system, ATPase component	P	P
1373	GC_00000013	core	globosum_GCF_002846845	gl	gl2	774	60	95	2	PF00005.27	ABC transporter	WP_101456018.1	phosphate ABC transporter ATP-binding protein	COG1117	ABC-type phosphate transport system, ATPase component	P	P
1374	GC_00000013	core	globosum_GCF_004154995	gl	gl3	406	60	95	2	PF00005.27	ABC transporter	WP_095507464.1	phosphate ABC transporter ATP-binding protein	COG1117	ABC-type phosphate transport system, ATPase component	P	P
1375	GC_00000013	core	globosum_GCF_004154995	gl	gl3	410	60	95	2	PF00005.27	ABC transporter	WP_129858946.1	phosphate ABC transporter ATP-binding protein	COG1117	ABC-type phosphate transport system, ATPase component	P	P
1376	GC_00000013	core	globosum_GCF_004155045	gl	gl1	586	60	95	2	PF00005.27	ABC transporter	WP_026643513.1	phosphate ABC transporter ATP-binding protein	COG1117	ABC-type phosphate transport system, ATPase component	P	P
1377	GC_00000013	core	globosum_GCF_004155095	gl	gl3	1176	60	95	2	PF00005.27	ABC transporter	WP_026643513.1	phosphate ABC transporter ATP-binding protein	COG1117	ABC-type phosphate transport system, ATPase component	P	P
1378	GC_00000013	core	globosum_GCF_004155115	gl	gl1	793	60	95	2	PF00005.27	ABC transporter	WP_026643513.1	phosphate ABC transporter ATP-binding protein	COG1117	ABC-type phosphate transport system, ATPase component	P	P
1379	GC_00000013	core	globosum_GCF_004155135	gl	gl2	1125	60	95	2	PF00005.27	ABC transporter	WP_095507464.1	phosphate ABC transporter ATP-binding protein	COG1117	ABC-type phosphate transport system, ATPase component	P	P
1380	GC_00000013	core	globosum_GCF_004155135	gl	gl2	1129	60	95	2	PF00005.27	ABC transporter	WP_129864024.1	phosphate ABC transporter ATP-binding protein	COG1117	ABC-type phosphate transport system, ATPase component	P	P
1381	GC_00000013	core	globosum_GCF_004155145	gl	gl2	1554	60	95	2	PF00005.27	ABC transporter	WP_129966223.1	phosphate ABC transporter ATP-binding protein	COG1117	ABC-type phosphate transport system, ATPase component	P	P
1382	GC_00000013	core	globosum_GCF_004155145	gl	gl2	1558	60	95	2	PF00005.27	ABC transporter	WP_039171185.1	phosphate ABC transporter ATP-binding protein	COG1117	ABC-type phosphate transport system, ATPase component	P	P
1383	GC_00000013	core	globosum_GCF_004155235	gl	gl2	297	60	95	2	PF00005.27	ABC transporter	WP_129895011.1	phosphate ABC transporter ATP-binding protein	COG1117	ABC-type phosphate transport system, ATPase component	P	P
1384	GC_00000013	core	globosum_GCF_004155235	gl	gl2	293	60	95	2	PF00005.27	ABC transporter	WP_095507464.1	phosphate ABC transporter ATP-binding protein	COG1117	ABC-type phosphate transport system, ATPase component	P	P
1385	GC_00000013	core	globosum_GCF_004155285	gl	gl2	1462	60	95	2	PF00005.27	ABC transporter	WP_095507464.1	phosphate ABC transporter ATP-binding protein	COG1117	ABC-type phosphate transport system, ATPase component	P	P
1386	GC_00000013	core	globosum_GCF_004155285	gl	gl2	1466	60	95	2	PF00005.27	ABC transporter	WP_039171185.1	phosphate ABC transporter ATP-binding protein	COG1117	ABC-type phosphate transport system, ATPase component	P	P
1387	GC_00000013	core	globosum_GCF_004155305	gl	gl2	1398	60	95	2	PF00005.27	ABC transporter	WP_095507464.1	phosphate ABC transporter ATP-binding protein	COG1117	ABC-type phosphate transport system, ATPase component	P	P
1388	GC_00000013	core	globosum_GCF_004155305	gl	gl2	1402	60	95	2	PF00005.27	ABC transporter	WP_039171185.1	phosphate ABC transporter ATP-binding protein	COG1117	ABC-type phosphate transport system, ATPase component	P	P
1389	GC_00000013	core	globosum_GCF_004155325	gl	gl1	933	60	95	2	PF00005.27	ABC transporter	WP_026643513.1	phosphate ABC transporter ATP-binding protein	COG1117	ABC-type phosphate transport system, ATPase component	P	P
1390	GC_00000013	core	globosum_GCF_004155375	gl	gl3	421	60	95	2	PF00005.27	ABC transporter	WP_095507464.1	phosphate ABC transporter ATP-binding protein	COG1117	ABC-type phosphate transport system, ATPase component	P	P
1391	GC_00000013	core	globosum_GCF_004155375	gl	gl3	425	60	95	2	PF00005.27	ABC transporter	WP_129903686.1	phosphate ABC transporter ATP-binding protein	COG1117	ABC-type phosphate transport system, ATPase component	P	P
1392	GC_00000013	core	globosum_GCF_004155405	gl	gl1	496	60	95	2	PF00005.27	ABC transporter	WP_026643513.1	phosphate ABC transporter ATP-binding protein	COG1117	ABC-type phosphate transport system, ATPase component	P	P
1393	GC_00000013	core	globosum_GCF_004155425	gl	gl1	1184	60	95	2	PF00005.27	ABC transporter	WP_026643513.1	phosphate ABC transporter ATP-binding protein	COG1117	ABC-type phosphate transport system, ATPase component	P	P
1394	GC_00000013	core	globosum_GCF_004155435	gl	gl1	1203	60	95	2	PF00005.27	ABC transporter	WP_026643513.1	phosphate ABC transporter ATP-binding protein	COG1117	ABC-type phosphate transport system, ATPase component	P	P
1395	GC_00000013	core	globosum_GCF_004155475	gl	gl3	412	60	95	2	PF00005.27	ABC transporter	WP_129905317.1	phosphate ABC transporter ATP-binding protein	COG1117	ABC-type phosphate transport system, ATPase component	P	P
1396	GC_00000013	core	globosum_GCF_004155475	gl	gl3	416	60	95	2	PF00005.27	ABC transporter	WP_129858946.1	phosphate ABC transporter ATP-binding protein	COG1117	ABC-type phosphate transport system, ATPase component	P	P
1397	GC_00000013	core	globosum_GCF_004155505	gl	gl3	765	60	95	2	PF00005.27	ABC transporter	WP_095507464.1	phosphate ABC transporter ATP-binding protein	COG1117	ABC-type phosphate transport system, ATPase component	P	P
1398	GC_00000013	core	globosum_GCF_004155505	gl	gl3	769	60	95	2	PF00005.27	ABC transporter	WP_129903686.1	phosphate ABC transporter ATP-binding protein	COG1117	ABC-type phosphate transport system, ATPase component	P	P
1399	GC_00000013	core	globosum_GCF_004155525	gl	gl3	398	60	95	2	PF00005.27	ABC transporter	WP_095507464.1	phosphate ABC transporter ATP-binding protein	COG1117	ABC-type phosphate transport system, ATPase component	P	P
1400	GC_00000013	core	globosum_GCF_004155525	gl	gl3	402	60	95	2	PF00005.27	ABC transporter	WP_129858946.1	phosphate ABC transporter ATP-binding protein	COG1117	ABC-type phosphate transport system, ATPase component	P	P
1401	GC_00000013	core	globosum_GCF_004155535	gl	gl3	1269	60	95	2	PF00005.27	ABC transporter	WP_129896902.1	phosphate ABC transporter ATP-binding protein	COG1117	ABC-type phosphate transport system, ATPase component	P	P
1402	GC_00000013	core	globosum_GCF_004155535	gl	gl3	1273	60	95	2	PF00005.27	ABC transporter	WP_129896905.1	phosphate ABC transporter ATP-binding protein	COG1117	ABC-type phosphate transport system, ATPase component	P	P
1403	GC_00000013	core	globosum_GCF_004155565	gl	gl2	555	60	95	2	PF00005.27	ABC transporter	WP_129912742.1	phosphate ABC transporter ATP-binding protein	COG1117	ABC-type phosphate transport system, ATPase component	P	P
1404	GC_00000013	core	globosum_GCF_004155565	gl	gl2	559	60	95	2	PF00005.27	ABC transporter	WP_129912746.1	phosphate ABC transporter ATP-binding protein	COG1117	ABC-type phosphate transport system, ATPase component	P	P
1405	GC_00000013	core	globosum_GCF_004155595	gl	gl2	363	60	95	2	PF00005.27	ABC transporter	WP_129852618.1	phosphate ABC transporter ATP-binding protein	COG1117	ABC-type phosphate transport system, ATPase component	P	P
1406	GC_00000013	core	globosum_GCF_004155595	gl	gl2	367	60	95	2	PF00005.27	ABC transporter	WP_039171185.1	phosphate ABC transporter ATP-binding protein	COG1117	ABC-type phosphate transport system, ATPase component	P	P
1407	GC_00000013	core	globosum_GCF_004155615	gl	gl3	432	60	95	2	PF00005.27	ABC transporter	WP_129853362.1	phosphate ABC transporter ATP-binding protein	COG1117	ABC-type phosphate transport system, ATPase component	P	P
1408	GC_00000013	core	globosum_GCF_004155625	gl	gl2	1523	60	95	2	PF00005.27	ABC transporter	WP_129898423.1	phosphate ABC transporter ATP-binding protein	COG1117	ABC-type phosphate transport system, ATPase component	P	P
1409	GC_00000013	core	globosum_GCF_004155625	gl	gl2	1527	60	95	2	PF00005.27	ABC transporter	WP_129898424.1	phosphate ABC transporter ATP-binding protein	COG1117	ABC-type phosphate transport system, ATPase component	P	P
1410	GC_00000013	core	globosum_GCF_004155635	gl	gl2	522	60	95	2	PF00005.27	ABC transporter	WP_039171173.1	phosphate ABC transporter ATP-binding protein	COG1117	ABC-type phosphate transport system, ATPase component	P	P
1411	GC_00000013	core	globosum_GCF_004155635	gl	gl2	526	60	95	2	PF00005.27	ABC transporter	WP_039171185.1	phosphate ABC transporter ATP-binding protein	COG1117	ABC-type phosphate transport system, ATPase component	P	P
1412	GC_00000013	core	globosum_GCF_004155645	gl	gl2	359	60	95	2	PF00005.27	ABC transporter	WP_095507464.1	phosphate ABC transporter ATP-binding protein	COG1117	ABC-type phosphate transport system, ATPase component	P	P
1413	GC_00000013	core	globosum_GCF_004155645	gl	gl2	363	60	95	2	PF00005.27	ABC transporter	WP_129858946.1	phosphate ABC transporter ATP-binding protein	COG1117	ABC-type phosphate transport system, ATPase component	P	P
1414	GC_00000013	core	globosum_GCF_004155695	gl	gl1	1327	60	95	2	PF00005.27	ABC transporter	WP_095507464.1	phosphate ABC transporter ATP-binding protein	COG1117	ABC-type phosphate transport system, ATPase component	P	P
1415	GC_00000013	core	globosum_GCF_004155695	gl	gl1	1331	60	95	2	PF00005.27	ABC transporter	WP_039171185.1	phosphate ABC transporter ATP-binding protein	COG1117	ABC-type phosphate transport system, ATPase component	P	P
1416	GC_00000013	core	globosum_GCF_004155705	gl	gl2	377	60	95	2	PF00005.27	ABC transporter	WP_039171173.1	phosphate ABC transporter ATP-binding protein	COG1117	ABC-type phosphate transport system, ATPase component	P	P
1417	GC_00000013	core	globosum_GCF_004155705	gl	gl2	381	60	95	2	PF00005.27	ABC transporter	WP_129854438.1	phosphate ABC transporter ATP-binding protein	COG1117	ABC-type phosphate transport system, ATPase component	P	P
1418	GC_00000013	core	globosum_GCF_004155745	gl	gl2	452	60	95	2	PF00005.27	ABC transporter	WP_039171173.1	phosphate ABC transporter ATP-binding protein	COG1117	ABC-type phosphate transport system, ATPase component	P	P
1419	GC_00000013	core	globosum_GCF_004155745	gl	gl2	456	60	95	2	PF00005.27	ABC transporter	WP_039171185.1	phosphate ABC transporter ATP-binding protein	COG1117	ABC-type phosphate transport system, ATPase component	P	P
1420	GC_00000013	core	globosum_GCF_004155805	gl	gl2	391	60	95	2	PF00005.27	ABC transporter	WP_039171173.1	phosphate ABC transporter ATP-binding protein	COG1117	ABC-type phosphate transport system, ATPase component	P	P
1421	GC_00000013	core	globosum_GCF_004155805	gl	gl2	395	60	95	2	PF00005.27	ABC transporter	WP_039171185.1	phosphate ABC transporter ATP-binding protein	COG1117	ABC-type phosphate transport system, ATPase component	P	P
1422	GC_00000013	core	globosum_GCF_004155855	gl	gl1	653	60	95	2	PF00005.27	ABC transporter	WP_026643513.1	phosphate ABC transporter ATP-binding protein	COG1117	ABC-type phosphate transport system, ATPase component	P	P
1423	GC_00000013	core	globosum_GCF_004156085	gl	gl3	420	60	95	2	PF00005.27	ABC transporter	WP_129971984.1	phosphate ABC transporter ATP-binding protein	COG1117	ABC-type phosphate transport system, ATPase component	P	P
1424	GC_00000013	core	globosum_GCF_004156085	gl	gl3	424	60	95	2	PF00005.27	ABC transporter	WP_129971986.1	phosphate ABC transporter ATP-binding protein	COG1117	ABC-type phosphate transport system, ATPase component	P	P
1425	GC_00000013	core	globosum_GCF_004156115	gl	gl2	379	60	95	2	PF00005.27	ABC transporter	WP_095507464.1	phosphate ABC transporter ATP-binding protein	COG1117	ABC-type phosphate transport system, ATPase component	P	P
1426	GC_00000013	core	globosum_GCF_004156115	gl	gl2	383	60	95	2	PF00005.27	ABC transporter	WP_129870513.1	phosphate ABC transporter ATP-binding protein	COG1117	ABC-type phosphate transport system, ATPase component	P	P
1427	GC_00000013	core	globosum_GCF_004156135	gl	gl2	1440	60	95	2	PF00005.27	ABC transporter	WP_039171173.1	phosphate ABC transporter ATP-binding protein	COG1117	ABC-type phosphate transport system, ATPase component	P	P
1428	GC_00000013	core	globosum_GCF_004156135	gl	gl2	1444	60	95	2	PF00005.27	ABC transporter	WP_039171185.1	phosphate ABC transporter ATP-binding protein	COG1117	ABC-type phosphate transport system, ATPase component	P	P
1429	GC_00000013	core	globosum_GCF_004156145	gl	gl1	1517	60	95	2	PF00005.27	ABC transporter	WP_026643513.1	phosphate ABC transporter ATP-binding protein	COG1117	ABC-type phosphate transport system, ATPase component	P	P
1430	GC_00000013	core	globosum_GCF_004156175	gl	gl3	1640	60	95	2	PF00005.27	ABC transporter	WP_095507464.1	phosphate ABC transporter ATP-binding protein	COG1117	ABC-type phosphate transport system, ATPase component	P	P
1431	GC_00000013	core	globosum_GCF_004156175	gl	gl3	1644	60	95	2	PF00005.27	ABC transporter	WP_129916802.1	phosphate ABC transporter ATP-binding protein	COG1117	ABC-type phosphate transport system, ATPase component	P	P
1432	GC_00000013	core	globosum_GCF_004156235	gl	gl2	1203	60	95	2	PF00005.27	ABC transporter	WP_129874022.1	phosphate ABC transporter ATP-binding protein	COG1117	ABC-type phosphate transport system, ATPase component	P	P
1433	GC_00000013	core	globosum_GCF_004156235	gl	gl2	1207	60	95	2	PF00005.27	ABC transporter	WP_039171185.1	phosphate ABC transporter ATP-binding protein	COG1117	ABC-type phosphate transport system, ATPase component	P	P
1434	GC_00000013	core	globosum_GCF_004168525	gl	gl1	624	60	95	2	PF00005.27	ABC transporter	WP_026643513.1	phosphate ABC transporter ATP-binding protein	COG1117	ABC-type phosphate transport system, ATPase component	P	P
1435	GC_00000013	core	pseudolongum_GCF_000741325	ps	ps	7	60	95	2	PF00005.27	ABC transporter	WP_026643513.1	phosphate ABC transporter ATP-binding protein	COG1117	ABC-type phosphate transport system, ATPase component	P	P
1436	GC_00000013	core	pseudolongum_GCF_002846725	ps	ps	994	60	95	2	PF00005.27	ABC transporter	WP_026643513.1	phosphate ABC transporter ATP-binding protein	COG1117	ABC-type phosphate transport system, ATPase component	P	P
1437	GC_00000013	core	pseudolongum_GCF_002846755	ps	ps	644	60	95	2	PF00005.27	ABC transporter	WP_026643513.1	phosphate ABC transporter ATP-binding protein	COG1117	ABC-type phosphate transport system, ATPase component	P	P
1438	GC_00000013	core	pseudolongum_GCF_004155015	ps	ps	493	60	95	2	PF00005.27	ABC transporter	WP_026643513.1	phosphate ABC transporter ATP-binding protein	COG1117	ABC-type phosphate transport system, ATPase component	P	P
1439	GC_00000013	core	pseudolongum_GCF_004155395	ps	ps	353	60	95	2	PF00005.27	ABC transporter	WP_026643513.1	phosphate ABC transporter ATP-binding protein	COG1117	ABC-type phosphate transport system, ATPase component	P	P
1440	GC_00000013	core	pseudolongum_GCF_004155715	ps	ps	357	60	95	2	PF00005.27	ABC transporter	WP_026643513.1	phosphate ABC transporter ATP-binding protein	COG1117	ABC-type phosphate transport system, ATPase component	P	P
1441	GC_00000013	core	pseudolongum_GCF_004155725	ps	ps	358	60	95	2	PF00005.27	ABC transporter	WP_026643513.1	phosphate ABC transporter ATP-binding protein	COG1117	ABC-type phosphate transport system, ATPase component	P	P
1442	GC_00000013	core	pseudolongum_GCF_004155835	ps	ps	356	60	95	2	PF00005.27	ABC transporter	WP_026643513.1	phosphate ABC transporter ATP-binding protein	COG1117	ABC-type phosphate transport system, ATPase component	P	P
1443	GC_00000014	core	AF13_3LB	gl	gl3	1165	62	93	2
1444	GC_00000014	core	AGR2145	gl	gl2	247	62	93	2
1445	GC_00000014	core	AGR2145	gl	gl2	246	62	93	2
1446	GC_00000014	core	ATCC25526	ps	ps	689	62	93	2
1447	GC_00000014	core	E	gl	gl3	233	62	93	2
1448	GC_00000014	core	E	gl	gl3	234	62	93	2
1449	GC_00000014	core	EM10	gl	gl3	743	62	93	2
1450	GC_00000014	core	EM10	gl	gl3	742	62	93	2
1451	GC_00000014	core	EM13	gl	gl3	745	62	93	2
1452	GC_00000014	core	EM13	gl	gl3	744	62	93	2
1453	GC_00000014	core	NM87_A27A	gl	gl3	369	62	93	2
1454	GC_00000014	core	NM87_A27A	gl	gl3	368	62	93	2
1455	GC_00000014	core	PV8_2	gl	gl2	725	62	93	2
1456	GC_00000014	core	PV8_2	gl	gl2	726	62	93	2
1457	GC_00000014	core	S22_20	gl	gl3	916	62	93	2
1458	GC_00000014	core	S22_20	gl	gl3	915	62	93	2
1459	GC_00000014	core	UMB_MBP01	gl	gl3	679	62	93	2
1460	GC_00000014	core	UMB_MBP01	gl	gl3	678	62	93	2
1461	GC_00000014	core	globosum_DSM_20092_GCF_002706665	gl	gl1	1062	62	93	2
1462	GC_00000014	core	globosum_GCF_002846675	gl	gl1	1088	62	93	2
1463	GC_00000014	core	globosum_GCF_002846675	gl	gl1	1089	62	93	2
1464	GC_00000014	core	globosum_GCF_002846685	gl	gl1	1096	62	93	2
1465	GC_00000014	core	globosum_GCF_002846685	gl	gl1	1097	62	93	2
1466	GC_00000014	core	globosum_GCF_002846715	gl	gl2	298	62	93	2
1467	GC_00000014	core	globosum_GCF_002846775	gl	gl3	797	62	93	2
1468	GC_00000014	core	globosum_GCF_002846815	gl	gl3	586	62	93	2
1469	GC_00000014	core	globosum_GCF_002846835	gl	gl2	628	62	93	2
1470	GC_00000014	core	globosum_GCF_002846835	gl	gl2	629	62	93	2
1471	GC_00000014	core	globosum_GCF_002846845	gl	gl2	1133	62	93	2
1472	GC_00000014	core	globosum_GCF_002846845	gl	gl2	1134	62	93	2
1473	GC_00000014	core	globosum_GCF_004154995	gl	gl3	775	62	93	2
1474	GC_00000014	core	globosum_GCF_004154995	gl	gl3	776	62	93	2
1475	GC_00000014	core	globosum_GCF_004155045	gl	gl1	973	62	93	2
1476	GC_00000014	core	globosum_GCF_004155045	gl	gl1	974	62	93	2
1477	GC_00000014	core	globosum_GCF_004155095	gl	gl3	1545	62	93	2
1478	GC_00000014	core	globosum_GCF_004155115	gl	gl1	1147	62	93	2
1479	GC_00000014	core	globosum_GCF_004155135	gl	gl2	1515	62	93	2
1480	GC_00000014	core	globosum_GCF_004155135	gl	gl2	1516	62	93	2
1481	GC_00000014	core	globosum_GCF_004155145	gl	gl2	398	62	93	2
1482	GC_00000014	core	globosum_GCF_004155145	gl	gl2	399	62	93	2
1483	GC_00000014	core	globosum_GCF_004155235	gl	gl2	662	62	93	2
1484	GC_00000014	core	globosum_GCF_004155285	gl	gl2	149	62	93	2
1485	GC_00000014	core	globosum_GCF_004155305	gl	gl2	74	62	93	2
1486	GC_00000014	core	globosum_GCF_004155325	gl	gl1	1291	62	93	2
1487	GC_00000014	core	globosum_GCF_004155375	gl	gl3	782	62	93	2
1488	GC_00000014	core	globosum_GCF_004155375	gl	gl3	781	62	93	2
1489	GC_00000014	core	globosum_GCF_004155405	gl	gl1	860	62	93	2
1490	GC_00000014	core	globosum_GCF_004155425	gl	gl1	32	62	93	2
1491	GC_00000014	core	globosum_GCF_004155435	gl	gl1	1573	62	93	2
1492	GC_00000014	core	globosum_GCF_004155475	gl	gl3	787	62	93	2
1493	GC_00000014	core	globosum_GCF_004155475	gl	gl3	788	62	93	2
1494	GC_00000014	core	globosum_GCF_004155505	gl	gl3	1125	62	93	2
1495	GC_00000014	core	globosum_GCF_004155505	gl	gl3	1124	62	93	2
1496	GC_00000014	core	globosum_GCF_004155525	gl	gl3	768	62	93	2
1497	GC_00000014	core	globosum_GCF_004155525	gl	gl3	769	62	93	2
1498	GC_00000014	core	globosum_GCF_004155535	gl	gl3	1646	62	93	2
1499	GC_00000014	core	globosum_GCF_004155565	gl	gl2	923	62	93	2
1500	GC_00000014	core	globosum_GCF_004155565	gl	gl2	924	62	93	2
1501	GC_00000014	core	globosum_GCF_004155595	gl	gl2	815	62	93	2
1502	GC_00000014	core	globosum_GCF_004155595	gl	gl2	816	62	93	2
1503	GC_00000014	core	globosum_GCF_004155615	gl	gl3	793	62	93	2
1504	GC_00000014	core	globosum_GCF_004155615	gl	gl3	792	62	93	2
1505	GC_00000014	core	globosum_GCF_004155625	gl	gl2	36	62	93	2
1506	GC_00000014	core	globosum_GCF_004155635	gl	gl2	879	62	93	2
1507	GC_00000014	core	globosum_GCF_004155635	gl	gl2	880	62	93	2
1508	GC_00000014	core	globosum_GCF_004155645	gl	gl2	762	62	93	2
1509	GC_00000014	core	globosum_GCF_004155695	gl	gl1	35	62	93	2
1510	GC_00000014	core	globosum_GCF_004155695	gl	gl1	36	62	93	2
1511	GC_00000014	core	globosum_GCF_004155705	gl	gl2	977	62	93	2
1512	GC_00000014	core	globosum_GCF_004155705	gl	gl2	978	62	93	2
1513	GC_00000014	core	globosum_GCF_004155745	gl	gl2	810	62	93	2
1514	GC_00000014	core	globosum_GCF_004155745	gl	gl2	811	62	93	2
1515	GC_00000014	core	globosum_GCF_004155805	gl	gl2	748	62	93	2
1516	GC_00000014	core	globosum_GCF_004155805	gl	gl2	749	62	93	2
1517	GC_00000014	core	globosum_GCF_004155855	gl	gl1	1017	62	93	2
1518	GC_00000014	core	globosum_GCF_004156085	gl	gl3	780	62	93	2
1519	GC_00000014	core	globosum_GCF_004156085	gl	gl3	782	62	93	2
1520	GC_00000014	core	globosum_GCF_004156115	gl	gl2	852	62	93	2
1521	GC_00000014	core	globosum_GCF_004156135	gl	gl2	263	62	93	2
1522	GC_00000014	core	globosum_GCF_004156145	gl	gl1	282	62	93	2
1523	GC_00000014	core	globosum_GCF_004156175	gl	gl3	381	62	93	2
1524	GC_00000014	core	globosum_GCF_004156175	gl	gl3	382	62	93	2
1525	GC_00000014	core	globosum_GCF_004156235	gl	gl2	1605	62	93	2
1526	GC_00000014	core	globosum_GCF_004168525	gl	gl1	1003	62	93	2
1527	GC_00000014	core	globosum_GCF_004168525	gl	gl1	1004	62	93	2
1528	GC_00000014	core	pseudolongum_GCF_000741325	ps	ps	351	62	93	2
1529	GC_00000014	core	pseudolongum_GCF_002846725	ps	ps	502	62	93	2
1530	GC_00000014	core	pseudolongum_GCF_002846755	ps	ps	1003	62	93	2
1531	GC_00000014	core	pseudolongum_GCF_004155015	ps	ps	856	62	93	2
1532	GC_00000014	core	pseudolongum_GCF_004155395	ps	ps	705	62	93	2
1533	GC_00000014	core	pseudolongum_GCF_004155715	ps	ps	709	62	93	2
1534	GC_00000014	core	pseudolongum_GCF_004155725	ps	ps	710	62	93	2
1535	GC_00000014	core	pseudolongum_GCF_004155835	ps	ps	705	62	93	2
1536	GC_00000015	core	AF13_3LB	gl	gl3	1664	62	87	3	PF00436.25	Single-strand binding protein family	WP_022858969.1	single-stranded DNA-binding protein	COG0629	Single-stranded DNA-binding protein	L	L
1537	GC_00000015	core	AF13_3LB	gl	gl3	1773	62	87	3	PF00436.25	Single-strand binding protein family	WP_118239772.1	single-stranded DNA-binding protein	COG0629	Single-stranded DNA-binding protein	L	L
1538	GC_00000015	core	AF13_3LB	gl	gl3	891	62	87	3	PF00436.25	Single-strand binding protein family	WP_118239109.1	single-stranded DNA-binding protein	COG0629	Single-stranded DNA-binding protein	L	L
1539	GC_00000015	core	AGR2145	gl	gl2	1561	62	87	3	PF00436.25	Single-strand binding protein family	WP_022858969.1	single-stranded DNA-binding protein (ssb)	COG0629	Single-stranded DNA-binding protein	L	L
1540	GC_00000015	core	ATCC25526	ps	ps	1418	62	87	3	PF00436.25	Single-strand binding protein family	IGS:Strain-ATCC_Illumina_pseudo_14740	single-stranded DNA-binding protein (ssb)	COG0629	Single-stranded DNA-binding protein	L	L
1541	GC_00000015	core	E	gl	gl3	1296	62	87	3	PF00436.25	Single-strand binding protein family	IGS:Strain_E_contigs_13490	single-stranded DNA-binding protein (ssb)	COG0629	Single-stranded DNA-binding protein	L	L
1542	GC_00000015	core	EM10	gl	gl3	1563	62	87	3	PF00436.25	Single-strand binding protein family	IGS:Strain-EM10_Illumina_pseudo_16220	single-stranded DNA-binding protein (ssb)	COG0629	Single-stranded DNA-binding protein	L	L
1543	GC_00000015	core	EM13	gl	gl3	1565	62	87	3	PF00436.25	Single-strand binding protein family	IGS:Strain-EM13_Illumina_pseudo_16240	single-stranded DNA-binding protein (ssb)	COG0629	Single-stranded DNA-binding protein	L	L
1544	GC_00000015	core	NM87_A27A	gl	gl3	1157	62	87	3	PF00436.25	Single-strand binding protein family	WP_022858969.1	single-stranded DNA-binding protein	COG0629	Single-stranded DNA-binding protein	L	L
1545	GC_00000015	core	PV8_2	gl	gl2	1502	62	87	3	PF00436.25	Single-strand binding protein family	WP_022858969.1	single-stranded DNA-binding protein	COG0629	Single-stranded DNA-binding protein	L	L
1546	GC_00000015	core	PV8_2	gl	gl2	995	62	87	3	PF00436.25	Single-strand binding protein family	WP_081277532.1	single-stranded DNA-binding protein	COG0629	Single-stranded DNA-binding protein	L	L
1547	GC_00000015	core	S22_20	gl	gl3	995	62	87	3	PF00436.25	Single-strand binding protein family	WP_022858969.1	single-stranded DNA-binding protein	COG0629	Single-stranded DNA-binding protein	L	L
1548	GC_00000015	core	S22_20	gl	gl3	266	62	87	3	PF00436.25	Single-strand binding protein family	WP_120358852.1	single-stranded DNA-binding protein	COG0629	Single-stranded DNA-binding protein	L	L
1549	GC_00000015	core	UMB_MBP01	gl	gl3	1471	62	87	3	PF00436.25	Single-strand binding protein family	WP_022858969.1	single-stranded DNA-binding protein (ssb)	COG0629	Single-stranded DNA-binding protein	L	L
1550	GC_00000015	core	globosum_DSM_20092_GCF_002706665	gl	gl1	335	62	87	3	PF00436.25	Single-strand binding protein family	WP_022858969.1	single-stranded DNA-binding protein	COG0629	Single-stranded DNA-binding protein	L	L
1551	GC_00000015	core	globosum_GCF_002846675	gl	gl1	778	62	87	3	PF00436.25	Single-strand binding protein family	WP_101393939.1	single-stranded DNA-binding protein	COG0629	Single-stranded DNA-binding protein	L	L
1552	GC_00000015	core	globosum_GCF_002846685	gl	gl1	326	62	87	3	PF00436.25	Single-strand binding protein family	WP_022858969.1	single-stranded DNA-binding protein	COG0629	Single-stranded DNA-binding protein	L	L
1553	GC_00000015	core	globosum_GCF_002846715	gl	gl2	1077	62	87	3	PF00436.25	Single-strand binding protein family	WP_101397923.1	single-stranded DNA-binding protein	COG0629	Single-stranded DNA-binding protein	L	L
1554	GC_00000015	core	globosum_GCF_002846715	gl	gl2	586	62	87	3	PF00436.25	Single-strand binding protein family	WP_101397457.1	single-stranded DNA-binding protein	COG0629	Single-stranded DNA-binding protein	L	L
1555	GC_00000015	core	globosum_GCF_002846775	gl	gl3	1562	62	87	3	PF00436.25	Single-strand binding protein family	WP_101399804.1	single-stranded DNA-binding protein	COG0629	Single-stranded DNA-binding protein	L	L
1556	GC_00000015	core	globosum_GCF_002846815	gl	gl3	1026	62	87	3	PF00436.25	Single-strand binding protein family	WP_022858969.1	single-stranded DNA-binding protein	COG0629	Single-stranded DNA-binding protein	L	L
1557	GC_00000015	core	globosum_GCF_002846835	gl	gl2	1369	62	87	3	PF00436.25	Single-strand binding protein family	WP_022858969.1	single-stranded DNA-binding protein	COG0629	Single-stranded DNA-binding protein	L	L
1558	GC_00000015	core	globosum_GCF_002846835	gl	gl2	207	62	87	3	PF00436.25	Single-strand binding protein family	WP_101430618.1	single-stranded DNA-binding protein	COG0629	Single-stranded DNA-binding protein	L	L
1559	GC_00000015	core	globosum_GCF_002846835	gl	gl2	913	62	87	3	PF00436.25	Single-strand binding protein family	WP_101430862.1	single-stranded DNA-binding protein	COG0629	Single-stranded DNA-binding protein	L	L
1560	GC_00000015	core	globosum_GCF_002846845	gl	gl2	253	62	87	3	PF00436.25	Single-strand binding protein family	WP_022858969.1	single-stranded DNA-binding protein	COG0629	Single-stranded DNA-binding protein	L	L
1561	GC_00000015	core	globosum_GCF_002846845	gl	gl2	1432	62	87	3	PF00436.25	Single-strand binding protein family	WP_101430862.1	single-stranded DNA-binding protein	COG0629	Single-stranded DNA-binding protein	L	L
1562	GC_00000015	core	globosum_GCF_004154995	gl	gl3	961	62	87	3	PF00436.25	Single-strand binding protein family	WP_022858969.1	single-stranded DNA-binding protein	COG0629	Single-stranded DNA-binding protein	L	L
1563	GC_00000015	core	globosum_GCF_004155045	gl	gl1	185	62	87	3	PF00436.25	Single-strand binding protein family	WP_129902819.1	single-stranded DNA-binding protein	COG0629	Single-stranded DNA-binding protein	L	L
1564	GC_00000015	core	globosum_GCF_004155095	gl	gl3	770	62	87	3	PF00436.25	Single-strand binding protein family	WP_022858969.1	single-stranded DNA-binding protein	COG0629	Single-stranded DNA-binding protein	L	L
1565	GC_00000015	core	globosum_GCF_004155115	gl	gl1	418	62	87	3	PF00436.25	Single-strand binding protein family	WP_022858969.1	single-stranded DNA-binding protein	COG0629	Single-stranded DNA-binding protein	L	L
1566	GC_00000015	core	globosum_GCF_004155135	gl	gl2	786	62	87	3	PF00436.25	Single-strand binding protein family	WP_129864737.1	single-stranded DNA-binding protein	COG0629	Single-stranded DNA-binding protein	L	L
1567	GC_00000015	core	globosum_GCF_004155135	gl	gl2	1062	62	87	3	PF00436.25	Single-strand binding protein family	WP_129863970.1	single-stranded DNA-binding protein	COG0629	Single-stranded DNA-binding protein	L	L
1568	GC_00000015	core	globosum_GCF_004155145	gl	gl2	1256	62	87	3	PF00436.25	Single-strand binding protein family	WP_022858969.1	single-stranded DNA-binding protein	COG0629	Single-stranded DNA-binding protein	L	L
1569	GC_00000015	core	globosum_GCF_004155145	gl	gl2	1490	62	87	3	PF00436.25	Single-strand binding protein family	WP_129966176.1	single-stranded DNA-binding protein	COG0629	Single-stranded DNA-binding protein	L	L
1570	GC_00000015	core	globosum_GCF_004155145	gl	gl2	684	62	87	3	PF00436.25	Single-strand binding protein family	WP_129966445.1	single-stranded DNA-binding protein	COG0629	Single-stranded DNA-binding protein	L	L
1571	GC_00000015	core	globosum_GCF_004155235	gl	gl2	1398	62	87	3	PF00436.25	Single-strand binding protein family	WP_101397923.1	single-stranded DNA-binding protein	COG0629	Single-stranded DNA-binding protein	L	L
1572	GC_00000015	core	globosum_GCF_004155285	gl	gl2	1032	62	87	3	PF00436.25	Single-strand binding protein family	WP_101397923.1	single-stranded DNA-binding protein	COG0629	Single-stranded DNA-binding protein	L	L
1573	GC_00000015	core	globosum_GCF_004155285	gl	gl2	508	62	87	3	PF00436.25	Single-strand binding protein family	WP_129866408.1	single-stranded DNA-binding protein	COG0629	Single-stranded DNA-binding protein	L	L
1574	GC_00000015	core	globosum_GCF_004155285	gl	gl2	437	62	87	3	PF00436.25	Single-strand binding protein family	WP_129866347.1	single-stranded DNA-binding protein	COG0629	Single-stranded DNA-binding protein	L	L
1575	GC_00000015	core	globosum_GCF_004155305	gl	gl2	1079	62	87	3	PF00436.25	Single-strand binding protein family	WP_129967100.1	single-stranded DNA-binding protein	COG0629	Single-stranded DNA-binding protein	L	L
1576	GC_00000015	core	globosum_GCF_004155305	gl	gl2	381	62	87	3	PF00436.25	Single-strand binding protein family	WP_129966884.1	single-stranded DNA-binding protein	COG0629	Single-stranded DNA-binding protein	L	L
1577	GC_00000015	core	globosum_GCF_004155325	gl	gl1	555	62	87	3	PF00436.25	Single-strand binding protein family	WP_022858969.1	single-stranded DNA-binding protein	COG0629	Single-stranded DNA-binding protein	L	L
1578	GC_00000015	core	globosum_GCF_004155375	gl	gl3	1593	62	87	3	PF00436.25	Single-strand binding protein family	WP_022858969.1	single-stranded DNA-binding protein	COG0629	Single-stranded DNA-binding protein	L	L
1579	GC_00000015	core	globosum_GCF_004155375	gl	gl3	1071	62	87	3	PF00436.25	Single-strand binding protein family	WP_129903998.1	single-stranded DNA-binding protein	COG0629	Single-stranded DNA-binding protein	L	L
1580	GC_00000015	core	globosum_GCF_004155405	gl	gl1	110	62	87	3	PF00436.25	Single-strand binding protein family	WP_022858969.1	single-stranded DNA-binding protein	COG0629	Single-stranded DNA-binding protein	L	L
1581	GC_00000015	core	globosum_GCF_004155425	gl	gl1	740	62	87	3	PF00436.25	Single-strand binding protein family	WP_022858969.1	single-stranded DNA-binding protein	COG0629	Single-stranded DNA-binding protein	L	L
1582	GC_00000015	core	globosum_GCF_004155435	gl	gl1	732	62	87	3	PF00436.25	Single-strand binding protein family	WP_129902819.1	single-stranded DNA-binding protein	COG0629	Single-stranded DNA-binding protein	L	L
1583	GC_00000015	core	globosum_GCF_004155475	gl	gl3	1550	62	87	3	PF00436.25	Single-strand binding protein family	WP_129864737.1	single-stranded DNA-binding protein	COG0629	Single-stranded DNA-binding protein	L	L
1584	GC_00000015	core	globosum_GCF_004155475	gl	gl3	1060	62	87	3	PF00436.25	Single-strand binding protein family	WP_129905556.1	single-stranded DNA-binding protein (ssb)	COG0629	Single-stranded DNA-binding protein	L	L
1585	GC_00000015	core	globosum_GCF_004155505	gl	gl3	359	62	87	3	PF00436.25	Single-strand binding protein family	WP_022858969.1	single-stranded DNA-binding protein	COG0629	Single-stranded DNA-binding protein	L	L
1586	GC_00000015	core	globosum_GCF_004155525	gl	gl3	1521	62	87	3	PF00436.25	Single-strand binding protein family	WP_022858969.1	single-stranded DNA-binding protein	COG0629	Single-stranded DNA-binding protein	L	L
1587	GC_00000015	core	globosum_GCF_004155535	gl	gl3	771	62	87	3	PF00436.25	Single-strand binding protein family	WP_022858969.1	single-stranded DNA-binding protein	COG0629	Single-stranded DNA-binding protein	L	L
1588	GC_00000015	core	globosum_GCF_004155565	gl	gl2	140	62	87	3	PF00436.25	Single-strand binding protein family	WP_101397923.1	single-stranded DNA-binding protein	COG0629	Single-stranded DNA-binding protein	L	L
1589	GC_00000015	core	globosum_GCF_004155565	gl	gl2	1201	62	87	3	PF00436.25	Single-strand binding protein family	WP_129913093.1	single-stranded DNA-binding protein (ssb)	COG0629	Single-stranded DNA-binding protein	L	L
1590	GC_00000015	core	globosum_GCF_004155595	gl	gl2	1575	62	87	3	PF00436.25	Single-strand binding protein family	WP_022858969.1	single-stranded DNA-binding protein	COG0629	Single-stranded DNA-binding protein	L	L
1591	GC_00000015	core	globosum_GCF_004155595	gl	gl2	1106	62	87	3	PF00436.25	Single-strand binding protein family	WP_129852909.1	single-stranded DNA-binding protein	COG0629	Single-stranded DNA-binding protein	L	L
1592	GC_00000015	core	globosum_GCF_004155595	gl	gl2	738	62	87	3	PF00436.25	Single-strand binding protein family	WP_129852763.1	single-stranded DNA-binding protein	COG0629	Single-stranded DNA-binding protein	L	L
1593	GC_00000015	core	globosum_GCF_004155615	gl	gl3	1599	62	87	3	PF00436.25	Single-strand binding protein family	WP_022858969.1	single-stranded DNA-binding protein	COG0629	Single-stranded DNA-binding protein	L	L
1594	GC_00000015	core	globosum_GCF_004155625	gl	gl2	1260	62	87	3	PF00436.25	Single-strand binding protein family	WP_129898942.1	single-stranded DNA-binding protein	COG0629	Single-stranded DNA-binding protein	L	L
1595	GC_00000015	core	globosum_GCF_004155635	gl	gl2	248	62	87	3	PF00436.25	Single-strand binding protein family	WP_022858969.1	single-stranded DNA-binding protein	COG0629	Single-stranded DNA-binding protein	L	L
1596	GC_00000015	core	globosum_GCF_004155635	gl	gl2	1152	62	87	3	PF00436.25	Single-strand binding protein family	WP_129868458.1	single-stranded DNA-binding protein	COG0629	Single-stranded DNA-binding protein	L	L
1597	GC_00000015	core	globosum_GCF_004155645	gl	gl2	828	62	87	3	PF00436.25	Single-strand binding protein family	WP_022858969.1	single-stranded DNA-binding protein	COG0629	Single-stranded DNA-binding protein	L	L
1598	GC_00000015	core	globosum_GCF_004155695	gl	gl1	748	62	87	3	PF00436.25	Single-strand binding protein family	WP_101393939.1	single-stranded DNA-binding protein	COG0629	Single-stranded DNA-binding protein	L	L
1599	GC_00000015	core	globosum_GCF_004155705	gl	gl2	740	62	87	3	PF00436.25	Single-strand binding protein family	WP_022858969.1	single-stranded DNA-binding protein	COG0629	Single-stranded DNA-binding protein	L	L
1600	GC_00000015	core	globosum_GCF_004155745	gl	gl2	192	62	87	3	PF00436.25	Single-strand binding protein family	WP_101397923.1	single-stranded DNA-binding protein	COG0629	Single-stranded DNA-binding protein	L	L
1601	GC_00000015	core	globosum_GCF_004155805	gl	gl2	1528	62	87	3	PF00436.25	Single-strand binding protein family	WP_022858969.1	single-stranded DNA-binding protein	COG0629	Single-stranded DNA-binding protein	L	L
1602	GC_00000015	core	globosum_GCF_004155805	gl	gl2	1040	62	87	3	PF00436.25	Single-strand binding protein family	WP_129869836.1	single-stranded DNA-binding protein	COG0629	Single-stranded DNA-binding protein	L	L
1603	GC_00000015	core	globosum_GCF_004155855	gl	gl1	277	62	87	3	PF00436.25	Single-strand binding protein family	WP_022858969.1	single-stranded DNA-binding protein	COG0629	Single-stranded DNA-binding protein	L	L
1604	GC_00000015	core	globosum_GCF_004156085	gl	gl3	1520	62	87	3	PF00436.25	Single-strand binding protein family	WP_022858969.1	single-stranded DNA-binding protein	COG0629	Single-stranded DNA-binding protein	L	L
1605	GC_00000015	core	globosum_GCF_004156115	gl	gl2	1758	62	87	3	PF00436.25	Single-strand binding protein family	WP_129871230.1	single-stranded DNA-binding protein	COG0629	Single-stranded DNA-binding protein	L	L
1606	GC_00000015	core	globosum_GCF_004156115	gl	gl2	1295	62	87	3	PF00436.25	Single-strand binding protein family	WP_129871007.1	single-stranded DNA-binding protein	COG0629	Single-stranded DNA-binding protein	L	L
1607	GC_00000015	core	globosum_GCF_004156135	gl	gl2	1007	62	87	3	PF00436.25	Single-strand binding protein family	WP_101397923.1	single-stranded DNA-binding protein	COG0629	Single-stranded DNA-binding protein	L	L
1608	GC_00000015	core	globosum_GCF_004156145	gl	gl1	1226	62	87	3	PF00436.25	Single-strand binding protein family	WP_022858969.1	single-stranded DNA-binding protein	COG0629	Single-stranded DNA-binding protein	L	L
1609	GC_00000015	core	globosum_GCF_004156175	gl	gl3	1222	62	87	3	PF00436.25	Single-strand binding protein family	WP_022858969.1	single-stranded DNA-binding protein	COG0629	Single-stranded DNA-binding protein	L	L
1610	GC_00000015	core	globosum_GCF_004156175	gl	gl3	685	62	87	3	PF00436.25	Single-strand binding protein family	WP_129917571.1	single-stranded DNA-binding protein	COG0629	Single-stranded DNA-binding protein	L	L
1611	GC_00000015	core	globosum_GCF_004156235	gl	gl2	860	62	87	3	PF00436.25	Single-strand binding protein family	WP_101397923.1	single-stranded DNA-binding protein	COG0629	Single-stranded DNA-binding protein	L	L
1612	GC_00000015	core	globosum_GCF_004156235	gl	gl2	379	62	87	3	PF00436.25	Single-strand binding protein family	WP_129874349.1	single-stranded DNA-binding protein	COG0629	Single-stranded DNA-binding protein	L	L
1613	GC_00000015	core	globosum_GCF_004168525	gl	gl1	257	62	87	3	PF00436.25	Single-strand binding protein family	WP_033489468.1	single-stranded DNA-binding protein	COG0629	Single-stranded DNA-binding protein	L	L
1614	GC_00000015	core	pseudolongum_GCF_000741325	ps	ps	1014	62	87	3	PF00436.25	Single-strand binding protein family	WP_033489468.1	single-stranded DNA-binding protein	COG0629	Single-stranded DNA-binding protein	L	L
1615	GC_00000015	core	pseudolongum_GCF_002846725	ps	ps	1424	62	87	3	PF00436.25	Single-strand binding protein family	WP_033489468.1	single-stranded DNA-binding protein	COG0629	Single-stranded DNA-binding protein	L	L
1616	GC_00000015	core	pseudolongum_GCF_002846755	ps	ps	321	62	87	3	PF00436.25	Single-strand binding protein family	WP_033489468.1	single-stranded DNA-binding protein	COG0629	Single-stranded DNA-binding protein	L	L
1617	GC_00000015	core	pseudolongum_GCF_004155015	ps	ps	1560	62	87	3	PF00436.25	Single-strand binding protein family	WP_130013525.1	single-stranded DNA-binding protein	COG0629	Single-stranded DNA-binding protein	L	L
1618	GC_00000015	core	pseudolongum_GCF_004155395	ps	ps	1415	62	87	3	PF00436.25	Single-strand binding protein family	WP_033489468.1	single-stranded DNA-binding protein	COG0629	Single-stranded DNA-binding protein	L	L
1619	GC_00000015	core	pseudolongum_GCF_004155715	ps	ps	1445	62	87	3	PF00436.25	Single-strand binding protein family	WP_033489468.1	single-stranded DNA-binding protein	COG0629	Single-stranded DNA-binding protein	L	L
1620	GC_00000015	core	pseudolongum_GCF_004155715	ps	ps	992	62	87	3	PF00436.25	Single-strand binding protein family	WP_129990038.1	single-stranded DNA-binding protein	COG0629	Single-stranded DNA-binding protein	L	L
1621	GC_00000015	core	pseudolongum_GCF_004155725	ps	ps	1401	62	87	3	PF00436.25	Single-strand binding protein family	WP_033489468.1	single-stranded DNA-binding protein	COG0629	Single-stranded DNA-binding protein	L	L
1622	GC_00000015	core	pseudolongum_GCF_004155835	ps	ps	1404	62	87	3	PF00436.25	Single-strand binding protein family	WP_033489468.1	single-stranded DNA-binding protein	COG0629	Single-stranded DNA-binding protein	L	L
1623	GC_00000016	core	AF13_3LB	gl	gl3	477	62	87	3
1624	GC_00000016	core	AGR2145	gl	gl2	1082	62	87	3
1625	GC_00000016	core	ATCC25526	ps	ps	480	62	87	3
1626	GC_00000016	core	ATCC25526	ps	ps	479	62	87	3
1627	GC_00000016	core	ATCC25526	ps	ps	481	62	87	3
1628	GC_00000016	core	E	gl	gl3	1070	62	87	3
1629	GC_00000016	core	EM10	gl	gl3	526	62	87	3
1630	GC_00000016	core	EM13	gl	gl3	526	62	87	3
1631	GC_00000016	core	NM87_A27A	gl	gl3	432	62	87	3
1632	GC_00000016	core	PV8_2	gl	gl2	521	62	87	3
1633	GC_00000016	core	S22_20	gl	gl3	104	62	87	3
1634	GC_00000016	core	UMB_MBP01	gl	gl3	466	62	87	3
1635	GC_00000016	core	globosum_DSM_20092_GCF_002706665	gl	gl1	1278	62	87	3
1636	GC_00000016	core	globosum_GCF_002846675	gl	gl1	256	62	87	3
1637	GC_00000016	core	globosum_GCF_002846675	gl	gl1	257	62	87	3
1638	GC_00000016	core	globosum_GCF_002846685	gl	gl1	885	62	87	3
1639	GC_00000016	core	globosum_GCF_002846715	gl	gl2	97	62	87	3
1640	GC_00000016	core	globosum_GCF_002846775	gl	gl3	579	62	87	3
1641	GC_00000016	core	globosum_GCF_002846815	gl	gl3	1444	62	87	3
1642	GC_00000016	core	globosum_GCF_002846835	gl	gl2	427	62	87	3
1643	GC_00000016	core	globosum_GCF_002846845	gl	gl2	926	62	87	3
1644	GC_00000016	core	globosum_GCF_002846845	gl	gl2	927	62	87	3
1645	GC_00000016	core	globosum_GCF_004154995	gl	gl3	560	62	87	3
1646	GC_00000016	core	globosum_GCF_004155045	gl	gl1	768	62	87	3			WP_129902565.1	flavodoxin family protein
1647	GC_00000016	core	globosum_GCF_004155095	gl	gl3	1333	62	87	3
1648	GC_00000016	core	globosum_GCF_004155115	gl	gl1	940	62	87	3
1649	GC_00000016	core	globosum_GCF_004155135	gl	gl2	1297	62	87	3
1650	GC_00000016	core	globosum_GCF_004155145	gl	gl2	188	62	87	3			WP_129966272.1	flavodoxin family protein
1651	GC_00000016	core	globosum_GCF_004155235	gl	gl2	454	62	87	3			WP_129895058.1	flavodoxin family protein
1652	GC_00000016	core	globosum_GCF_004155285	gl	gl2	1620	62	87	3
1653	GC_00000016	core	globosum_GCF_004155305	gl	gl2	1553	62	87	3
1654	GC_00000016	core	globosum_GCF_004155325	gl	gl1	1083	62	87	3
1655	GC_00000016	core	globosum_GCF_004155325	gl	gl1	1082	62	87	3
1656	GC_00000016	core	globosum_GCF_004155375	gl	gl3	571	62	87	3
1657	GC_00000016	core	globosum_GCF_004155405	gl	gl1	644	62	87	3
1658	GC_00000016	core	globosum_GCF_004155425	gl	gl1	1330	62	87	3
1659	GC_00000016	core	globosum_GCF_004155435	gl	gl1	1350	62	87	3			WP_129904524.1	flavodoxin family protein
1660	GC_00000016	core	globosum_GCF_004155475	gl	gl3	570	62	87	3
1661	GC_00000016	core	globosum_GCF_004155505	gl	gl3	915	62	87	3
1662	GC_00000016	core	globosum_GCF_004155505	gl	gl3	916	62	87	3
1663	GC_00000016	core	globosum_GCF_004155525	gl	gl3	554	62	87	3
1664	GC_00000016	core	globosum_GCF_004155535	gl	gl3	1436	62	87	3
1665	GC_00000016	core	globosum_GCF_004155565	gl	gl2	710	62	87	3
1666	GC_00000016	core	globosum_GCF_004155595	gl	gl2	534	62	87	3			WP_129852692.1	flavodoxin family protein
1667	GC_00000016	core	globosum_GCF_004155595	gl	gl2	533	62	87	3
1668	GC_00000016	core	globosum_GCF_004155615	gl	gl3	584	62	87	3
1669	GC_00000016	core	globosum_GCF_004155625	gl	gl2	229	62	87	3
1670	GC_00000016	core	globosum_GCF_004155635	gl	gl2	676	62	87	3
1671	GC_00000016	core	globosum_GCF_004155645	gl	gl2	547	62	87	3
1672	GC_00000016	core	globosum_GCF_004155695	gl	gl1	1508	62	87	3
1673	GC_00000016	core	globosum_GCF_004155705	gl	gl2	532	62	87	3			WP_129852692.1	flavodoxin family protein
1674	GC_00000016	core	globosum_GCF_004155705	gl	gl2	531	62	87	3
1675	GC_00000016	core	globosum_GCF_004155745	gl	gl2	607	62	87	3
1676	GC_00000016	core	globosum_GCF_004155805	gl	gl2	546	62	87	3
1677	GC_00000016	core	globosum_GCF_004155855	gl	gl1	802	62	87	3
1678	GC_00000016	core	globosum_GCF_004156085	gl	gl3	570	62	87	3
1679	GC_00000016	core	globosum_GCF_004156115	gl	gl2	566	62	87	3
1680	GC_00000016	core	globosum_GCF_004156115	gl	gl2	565	62	87	3
1681	GC_00000016	core	globosum_GCF_004156135	gl	gl2	56	62	87	3
1682	GC_00000016	core	globosum_GCF_004156145	gl	gl1	69	62	87	3
1683	GC_00000016	core	globosum_GCF_004156175	gl	gl3	164	62	87	3
1684	GC_00000016	core	globosum_GCF_004156235	gl	gl2	1366	62	87	3
1685	GC_00000016	core	globosum_GCF_004168525	gl	gl1	796	62	87	3
1686	GC_00000016	core	pseudolongum_GCF_000741325	ps	ps	155	62	87	3
1687	GC_00000016	core	pseudolongum_GCF_000741325	ps	ps	154	62	87	3
1688	GC_00000016	core	pseudolongum_GCF_000741325	ps	ps	156	62	87	3
1689	GC_00000016	core	pseudolongum_GCF_002846725	ps	ps	733	62	87	3
1690	GC_00000016	core	pseudolongum_GCF_002846725	ps	ps	734	62	87	3
1691	GC_00000016	core	pseudolongum_GCF_002846725	ps	ps	732	62	87	3
1692	GC_00000016	core	pseudolongum_GCF_002846755	ps	ps	803	62	87	3
1693	GC_00000016	core	pseudolongum_GCF_002846755	ps	ps	802	62	87	3
1694	GC_00000016	core	pseudolongum_GCF_002846755	ps	ps	804	62	87	3
1695	GC_00000016	core	pseudolongum_GCF_004155015	ps	ps	647	62	87	3
1696	GC_00000016	core	pseudolongum_GCF_004155015	ps	ps	646	62	87	3
1697	GC_00000016	core	pseudolongum_GCF_004155015	ps	ps	648	62	87	3
1698	GC_00000016	core	pseudolongum_GCF_004155395	ps	ps	501	62	87	3
1699	GC_00000016	core	pseudolongum_GCF_004155395	ps	ps	500	62	87	3
1700	GC_00000016	core	pseudolongum_GCF_004155395	ps	ps	502	62	87	3
1701	GC_00000016	core	pseudolongum_GCF_004155715	ps	ps	507	62	87	3
1702	GC_00000016	core	pseudolongum_GCF_004155715	ps	ps	506	62	87	3
1703	GC_00000016	core	pseudolongum_GCF_004155715	ps	ps	508	62	87	3
1704	GC_00000016	core	pseudolongum_GCF_004155725	ps	ps	500	62	87	3
1705	GC_00000016	core	pseudolongum_GCF_004155725	ps	ps	499	62	87	3
1706	GC_00000016	core	pseudolongum_GCF_004155725	ps	ps	501	62	87	3
1707	GC_00000016	core	pseudolongum_GCF_004155835	ps	ps	501	62	87	3
1708	GC_00000016	core	pseudolongum_GCF_004155835	ps	ps	500	62	87	3
1709	GC_00000016	core	pseudolongum_GCF_004155835	ps	ps	502	62	87	3
1710	GC_00000017	accessory	AF13_3LB	gl	gl3	1447	34	79	7	PF00239.21	Resolvase, N terminal domain	WP_118239558.1	IS607 family transposase	COG2452	Predicted site-specific integrase-resolvase	X	X
1711	GC_00000017	accessory	E	gl	gl3	91	34	79	7	PF00239.21	Resolvase, N terminal domain	IGS:Strain_E_contigs_00930	putative site-specific integrase-resolvase	COG2452	Predicted site-specific integrase-resolvase	X	X
1712	GC_00000017	accessory	EM10	gl	gl3	883	34	79	7	PF00239.21	Resolvase, N terminal domain	IGS:Strain-EM10_Illumina_pseudo_09260	putative site-specific integrase-resolvase	COG2452	Predicted site-specific integrase-resolvase	X	X
1713	GC_00000017	accessory	EM13	gl	gl3	887	34	79	7	PF00239.21	Resolvase, N terminal domain	IGS:Strain-EM13_Illumina_pseudo_09310	putative site-specific integrase-resolvase	COG2452	Predicted site-specific integrase-resolvase	X	X
1714	GC_00000017	accessory	NM87_A27A	gl	gl3	880	34	79	7	PF00239.21	Resolvase, N terminal domain	WP_136511574.1	IS607 family transposase	COG2452	Predicted site-specific integrase-resolvase	X	X
1715	GC_00000017	accessory	UMB_MBP01	gl	gl3	820	34	79	7	PF00239.21	Resolvase, N terminal domain	WP_095507750.1	IS607 family transposase	COG2452	Predicted site-specific integrase-resolvase	X	X
1716	GC_00000017	accessory	globosum_DSM_20092_GCF_002706665	gl	gl1	1277	34	79	7	PF00239.21	Resolvase, N terminal domain	WP_033502147.1	IS607 family transposase	COG2452	Predicted site-specific integrase-resolvase	X	X
1717	GC_00000017	accessory	globosum_DSM_20092_GCF_002706665	gl	gl1	310	34	79	7	PF00239.21	Resolvase, N terminal domain	WP_034878931.1	IS607 family transposase	COG2452	Predicted site-specific integrase-resolvase	X	X
1718	GC_00000017	accessory	globosum_DSM_20092_GCF_002706665	gl	gl1	561	34	79	7	PF00239.21	Resolvase, N terminal domain	WP_034879165.1	IS607 family transposase	COG2452	Predicted site-specific integrase-resolvase	X	X
1719	GC_00000017	accessory	globosum_DSM_20092_GCF_002706665	gl	gl1	408	34	79	7	PF00239.21	Resolvase, N terminal domain	WP_026644249.1	IS607 family transposase	COG2452	Predicted site-specific integrase-resolvase	X	X
1720	GC_00000017	accessory	globosum_GCF_002846675	gl	gl1	255	34	79	7	PF00239.21	Resolvase, N terminal domain	WP_101393699.1	IS607 family transposase	COG2452	Predicted site-specific integrase-resolvase	X	X
1721	GC_00000017	accessory	globosum_GCF_002846675	gl	gl1	839	34	79	7	PF00239.21	Resolvase, N terminal domain	WP_101393115.1	IS607 family transposase	COG2452	Predicted site-specific integrase-resolvase	X	X
1722	GC_00000017	accessory	globosum_GCF_002846675	gl	gl1	985	34	79	7	PF00239.21	Resolvase, N terminal domain	WP_101393115.1	IS607 family transposase	COG2452	Predicted site-specific integrase-resolvase	X	X
1723	GC_00000017	accessory	globosum_GCF_002846675	gl	gl1	231	34	79	7	PF00239.21	Resolvase, N terminal domain	WP_101393678.1	IS607 family transposase	COG2452	Predicted site-specific integrase-resolvase	X	X
1724	GC_00000017	accessory	globosum_GCF_002846675	gl	gl1	980	34	79	7	PF00239.21	Resolvase, N terminal domain	WP_101393678.1	IS607 family transposase	COG2452	Predicted site-specific integrase-resolvase	X	X
1725	GC_00000017	accessory	globosum_GCF_002846675	gl	gl1	96	34	79	7	PF00239.21	Resolvase, N terminal domain	WP_101393619.1	IS607 family transposase	COG2452	Predicted site-specific integrase-resolvase	X	X
1726	GC_00000017	accessory	globosum_GCF_002846675	gl	gl1	848	34	79	7	PF00239.21	Resolvase, N terminal domain	WP_101393619.1	IS607 family transposase	COG2452	Predicted site-specific integrase-resolvase	X	X
1727	GC_00000017	accessory	globosum_GCF_002846685	gl	gl1	886	34	79	7	PF00239.21	Resolvase, N terminal domain	WP_033502147.1	IS607 family transposase	COG2452	Predicted site-specific integrase-resolvase	X	X
1728	GC_00000017	accessory	globosum_GCF_002846685	gl	gl1	67	34	79	7	PF00239.21	Resolvase, N terminal domain	WP_101454477.1	IS607 family transposase	COG2452	Predicted site-specific integrase-resolvase	X	X
1729	GC_00000017	accessory	globosum_GCF_002846685	gl	gl1	613	34	79	7	PF00239.21	Resolvase, N terminal domain	WP_101454477.1	IS607 family transposase	COG2452	Predicted site-specific integrase-resolvase	X	X
1730	GC_00000017	accessory	globosum_GCF_002846685	gl	gl1	353	34	79	7	PF00239.21	Resolvase, N terminal domain	WP_101454666.1	IS607 family transposase	COG2452	Predicted site-specific integrase-resolvase	X	X
1731	GC_00000017	accessory	globosum_GCF_002846715	gl	gl2	1542	34	79	7	PF00239.21	Resolvase, N terminal domain	WP_101396688.1	IS607 family transposase	COG2452	Predicted site-specific integrase-resolvase	X	X
1732	GC_00000017	accessory	globosum_GCF_002846815	gl	gl3	1273	34	79	7	PF00239.21	Resolvase, N terminal domain	WP_101429961.1	IS607 family transposase	COG2452	Predicted site-specific integrase-resolvase	X	X
1733	GC_00000017	accessory	globosum_GCF_004155045	gl	gl1	769	34	79	7	PF00239.21	Resolvase, N terminal domain	WP_129902566.1	IS607 family transposase	COG2452	Predicted site-specific integrase-resolvase	X	X
1734	GC_00000017	accessory	globosum_GCF_004155045	gl	gl1	1474	34	79	7	PF00239.21	Resolvase, N terminal domain	WP_129902732.1	IS607 family transposase	COG2452	Predicted site-specific integrase-resolvase	X	X
1735	GC_00000017	accessory	globosum_GCF_004155045	gl	gl1	264	34	79	7	PF00239.21	Resolvase, N terminal domain	WP_129902848.1	IS607 family transposase	COG2452	Predicted site-specific integrase-resolvase	X	X
1736	GC_00000017	accessory	globosum_GCF_004155045	gl	gl1	267	34	79	7	PF00239.21	Resolvase, N terminal domain	WP_129902848.1	IS607 family transposase	COG2452	Predicted site-specific integrase-resolvase	X	X
1737	GC_00000017	accessory	globosum_GCF_004155045	gl	gl1	667	34	79	7	PF00239.21	Resolvase, N terminal domain	WP_129871579.1	IS607 family transposase	COG2452	Predicted site-specific integrase-resolvase	X	X
1738	GC_00000017	accessory	globosum_GCF_004155095	gl	gl3	1257	34	79	7	PF00239.21	Resolvase, N terminal domain	WP_129860766.1	IS607 family transposase	COG2452	Predicted site-specific integrase-resolvase	X	X
1739	GC_00000017	accessory	globosum_GCF_004155115	gl	gl1	941	34	79	7	PF00239.21	Resolvase, N terminal domain	WP_033502147.1	IS607 family transposase	COG2452	Predicted site-specific integrase-resolvase	X	X
1740	GC_00000017	accessory	globosum_GCF_004155115	gl	gl1	1150	34	79	7	PF00239.21	Resolvase, N terminal domain	WP_129887165.1	IS607 family transposase	COG2452	Predicted site-specific integrase-resolvase	X	X
1741	GC_00000017	accessory	globosum_GCF_004155115	gl	gl1	442	34	79	7	PF00239.21	Resolvase, N terminal domain	WP_129887631.1	IS607 family transposase	COG2452	Predicted site-specific integrase-resolvase	X	X
1742	GC_00000017	accessory	globosum_GCF_004155135	gl	gl2	1685	34	79	7	PF00239.21	Resolvase, N terminal domain	WP_129854630.1	IS607 family transposase	COG2452	Predicted site-specific integrase-resolvase	X	X
1743	GC_00000017	accessory	globosum_GCF_004155135	gl	gl2	1096	34	79	7	PF00239.21	Resolvase, N terminal domain	WP_129864850.1	IS607 family transposase	COG2452	Predicted site-specific integrase-resolvase	X	X
1744	GC_00000017	accessory	globosum_GCF_004155135	gl	gl2	1592	34	79	7	PF00239.21	Resolvase, N terminal domain	WP_129864263.1	IS607 family transposase	COG2452	Predicted site-specific integrase-resolvase	X	X
1745	GC_00000017	accessory	globosum_GCF_004155135	gl	gl2	1659	34	79	7	PF00239.21	Resolvase, N terminal domain	WP_129864296.1	IS607 family transposase	COG2452	Predicted site-specific integrase-resolvase	X	X
1746	GC_00000017	accessory	globosum_GCF_004155145	gl	gl2	543	34	79	7	PF00239.21	Resolvase, N terminal domain	WP_129854630.1	IS607 family transposase	COG2452	Predicted site-specific integrase-resolvase	X	X
1747	GC_00000017	accessory	globosum_GCF_004155235	gl	gl2	328	34	79	7	PF00239.21	Resolvase, N terminal domain	WP_129895023.1	IS607 family transposase	COG2452	Predicted site-specific integrase-resolvase	X	X
1748	GC_00000017	accessory	globosum_GCF_004155285	gl	gl2	302	34	79	7	PF00239.21	Resolvase, N terminal domain	WP_129854630.1	IS607 family transposase	COG2452	Predicted site-specific integrase-resolvase	X	X
1749	GC_00000017	accessory	globosum_GCF_004155285	gl	gl2	1220	34	79	7	PF00239.21	Resolvase, N terminal domain	WP_129866755.1	IS607 family transposase	COG2452	Predicted site-specific integrase-resolvase	X	X
1750	GC_00000017	accessory	globosum_GCF_004155285	gl	gl2	980	34	79	7	PF00239.21	Resolvase, N terminal domain	WP_129866648.1	IS607 family transposase	COG2452	Predicted site-specific integrase-resolvase	X	X
1751	GC_00000017	accessory	globosum_GCF_004155305	gl	gl2	227	34	79	7	PF00239.21	Resolvase, N terminal domain	WP_129854630.1	IS607 family transposase	COG2452	Predicted site-specific integrase-resolvase	X	X
1752	GC_00000017	accessory	globosum_GCF_004155305	gl	gl2	1011	34	79	7	PF00239.21	Resolvase, N terminal domain	WP_129966721.1	IS607 family transposase	COG2452	Predicted site-specific integrase-resolvase	X	X
1753	GC_00000017	accessory	globosum_GCF_004155305	gl	gl2	1025	34	79	7	PF00239.21	Resolvase, N terminal domain	WP_129967070.1	IS607 family transposase	COG2452	Predicted site-specific integrase-resolvase	X	X
1754	GC_00000017	accessory	globosum_GCF_004155325	gl	gl1	1084	34	79	7	PF00239.21	Resolvase, N terminal domain	WP_033502147.1	IS607 family transposase	COG2452	Predicted site-specific integrase-resolvase	X	X
1755	GC_00000017	accessory	globosum_GCF_004155325	gl	gl1	574	34	79	7	PF00239.21	Resolvase, N terminal domain	WP_129903404.1	IS607 family transposase	COG2452	Predicted site-specific integrase-resolvase	X	X
1756	GC_00000017	accessory	globosum_GCF_004155325	gl	gl1	1016	34	79	7	PF00239.21	Resolvase, N terminal domain	WP_129871579.1	IS607 family transposase	COG2452	Predicted site-specific integrase-resolvase	X	X
1757	GC_00000017	accessory	globosum_GCF_004155405	gl	gl1	645	34	79	7	PF00239.21	Resolvase, N terminal domain	WP_129867580.1	IS607 family transposase	COG2452	Predicted site-specific integrase-resolvase	X	X
1758	GC_00000017	accessory	globosum_GCF_004155405	gl	gl1	293	34	79	7	PF00239.21	Resolvase, N terminal domain	WP_129867967.1	IS607 family transposase	COG2452	Predicted site-specific integrase-resolvase	X	X
1759	GC_00000017	accessory	globosum_GCF_004155425	gl	gl1	1331	34	79	7	PF00239.21	Resolvase, N terminal domain	WP_033502147.1	IS607 family transposase	COG2452	Predicted site-specific integrase-resolvase	X	X
1760	GC_00000017	accessory	globosum_GCF_004155425	gl	gl1	518	34	79	7	PF00239.21	Resolvase, N terminal domain	WP_129895979.1	IS607 family transposase	COG2452	Predicted site-specific integrase-resolvase	X	X
1761	GC_00000017	accessory	globosum_GCF_004155425	gl	gl1	789	34	79	7	PF00239.21	Resolvase, N terminal domain	WP_129896079.1	IS607 family transposase	COG2452	Predicted site-specific integrase-resolvase	X	X
1762	GC_00000017	accessory	globosum_GCF_004155425	gl	gl1	673	34	79	7	PF00239.21	Resolvase, N terminal domain	WP_129867967.1	IS607 family transposase	COG2452	Predicted site-specific integrase-resolvase	X	X
1763	GC_00000017	accessory	globosum_GCF_004155435	gl	gl1	1351	34	79	7	PF00239.21	Resolvase, N terminal domain	WP_033502147.1	IS607 family transposase	COG2452	Predicted site-specific integrase-resolvase	X	X
1764	GC_00000017	accessory	globosum_GCF_004155505	gl	gl3	1268	34	79	7	PF00239.21	Resolvase, N terminal domain	WP_129854630.1	IS607 family transposase	COG2452	Predicted site-specific integrase-resolvase	X	X
1765	GC_00000017	accessory	globosum_GCF_004155625	gl	gl2	554	34	79	7	PF00239.21	Resolvase, N terminal domain	WP_129854630.1	IS607 family transposase	COG2452	Predicted site-specific integrase-resolvase	X	X
1766	GC_00000017	accessory	globosum_GCF_004155625	gl	gl2	1071	34	79	7	PF00239.21	Resolvase, N terminal domain	WP_129898346.1	IS607 family transposase	COG2452	Predicted site-specific integrase-resolvase	X	X
1767	GC_00000017	accessory	globosum_GCF_004155625	gl	gl2	1222	34	79	7	PF00239.21	Resolvase, N terminal domain	WP_129898926.1	IS607 family transposase	COG2452	Predicted site-specific integrase-resolvase	X	X
1768	GC_00000017	accessory	globosum_GCF_004155645	gl	gl2	1098	34	79	7	PF00239.21	Resolvase, N terminal domain	WP_129914270.1	IS607 family transposase	COG2452	Predicted site-specific integrase-resolvase	X	X
1769	GC_00000017	accessory	globosum_GCF_004155645	gl	gl2	1015	34	79	7	PF00239.21	Resolvase, N terminal domain	WP_129914236.1	IS607 family transposase	COG2452	Predicted site-specific integrase-resolvase	X	X
1770	GC_00000017	accessory	globosum_GCF_004155645	gl	gl2	308	34	79	7	PF00239.21	Resolvase, N terminal domain	WP_129913977.1	IS607 family transposase	COG2452	Predicted site-specific integrase-resolvase	X	X
1771	GC_00000017	accessory	globosum_GCF_004155695	gl	gl1	1509	34	79	7	PF00239.21	Resolvase, N terminal domain	WP_033502147.1	IS607 family transposase	COG2452	Predicted site-specific integrase-resolvase	X	X
1772	GC_00000017	accessory	globosum_GCF_004155695	gl	gl1	180	34	79	7	PF00239.21	Resolvase, N terminal domain	WP_129869210.1	IS607 family transposase	COG2452	Predicted site-specific integrase-resolvase	X	X
1773	GC_00000017	accessory	globosum_GCF_004155695	gl	gl1	776	34	79	7	PF00239.21	Resolvase, N terminal domain	WP_129869458.1	IS607 family transposase	COG2452	Predicted site-specific integrase-resolvase	X	X
1774	GC_00000017	accessory	globosum_GCF_004155705	gl	gl2	1121	34	79	7	PF00239.21	Resolvase, N terminal domain	WP_129854630.1	IS607 family transposase	COG2452	Predicted site-specific integrase-resolvase	X	X
1775	GC_00000017	accessory	globosum_GCF_004155705	gl	gl2	236	34	79	7	PF00239.21	Resolvase, N terminal domain	WP_129854387.1	IS607 family transposase	COG2452	Predicted site-specific integrase-resolvase	X	X
1776	GC_00000017	accessory	globosum_GCF_004155855	gl	gl1	803	34	79	7	PF00239.21	Resolvase, N terminal domain	WP_101393699.1	IS607 family transposase	COG2452	Predicted site-specific integrase-resolvase	X	X
1777	GC_00000017	accessory	globosum_GCF_004156115	gl	gl2	451	34	79	7	PF00239.21	Resolvase, N terminal domain	WP_129870556.1	IS607 family transposase	COG2452	Predicted site-specific integrase-resolvase	X	X
1778	GC_00000017	accessory	globosum_GCF_004156145	gl	gl1	70	34	79	7	PF00239.21	Resolvase, N terminal domain	WP_033502147.1	IS607 family transposase	COG2452	Predicted site-specific integrase-resolvase	X	X
1779	GC_00000017	accessory	globosum_GCF_004156145	gl	gl1	1347	34	79	7	PF00239.21	Resolvase, N terminal domain	WP_129872018.1	IS607 family transposase	COG2452	Predicted site-specific integrase-resolvase	X	X
1780	GC_00000017	accessory	globosum_GCF_004156145	gl	gl1	1016	34	79	7	PF00239.21	Resolvase, N terminal domain	WP_129871914.1	IS607 family transposase	COG2452	Predicted site-specific integrase-resolvase	X	X
1781	GC_00000017	accessory	globosum_GCF_004156145	gl	gl1	1232	34	79	7	PF00239.21	Resolvase, N terminal domain	WP_129871579.1	IS607 family transposase	COG2452	Predicted site-specific integrase-resolvase	X	X
1782	GC_00000017	accessory	globosum_GCF_004156235	gl	gl2	221	34	79	7	PF00239.21	Resolvase, N terminal domain	WP_129854630.1	IS607 family transposase	COG2452	Predicted site-specific integrase-resolvase	X	X
1783	GC_00000017	accessory	globosum_GCF_004156235	gl	gl2	1367	34	79	7	PF00239.21	Resolvase, N terminal domain	WP_129864850.1	IS607 family transposase	COG2452	Predicted site-specific integrase-resolvase	X	X
1784	GC_00000017	accessory	globosum_GCF_004156235	gl	gl2	147	34	79	7	PF00239.21	Resolvase, N terminal domain	WP_129874234.1	IS607 family transposase	COG2452	Predicted site-specific integrase-resolvase	X	X
1785	GC_00000017	accessory	globosum_GCF_004168525	gl	gl1	797	34	79	7	PF00239.21	Resolvase, N terminal domain	WP_033502147.1	IS607 family transposase	COG2452	Predicted site-specific integrase-resolvase	X	X
1786	GC_00000017	accessory	globosum_GCF_004168525	gl	gl1	283	34	79	7	PF00239.21	Resolvase, N terminal domain	WP_129869458.1	IS607 family transposase	COG2452	Predicted site-specific integrase-resolvase	X	X
1787	GC_00000017	accessory	pseudolongum_GCF_004155015	ps	ps	993	34	79	7	PF00239.21	Resolvase, N terminal domain	WP_130013080.1	IS607 family transposase	COG2452	Predicted site-specific integrase-resolvase	X	X
1788	GC_00000017	accessory	pseudolongum_GCF_004155015	ps	ps	660	34	79	7	PF00239.21	Resolvase, N terminal domain	WP_130012815.1	IS607 family transposase	COG2452	Predicted site-specific integrase-resolvase	X	X
1789	GC_00000018	core	AF13_3LB	gl	gl3	600	58	76	2	PF00795.22	Carbon-nitrogen hydrolase			COG0171|COG0388	NH3-dependent NAD+ synthetase|Predicted amidohydrolase	R|H	R|H
1790	GC_00000018	core	AGR2145	gl	gl2	1568	58	76	2	PF00795.22	Carbon-nitrogen hydrolase			COG0171|COG0388	NH3-dependent NAD+ synthetase|Predicted amidohydrolase	R|H	R|H
1791	GC_00000018	core	E	gl	gl3	1653	58	76	2	PF00795.22	Carbon-nitrogen hydrolase	IGS:Strain_E_contigs_17210	glutamine-dependent NAD(+) synthetase	COG0171|COG0388	NH3-dependent NAD+ synthetase|Predicted amidohydrolase	R|H	R|H
1792	GC_00000018	core	EM10	gl	gl3	1635	58	76	2	PF00795.22	Carbon-nitrogen hydrolase	IGS:Strain-EM10_Illumina_pseudo_16980	glutamine-dependent NAD(+) synthetase	COG0171|COG0388	NH3-dependent NAD+ synthetase|Predicted amidohydrolase	R|H	R|H
1793	GC_00000018	core	EM13	gl	gl3	1637	58	76	2	PF00795.22	Carbon-nitrogen hydrolase	IGS:Strain-EM13_Illumina_pseudo_17000	glutamine-dependent NAD(+) synthetase	COG0171|COG0388	NH3-dependent NAD+ synthetase|Predicted amidohydrolase	R|H	R|H
1794	GC_00000018	core	NM87_A27A	gl	gl3	1359	58	76	2	PF00795.22	Carbon-nitrogen hydrolase			COG0171|COG0388	NH3-dependent NAD+ synthetase|Predicted amidohydrolase	H|R	H|R
1795	GC_00000018	core	PV8_2	gl	gl2	1576	58	76	2					COG0171|COG0388	NH3-dependent NAD+ synthetase|Predicted amidohydrolase	H|R	H|R
1796	GC_00000018	core	PV8_2	gl	gl2	1575	58	76	2	PF00795.22	Carbon-nitrogen hydrolase			COG0171|COG0388	NH3-dependent NAD+ synthetase|Predicted amidohydrolase	H|R	H|R
1797	GC_00000018	core	UMB_MBP01	gl	gl3	1547	58	76	2	PF00795.22	Carbon-nitrogen hydrolase			COG0171|COG0388	NH3-dependent NAD+ synthetase|Predicted amidohydrolase	H|R	H|R
1798	GC_00000018	core	globosum_DSM_20092_GCF_002706665	gl	gl1	258	58	76	2					COG0171|COG0388	NH3-dependent NAD+ synthetase|Predicted amidohydrolase	R|H	R|H
1799	GC_00000018	core	globosum_DSM_20092_GCF_002706665	gl	gl1	259	58	76	2	PF00795.22	Carbon-nitrogen hydrolase	WP_080699315.1	NAD+ synthetase	COG0171|COG0388	NH3-dependent NAD+ synthetase|Predicted amidohydrolase	R|H	R|H
1800	GC_00000018	core	globosum_GCF_002846675	gl	gl1	785	58	76	2					COG0171|COG0388	NH3-dependent NAD+ synthetase|Predicted amidohydrolase	H|R	H|R
1801	GC_00000018	core	globosum_GCF_002846675	gl	gl1	786	58	76	2	PF00795.22	Carbon-nitrogen hydrolase	WP_101393945.1	NAD+ synthetase	COG0171|COG0388	NH3-dependent NAD+ synthetase|Predicted amidohydrolase	H|R	H|R
1802	GC_00000018	core	globosum_GCF_002846715	gl	gl2	1148	58	76	2	PF00795.22	Carbon-nitrogen hydrolase			COG0171|COG0388	NH3-dependent NAD+ synthetase|Predicted amidohydrolase	R|H	R|H
1803	GC_00000018	core	globosum_GCF_002846775	gl	gl3	1582	58	76	2	PF00795.22	Carbon-nitrogen hydrolase			COG0171|COG0388	NH3-dependent NAD+ synthetase|Predicted amidohydrolase	R|H	R|H
1804	GC_00000018	core	globosum_GCF_002846815	gl	gl3	412	58	76	2	PF00795.22	Carbon-nitrogen hydrolase			COG0171|COG0388	NH3-dependent NAD+ synthetase|Predicted amidohydrolase	R|H	R|H
1805	GC_00000018	core	globosum_GCF_002846835	gl	gl2	1450	58	76	2	PF00795.22	Carbon-nitrogen hydrolase			COG0171|COG0388	NH3-dependent NAD+ synthetase|Predicted amidohydrolase	R|H	R|H
1806	GC_00000018	core	globosum_GCF_002846835	gl	gl2	1451	58	76	2					COG0171|COG0388	NH3-dependent NAD+ synthetase|Predicted amidohydrolase	R|H	R|H
1807	GC_00000018	core	globosum_GCF_002846845	gl	gl2	434	58	76	2	PF00795.22	Carbon-nitrogen hydrolase			COG0171|COG0388	NH3-dependent NAD+ synthetase|Predicted amidohydrolase	R|H	R|H
1808	GC_00000018	core	globosum_GCF_004154995	gl	gl3	1039	58	76	2	PF00795.22	Carbon-nitrogen hydrolase			COG0171|COG0388	NH3-dependent NAD+ synthetase|Predicted amidohydrolase	H|R	H|R
1809	GC_00000018	core	globosum_GCF_004155045	gl	gl1	231	58	76	2			WP_129902838.1	NAD+ synthetase	COG0171|COG0388	NH3-dependent NAD+ synthetase|Predicted amidohydrolase	R|H	R|H
1810	GC_00000018	core	globosum_GCF_004155045	gl	gl1	230	58	76	2	PF00795.22	Carbon-nitrogen hydrolase	WP_129902837.1	NAD+ synthetase	COG0171|COG0388	NH3-dependent NAD+ synthetase|Predicted amidohydrolase	R|H	R|H
1811	GC_00000018	core	globosum_GCF_004155095	gl	gl3	904	58	76	2	PF00795.22	Carbon-nitrogen hydrolase	WP_165364767.1	NAD(+) synthase	COG0171|COG0388	NH3-dependent NAD+ synthetase|Predicted amidohydrolase	R|H	R|H
1812	GC_00000018	core	globosum_GCF_004155115	gl	gl1	494	58	76	2			WP_129887690.1	NAD+ synthetase	COG0171|COG0388	NH3-dependent NAD+ synthetase|Predicted amidohydrolase	H|R	H|R
1813	GC_00000018	core	globosum_GCF_004155115	gl	gl1	493	58	76	2	PF00795.22	Carbon-nitrogen hydrolase	WP_101393945.1	NAD+ synthetase	COG0171|COG0388	NH3-dependent NAD+ synthetase|Predicted amidohydrolase	H|R	H|R
1814	GC_00000018	core	globosum_GCF_004155135	gl	gl2	866	58	76	2	PF00795.22	Carbon-nitrogen hydrolase			COG0171|COG0388	NH3-dependent NAD+ synthetase|Predicted amidohydrolase	H|R	H|R
1815	GC_00000018	core	globosum_GCF_004155145	gl	gl2	1326	58	76	2	PF00795.22	Carbon-nitrogen hydrolase	WP_022858978.1	NAD+ synthetase	COG0171|COG0388	NH3-dependent NAD+ synthetase|Predicted amidohydrolase	R|H	R|H
1816	GC_00000018	core	globosum_GCF_004155235	gl	gl2	1472	58	76	2	PF00795.22	Carbon-nitrogen hydrolase			COG0171|COG0388	NH3-dependent NAD+ synthetase|Predicted amidohydrolase	R|H	R|H
1817	GC_00000018	core	globosum_GCF_004155285	gl	gl2	1113	58	76	2	PF00795.22	Carbon-nitrogen hydrolase			COG0171|COG0388	NH3-dependent NAD+ synthetase|Predicted amidohydrolase	H|R	H|R
1818	GC_00000018	core	globosum_GCF_004155305	gl	gl2	1158	58	76	2	PF00795.22	Carbon-nitrogen hydrolase	WP_022858978.1	NAD+ synthetase	COG0171|COG0388	NH3-dependent NAD+ synthetase|Predicted amidohydrolase	R|H	R|H
1819	GC_00000018	core	globosum_GCF_004155325	gl	gl1	617	58	76	2					COG0171|COG0388	NH3-dependent NAD+ synthetase|Predicted amidohydrolase	R|H	R|H
1820	GC_00000018	core	globosum_GCF_004155325	gl	gl1	616	58	76	2	PF00795.22	Carbon-nitrogen hydrolase	WP_080699315.1	NAD+ synthetase	COG0171|COG0388	NH3-dependent NAD+ synthetase|Predicted amidohydrolase	R|H	R|H
1821	GC_00000018	core	globosum_GCF_004155375	gl	gl3	1683	58	76	2	PF00795.22	Carbon-nitrogen hydrolase			COG0171|COG0388	NH3-dependent NAD+ synthetase|Predicted amidohydrolase	R|H	R|H
1822	GC_00000018	core	globosum_GCF_004155405	gl	gl1	183	58	76	2			WP_129867913.1	NAD+ synthetase	COG0171|COG0388	NH3-dependent NAD+ synthetase|Predicted amidohydrolase	R|H	R|H
1823	GC_00000018	core	globosum_GCF_004155405	gl	gl1	182	58	76	2	PF00795.22	Carbon-nitrogen hydrolase	WP_129867912.1	NAD+ synthetase	COG0171|COG0388	NH3-dependent NAD+ synthetase|Predicted amidohydrolase	R|H	R|H
1824	GC_00000018	core	globosum_GCF_004155425	gl	gl1	832	58	76	2					COG0171|COG0388	NH3-dependent NAD+ synthetase|Predicted amidohydrolase	H|R	H|R
1825	GC_00000018	core	globosum_GCF_004155425	gl	gl1	831	58	76	2	PF00795.22	Carbon-nitrogen hydrolase	WP_080699315.1	NAD+ synthetase	COG0171|COG0388	NH3-dependent NAD+ synthetase|Predicted amidohydrolase	H|R	H|R
1826	GC_00000018	core	globosum_GCF_004155435	gl	gl1	816	58	76	2			WP_129904820.1	NAD+ synthetase	COG0171|COG0388	NH3-dependent NAD+ synthetase|Predicted amidohydrolase	R|H	R|H
1827	GC_00000018	core	globosum_GCF_004155435	gl	gl1	250	58	76	2
1828	GC_00000018	core	globosum_GCF_004155475	gl	gl3	1628	58	76	2	PF00795.22	Carbon-nitrogen hydrolase			COG0171|COG0388	NH3-dependent NAD+ synthetase|Predicted amidohydrolase	R|H	R|H
1829	GC_00000018	core	globosum_GCF_004155505	gl	gl3	436	58	76	2	PF00795.22	Carbon-nitrogen hydrolase			COG0171|COG0388	NH3-dependent NAD+ synthetase|Predicted amidohydrolase	H|R	H|R
1830	GC_00000018	core	globosum_GCF_004155525	gl	gl3	1595	58	76	2	PF00795.22	Carbon-nitrogen hydrolase			COG0171|COG0388	NH3-dependent NAD+ synthetase|Predicted amidohydrolase	H|R	H|R
1831	GC_00000018	core	globosum_GCF_004155535	gl	gl3	856	58	76	2	PF00795.22	Carbon-nitrogen hydrolase			COG0171|COG0388	NH3-dependent NAD+ synthetase|Predicted amidohydrolase	H|R	H|R
1832	GC_00000018	core	globosum_GCF_004155565	gl	gl2	231	58	76	2	PF00795.22	Carbon-nitrogen hydrolase	WP_165365973.1	NAD+ synthetase	COG0171|COG0388	NH3-dependent NAD+ synthetase|Predicted amidohydrolase	R|H	R|H
1833	GC_00000018	core	globosum_GCF_004155595	gl	gl2	445	58	76	2	PF00795.22	Carbon-nitrogen hydrolase			COG0171|COG0388	NH3-dependent NAD+ synthetase|Predicted amidohydrolase	H|R	H|R
1834	GC_00000018	core	globosum_GCF_004155615	gl	gl3	422	58	76	2	PF00795.22	Carbon-nitrogen hydrolase			COG0171|COG0388	NH3-dependent NAD+ synthetase|Predicted amidohydrolase	H|R	H|R
1835	GC_00000018	core	globosum_GCF_004155625	gl	gl2	1440	58	76	2	PF00795.22	Carbon-nitrogen hydrolase	WP_022858978.1	NAD+ synthetase	COG0171|COG0388	NH3-dependent NAD+ synthetase|Predicted amidohydrolase	H|R	H|R
1836	GC_00000018	core	globosum_GCF_004155635	gl	gl2	340	58	76	2	PF00795.22	Carbon-nitrogen hydrolase			COG0171|COG0388	NH3-dependent NAD+ synthetase|Predicted amidohydrolase	R|H	R|H
1837	GC_00000018	core	globosum_GCF_004155645	gl	gl2	932	58	76	2	PF00795.22	Carbon-nitrogen hydrolase			COG0171|COG0388	NH3-dependent NAD+ synthetase|Predicted amidohydrolase	H|R	H|R
1838	GC_00000018	core	globosum_GCF_004155695	gl	gl1	912	58	76	2			WP_129869473.1	NAD+ synthetase	COG0171|COG0388	NH3-dependent NAD+ synthetase|Predicted amidohydrolase	H|R	H|R
1839	GC_00000018	core	globosum_GCF_004155695	gl	gl1	911	58	76	2	PF00795.22	Carbon-nitrogen hydrolase	WP_129869472.1	NAD+ synthetase	COG0171|COG0388	NH3-dependent NAD+ synthetase|Predicted amidohydrolase	H|R	H|R
1840	GC_00000018	core	globosum_GCF_004155705	gl	gl2	821	58	76	2					COG0171|COG0388	NH3-dependent NAD+ synthetase|Predicted amidohydrolase	R|H	R|H
1841	GC_00000018	core	globosum_GCF_004155705	gl	gl2	820	58	76	2	PF00795.22	Carbon-nitrogen hydrolase			COG0171|COG0388	NH3-dependent NAD+ synthetase|Predicted amidohydrolase	R|H	R|H
1842	GC_00000018	core	globosum_GCF_004155745	gl	gl2	268	58	76	2	PF00795.22	Carbon-nitrogen hydrolase			COG0171|COG0388	NH3-dependent NAD+ synthetase|Predicted amidohydrolase	R|H	R|H
1843	GC_00000018	core	globosum_GCF_004155745	gl	gl2	269	58	76	2					COG0171|COG0388	NH3-dependent NAD+ synthetase|Predicted amidohydrolase	R|H	R|H
1844	GC_00000018	core	globosum_GCF_004155805	gl	gl2	1601	58	76	2	PF00795.22	Carbon-nitrogen hydrolase			COG0171|COG0388	NH3-dependent NAD+ synthetase|Predicted amidohydrolase	H|R	H|R
1845	GC_00000018	core	globosum_GCF_004155805	gl	gl2	1602	58	76	2					COG0171|COG0388	NH3-dependent NAD+ synthetase|Predicted amidohydrolase	H|R	H|R
1846	GC_00000018	core	globosum_GCF_004155855	gl	gl1	354	58	76	2					COG0171|COG0388	NH3-dependent NAD+ synthetase|Predicted amidohydrolase	R|H	R|H
1847	GC_00000018	core	globosum_GCF_004155855	gl	gl1	353	58	76	2	PF00795.22	Carbon-nitrogen hydrolase	WP_129900850.1	NAD+ synthetase	COG0171|COG0388	NH3-dependent NAD+ synthetase|Predicted amidohydrolase	R|H	R|H
1848	GC_00000018	core	globosum_GCF_004156085	gl	gl3	1594	58	76	2	PF00795.22	Carbon-nitrogen hydrolase			COG0171|COG0388	NH3-dependent NAD+ synthetase|Predicted amidohydrolase	H|R	H|R
1849	GC_00000018	core	globosum_GCF_004156115	gl	gl2	435	58	76	2	PF00795.22	Carbon-nitrogen hydrolase			COG0171|COG0388	NH3-dependent NAD+ synthetase|Predicted amidohydrolase	R|H	R|H
1850	GC_00000018	core	globosum_GCF_004156135	gl	gl2	1085	58	76	2	PF00795.22	Carbon-nitrogen hydrolase			COG0171|COG0388	NH3-dependent NAD+ synthetase|Predicted amidohydrolase	R|H	R|H
1851	GC_00000018	core	globosum_GCF_004156145	gl	gl1	1410	58	76	2			WP_129872043.1	NAD+ synthetase	COG0171|COG0388	NH3-dependent NAD+ synthetase|Predicted amidohydrolase	H|R	H|R
1852	GC_00000018	core	globosum_GCF_004156145	gl	gl1	1409	58	76	2	PF00795.22	Carbon-nitrogen hydrolase	WP_101393945.1	NAD+ synthetase	COG0171|COG0388	NH3-dependent NAD+ synthetase|Predicted amidohydrolase	H|R	H|R
1853	GC_00000018	core	globosum_GCF_004156175	gl	gl3	1315	58	76	2	PF00795.22	Carbon-nitrogen hydrolase			COG0171|COG0388	NH3-dependent NAD+ synthetase|Predicted amidohydrolase	R|H	R|H
1854	GC_00000018	core	globosum_GCF_004156235	gl	gl2	937	58	76	2	PF00795.22	Carbon-nitrogen hydrolase			COG0171|COG0388	NH3-dependent NAD+ synthetase|Predicted amidohydrolase	H|R	H|R
1855	GC_00000018	core	globosum_GCF_004168525	gl	gl1	337	58	76	2			WP_129869473.1	NAD+ synthetase	COG0171|COG0388	NH3-dependent NAD+ synthetase|Predicted amidohydrolase	H|R	H|R
1856	GC_00000018	core	globosum_GCF_004168525	gl	gl1	336	58	76	2	PF00795.22	Carbon-nitrogen hydrolase	WP_129869472.1	NAD+ synthetase	COG0171|COG0388	NH3-dependent NAD+ synthetase|Predicted amidohydrolase	H|R	H|R
1857	GC_00000018	core	pseudolongum_GCF_002846725	ps	ps	1525	58	76	2	PF00795.22	Carbon-nitrogen hydrolase			COG0171|COG0388	NH3-dependent NAD+ synthetase|Predicted amidohydrolase	H|R	H|R
[truncated: 98,379 more rows]

## Sheet: C.4strains
HGC	E	EM10	EM13	UMB_MBP01	count_in_genome	NCBI_PGAP	Pfam	Pfam_ACC	COG_FUNCTION_ACC	COG_FUNCTION	COG_CATEGORY_ACC	COG_CATEGORY
GC_00001411	3	3	3	3	4
[truncated: 1,663 more rows]

## Sheet: D. ATCC vs MD
HGCs	bin_name	genome_name	cluster2	gene_callers_id	num_genomes_gene_cluster_has_hits	num_genes_in_gene_cluster	max_num_paralogs	Pfam_ACC	Pfam	NCBI_PGAP_ACC	NCBI_PGAP	COG_FUNCTION_ACC	COG_FUNCTION	COG_CATEGORY_ACC	COG_CATEGORY
[truncated: 171 more rows]

[truncated: 2 more sheets: E.HGC-enriched-functions-cl, F. GH_2strains]
