# Supplementary material for: Strain-specific alterations in gut microbiome and host immune responses elicited by tolerogenic Bifidobacterium pseudolongum
Source: Sci Rep. 2023 Jan 19;13:1023. doi: 10.1038/s41598-023-27706-0 (PMC9852428; doi:10.1038/s41598-023-27706-0)
Supplement: Supplementary file 4 — Supplementary Information 4. [file 41598_2023_27706_MOESM4_ESM.xlsx]

## Sheet: Sheet1
		ATCC				UMB-MBP-01
well	carbon source	measure 1	measure 2	measure 3	p value	measure 1	measure 2	measure 3	p value	ATCC	MD
A2	N-Acetyl-D-Galactosamine	-0.0027	0.0029	-0.1077	0.787944	-0.0097	-0.0505	0.0187	0.718942	-	-
A3	N-Acetyl-D-Glucosamine	0.3848	0.5922	0.6358	0.0100601	0.4859	0.6528	1.0798	0.0263525	++	++
A4	N-Acetyl-β-D-Mannosamine	0.3559	0.488	0.8207	0.0284303	0.4944	0.5993	0.9098	0.0165749	++	++
A5	Adonitol	0.0028	0.031	-0.1168	0.698219	-0.005	-0.0431	0.021	0.662292	-	-
A6	Amygdalin	0.0533	0.1093	0.0637	0.0241226	0.0035	0.4784	0.3495	0.0949134	++	+
A7	D-Arabitol	-0.007	0.0032	-0.1115	0.797805	0.0268	-0.0281	0.013	0.41752	-	-
A8	Arbutin	-0.0032	-0.0041	-0.0729	0.816777	0.0016	-0.0271	0.0215	0.533344	-	-
A9	D-Cellobiose	0.4633	0.3474	0.5469	0.00797379	0.2712	0.2772	0.8401	0.0668099	++	+
A10	α-Cyclodextrin	-0.0118	0.3617	0.1273	0.140914	0.0028	0.1	0.1987	0.108763	+	+
A11	β-Cyclodextrin	-0.033	-0.0545	-0.1028	0.954223	-0.0063	-0.0103	0.0408	0.335814	-	-
A12	Dextrin	0.377	0.2825	0.5615	0.0191053	0.2213	0.3422	0.8066	0.0623407	++	+
B1	Dulcitol	0.0013	-0.0395	-0.0815	0.881492	-0.0184	-0.0736	0.0107	0.806324	-	-
B2	i-Erythritol	-0.0167	0.0373	-0.1141	0.722702	-0.0049	-0.0911	-0.025	0.869255	-	-
B3	D-Fructose	0.8041	0.958	1.2129	0.0070719	0.3569	1.4217	1.5021	0.0487604	++	++
B4	L-Fucose	0.1101	0.1186	0.0593	0.0176181	0.1547	0.0923	0.0931	0.0158334	++	++
B5	D-Galactose	0.0979	0.0393	-0.0409	0.254302	0.0143	0.0129	0.0501	0.0842579	-	+
B6	D-Galacturonic acid	0.196	0.1956	0.0994	0.0182264	0.0372	0.0863	0.1513	0.0546131	++	+
B7	Gentibiose	0.2619	0.3185	0.4535	0.0130666	0.0818	0.5122	0.8121	0.0787657	++	+
B8	D-Gluconic acid	0.0135	0.0058	-0.0791	0.714569	0.0875	0.0212	0.0301	0.0779193	-	+
B9	D-Glucosaminic acid	0.5217	0.057	-0.0327	0.200247	0.006	0.0155	0.0606	0.122836	-	+
B10	α-D-Glucose	0.5504	0.7392	1.0159	0.0147866	0.4636	1.0477	1.4138	0.0359741	++	++
B11	Glucose-1-Phosphate	0.1728	0.2215	0.149	0.00679904	0.0162	0.0706	0.3016	0.138524	++	+
B12	Glucose-6-Phosphate	0.0842	0.1427	0.1205	0.0104994	0.1077	0.0754	0.1226	0.00909063	++	++
C1	Glycerol	0.1003	0.0504	-0.094	0.388206	0.0039	0.1744	0.1237	0.0923335	-	+
C2	D,L-α-Glycerol Phosphate	-0.0182	0.0049	-0.1224	0.816314	-0.0002	-0.1001	-0.0311	0.861876	-	-
C3	m-Inositol	0.0309	-0.0257	-0.0429	0.685132	0.0307	-0.0856	-0.0093	0.702739	-	-
C4	α-D-Lactose	0.1183	0.1896	0.6835	0.102017	0.1024	0.0838	0.0582	0.011927	+	++
C5	Lactulose	0.1883	0.2138	0.4615	0.0403387	-0.0004	0.0658	0.0635	0.0930829	++	+
C6	Maltose	0.4238	0.5971	0.8438	0.0181766	0.777	0.8893	1.0988	0.00515274	++	++
C7	Maltotriose	0.422	0.5055	0.7424	0.0142285	0.5296	0.6421	1.0425	0.0208537	++	++
C8	D-Mannitol	0.0157	0.0438	-0.0917	0.590396	0.0057	0.0922	0.1071	0.0815846	-	+
C9	D-Mannose	0.461	0.6349	0.9973	0.023814	0.4236	1.1562	1.2572	0.0346143	++	++
C10	D-Melezitose	0.1511	0.0926	-0.012	0.123438	0.0107	0.0428	0.1788	0.135869	+	+
C11	D-Melibiose	0.0815	0.2038	0.5505	0.0928843	0.0037	0.0224	0.2168	0.178331	+	-
C12	3-Methyl-D-Glucose	0.1166	0.2506	0.1564	0.0240556	0.1824	0.4213	0.2587	0.0275687	++	++
D1	α-Methyl-D-Galactoside	0.0116	0.0021	-0.0893	0.742286	-0.0137	-0.0699	-0.0137	0.887233	-	-
D2	β-Methyl-D-Galactoside	0.0265	0.0122	-0.0637	0.603006	-0.0032	-0.0821	0.0463	0.619376	-	-
D3	α-Methyl-D-Glucoside	0.0304	0.0168	-0.0825	0.61384	0	-0.0274	-0.0025	0.813711	-	-
D4	β-Methyl-D-Glucoside	-0.02	0.6779	-0.1218	0.275401	0.0015	-0.0375	0.0253	0.568244	-	-
D5	Palatinose	0.7417	1.0816	1.194	0.00889405	0.1739	1.0807	0.9883	0.0609635	++	+
D6	D-Raffinose	0.1435	0.1576	0.0679	0.0238155	0.0012	-0.0003	0.0626	0.207232	++	-
D7	L-Rhamnose	0.147	0.0506	0.0012	0.130869	0.0379	0.054	0.0556	0.00647981	+	++
D8	Salicin	0.0486	0.035	-0.0866	0.508225	-0.0138	0.0258	0.0809	0.188267	-	-
D9	D-Sorbitol	0.0674	0.0584	0.0507	0.00333039	0.0273	0.0505	0.0701	0.0287863	++	++
D10	Stachyose	0.0264	0.013	-0.0293	0.429789	-0.0062	-0.0477	0.0257	0.64927	-	-
D11	Sucrose	0.5007	0.828	0.8512	0.0117032	0.2479	0.5019	0.7297	0.0356073	++	++
D12	D-Trehalose	0.1139	0.3408	0.0307	0.111459	0.0609	0.1054	0.161	0.0318874	+	++
E1	Turanose	0.9123	0.764	1.1799	0.00797435	0.4455	0.9972	1.2014	0.0298951	++	++
E2	Acetic acid	-0.0012	-0.0017	-0.1228	0.79545	-0.0081	-0.0965	0.0553	0.627619	-	-
E3	Formic acid	0.0088	-0.0457	-0.126	0.850097	0.0374	-0.0658	-0.0106	0.647312	-	-
E4	Fumaric acid	-0.022	-0.0392	-0.1389	0.895663	0.0198	-0.0664	0.0082	0.658875	-	-
E5	Glyoxylic acid	0.0339	-0.02	-0.0607	0.686746	0.0321	-0.0516	-0.0116	0.645114	-	-
E6	α-Hydroxybutyric acid	0.1312	0.1316	0.3361	0.0498319	0.0599	0.2182	0.5433	0.0971055	++	+
E7	β-Hydroxybutyric acid	-0.0134	-0.0366	-0.1325	0.881448	0.0305	-0.0958	-0.016	0.730536	-	-
E8	Itaconic acid	-0.0086	-0.0534	-0.1499	0.88385	0.1029	-0.0797	-0.0287	0.511912	-	-
E9	α-Ketobutyric acid	0.0404	0.2898	0.1263	0.0865034	0.1656	0.2261	0.3912	0.030362	+	++
E10	α-Ketovaleric acid	-0.0101	-0.0039	-0.0493	0.862025	0.1859	0.0548	0.1212	0.042965	-	++
E11	D,L-Lactic acid	0.0546	0.2437	-0.0325	0.195332	0.0503	0.0949	0.137	0.0320402	-	++
E12	L-Lactic acid	0.0692	0.141	-0.0083	0.12944	0.0218	0.1332	0.1719	0.0682226	+	+
F1	D-Lactic Acid Methyl Ester	-0.0016	-0.0038	-0.122	0.801281	0.024	-0.0567	0.0232	0.54168	-	-
F2	D-Malic acid	0.0683	-0.0561	-0.1368	0.720846	0.01	0.0673	-0.0105	0.219897	-	-
F3	L-Malic acid	0.2931	0.0152	-0.0975	0.303234	0.018	-0.0615	-0.0119	0.745377	-	-
F4	Propionic acid	0.0051	0.0855	-0.1274	0.5692	0.0047	0.001	-0.0043	0.437325	-	-
F5	Pyruvic acid	0.061	0.0709	0.0543	0.00299037	0.1388	0.1286	0.1784	0.00514282	++	++
F6	Pyruvic Acid Methyl Ester	0.0926	0.0452	-0.0133	0.154082	0.0742	0.0359	0.0956	0.0295821	+	++
F7	D-Saccharic acid	-0.0124	-0.0473	-0.1396	0.888956	0.0763	-0.0474	0.0064	0.386841	-	-
F8	Succinamic acid	-0.013	-0.0362	-0.1495	0.871576	0.0044	-0.0554	-0.0195	0.84555	-	-
F9	Succinic acid	-0.0168	-0.029	-0.1218	0.88299	0.0071	-0.0374	-0.0219	0.843114	-	-
F10	Succinic Acid Mono-Methyl Ester	-0.0282	-0.0417	-0.1272	0.915923	0.0167	-0.0842	-0.0182	0.781937	-	-
F11	m-Tartaric acid	0.0204	-0.0382	-0.1073	0.812103	0.3514	-0.0099	0.0203	0.203393	-	-
F12	Urocanic acid	-0.0185	-0.0189	-0.1032	0.88098	0.0041	-0.1035	-0.0207	0.828222	-	-
G1	L-Alaninamide	-0.0137	0.0029	-0.1186	0.81279	-0.0024	-0.0706	0.0208	0.70463	-	-
G2	L-Alanine	0.025	-0.0409	-0.1386	0.804117	0.021	-0.1036	-0.006	0.741569	-	-
G3	L-Alanyl-L-Glutamine	0.0122	-0.0442	-0.1214	0.841238	-0.002	-0.0797	-0.0026	0.805078	-	-
G4	L-Alanyl-L Histidine	-0.0274	-0.0304	-0.1398	0.891592	-0.0029	-0.0549	-0.0322	0.907782	-	-
G5	L-Alanyl-L-Threonine	0.0617	-0.0628	-0.1381	0.745358	0.0024	-0.0667	-0.0201	0.849537	-	-
G6	L-Asparagine	0.0344	-0.02	-0.1245	0.743168	0.4643	-0.0806	-0.0127	0.272815	-	-
G7	L-Glutamic acid	-0.0127	-0.0643	-0.1386	0.905949	-0.001	-0.0692	-0.0123	0.838812	-	-
G8	L-Glutamine	0.0231	-0.0198	-0.1304	0.77401	0.0944	-0.0101	0.0006	0.241854	-	-
G9	Glycyl-L-Aspartic Acid	0.0344	-0.0458	-0.154	0.790594	0.0045	-0.0846	0.039	0.627213	-	-
G10	Glycyl-L-Glutamine	-0.0226	-0.0246	-0.1321	0.879863	0.0197	-0.0775	-0.0163	0.762114	-	-
G11	Glycyl-L Methionine	0.5709	-0.0234	-0.1302	0.294439	-0.0076	-0.1206	-0.0182	0.845837	-	-
G12	Glycyl-L-Proline	-0.0213	0.0153	-0.0962	0.795882	-0.0087	-0.0647	-0.0162	0.884544	-	-
H1	L-Methionine	-0.0346	-0.0617	-0.1183	0.949443	0.0261	-0.0303	-0.0276	0.688922	-	-
H2	L-Phenylalanine	0.0378	0.001	-0.1237	0.689474	0.0165	-0.0839	0.1164	0.402064	-	-
H3	L-Serine	0.0112	-0.0308	-0.1207	0.823827	0.0106	-0.084	-0.0244	0.820415	-	-
H4	L-Threonine	0.0539	-0.0005	-0.1213	0.647668	0.0013	-0.057	-0.0014	0.789019	-	-
H5	L-Valine	0.0051	-0.0845	-0.141	0.886865	0.002	-0.0956	-0.0243	0.84497	-	-
H6	L-Valine plus L-Aspartic acid	-0.0464	-0.0421	-0.1334	0.934638	-0.0088	-0.0996	-0.0322	0.886384	-	-
H7	2’-Deoxy Adenosine	-0.0144	-0.0339	-0.042	0.966638	0.0048	-0.0354	-0.0124	0.828258	-	-
H8	Inosine	-0.0087	-0.0242	-0.0639	0.905684	0.0055	-0.0203	0.0455	0.323198	-	-
H9	Thymidine	-0.0185	0.033	-0.1232	0.743479	0.0028	-0.0663	-0.0112	0.820428	-	-
H10	Uridine	0.001	0.0138	-0.0362	0.659406	0.0044	-0.023	0.0233	0.458928	-	-
H11	Thymidine-5’-Monophosphate	-0.0159	-0.0341	-0.133	0.882201	-0.0061	0.1949	-0.0049	0.227837	-	-
H12	Uridine-5’-Monophosphate	-0.0044	0.0373	-0.0945	0.674868	0.0035	-0.0604	-0.0023	0.782262	-	-

## Sheet: Sheet2
	ATCC 25526				UMB-MBP-01
carbon source	measure 1	measure 2	measure 3	p value	measure 1	measure 2	measure 3	p value	ATCC	MD
D-Galactose	0.0979	0.0393	-0.0409	0.254302	0.0143	0.0129	0.0501	0.0842579	-	+
D-Gluconic acid	0.0135	0.0058	-0.0791	0.714569	0.0875	0.0212	0.0301	0.0779193	-	+
D-Glucosaminic acid	0.5217	0.057	-0.0327	0.200247	0.006	0.0155	0.0606	0.122836	-	+
Glycerol	0.1003	0.0504	-0.094	0.388206	0.0039	0.1744	0.1237	0.0923335	-	+
D-Mannitol	0.0157	0.0438	-0.0917	0.590396	0.0057	0.0922	0.1071	0.0815846	-	+
D-Melibiose	0.0815	0.2038	0.5505	0.0928843	0.0037	0.0224	0.2168	0.178331	+	-
D-Raffinose	0.1435	0.1576	0.0679	0.0238155	0.0012	-0.0003	0.0626	0.207232	++	-
α-Ketovaleric acid	-0.0101	-0.0039	-0.0493	0.862025	0.1859	0.0548	0.1212	0.042965	-	++
D,L-Lactic acid	0.0546	0.2437	-0.0325	0.195332	0.0503	0.0949	0.137	0.0320402	-	++
