# Supplementary material for: Strain-specific alterations in gut microbiome and host immune responses elicited by tolerogenic Bifidobacterium pseudolongum
Source: Sci Rep. 2023 Jan 19;13:1023. doi: 10.1038/s41598-023-27706-0 (PMC9852428; doi:10.1038/s41598-023-27706-0)
Supplement: Supplementary file 5 — Supplementary Information 5. [file 41598_2023_27706_MOESM5_ESM.xlsx]

## Sheet: A.glybiome
HGCs	gl1	gl2	gl3	ps	bin	adjusted_q_value	associated_groups	Pfam_ACC	Pfam	NCBI_PGAP	COG_FUNCTION_ACC	COG_FUNCTION	COG_CATEGORY_ACC	COG_CATEGORY	CAZy	psortb	KO	KO_annot
GC_00000231	13	21	19	9	core			PF01434.18	Peptidase family M41	ATP-dependent zinc metalloprotease FtsH (hflB)	COG0465	ATP-dependent Zn proteases	O	O	AA1	CytoplasmicMembrane	K03798	ftsH, hflB; cell division protease FtsH [EC:3.4.24.-]
GC_00002345		5			dispensable			PF02156.15	Glycosyl hydrolase family 26		COG4124	Beta-mannanase	G	G	CBM23+GH26	Unknown	K01218	gmuG; mannan endo-1,4-beta-mannosidase [EC:3.2.1.78]
GC_00002355		1	3		dispensable			PF02368.18	Bacterial Ig-like domain (group 2)	Ig-like domain-containing protein	COG5492|COG5492|COG5492|COG5492	Uncharacterized conserved protein YjdB, contains Ig-like domain|Uncharacterized conserved protein YjdB, contains Ig-like domain|Uncharacterized conserved protein YjdB, contains Ig-like domain|Uncharacterized conserved protein YjdB, contains Ig-like domain	R	R	CBM25(4)+CBM26(4)+CBM32(113)	Extracellular
GC_00002545				3	dispensable	0.00540326	ps	PF00128.24	Alpha amylase, catalytic domain		COG0366	Glycosidase	G	G	CBM25(4)+CBM74(1)	Extracellular
GC_00002544			3		dispensable			PF00395.20	S-layer homology domain	1,2-A-L-fucosidase	COG1404|COG1404	Serine protease, subtilisin family|Serine protease, subtilisin family	O	O	CBM25+CBM26+GH13_28	Cellwall
GC_00002045	3	3			dispensable			PF02368.18	Bacterial Ig-like domain (group 2)	Ig-like domain-containing protein	COG0366	Glycosidase	G	G	CBM25+GH13_28	Extracellular
GC_00000007	23	32	35	25	core			PF00128.24	Alpha amylase, catalytic domain		COG0366	Glycosidase	G	G	CBM25+GH13_28	Extracellular	K01176	AMY, amyA, malS; alpha-amylase [EC:3.2.1.1]
GC_00001717	4		8		accessory			PF02368.18	Bacterial Ig-like domain (group 2)	1,2-A-L-fucosidase	COG0366	Glycosidase	G	G	CBM25+GH13_28	Unknown
GC_00003484		1			dispensable			PF00274.19	Fructose-bisphosphate aldolase class-I						CBM32(113)	Unknown
GC_00003957		1			dispensable			PF16990.5	Carbohydrate binding module (family 35)	carbohydrate-binding protein	COG1208	NDP-sugar pyrophosphorylase, includes eIF-2Bgamma, eIF-2Bepsilon, and LPS biosynthesis proteins	J|M	J|M	CBM35+GH39	Extracellular
GC_00004245		1			dispensable						COG3664	Beta-xylosidase	G	G	CBM35+GH39	Extracellular
GC_00003791			1		dispensable			PF09479.10	Listeria-Bacteroides repeat domain (List_Bact_rpt)	InlB B-repeat-containing protein	COG0366|COG1523|COG3266	Glycosidase|Pullulanase/glycogen debranching enzyme|Cell division protein DamX, binds to the septal ring, contains C-terminal SPOR domain	D|G	D|G	CBM41+GH13_32	Extracellular
GC_00001050	13	21	18	9	core			PF02922.18	Carbohydrate-binding module 48 (Isoamylase N-terminal domain)	glycogen debranching protein GlgX (glgX)	COG1523	Pullulanase/glycogen debranching enzyme	G	G	CBM48+GH13_11	Cytoplasmic	K01214	ISA, treX; isoamylase [EC:3.2.1.68]
GC_00000923	13	21	19	9	core			PF00128.24	Alpha amylase, catalytic domain	glycogen debranching protein GlgX (glgX)	COG1523	Pullulanase/glycogen debranching enzyme	G	G	CBM48+GH13_11	Cytoplasmic	K01214	ISA, treX; isoamylase [EC:3.2.1.68]
GC_00001133	13	21	18	9	core			PF00128.24	Alpha amylase, catalytic domain	type I pullulanase (pulA)	COG1523	Pullulanase/glycogen debranching enzyme	G	G	CBM48+GH13_14	Cytoplasmic	K01200	pulA; pullulanase [EC:3.2.1.41]
GC_00000637	13	21	19	9	core			PF02922.18	Carbohydrate-binding module 48 (Isoamylase N-terminal domain)	1,4-alpha-glucan branching protein GlgB (glgB)	COG0296	1,4-alpha-glucan branching enzyme	G	G	CBM48+GH13_9	Cytoplasmic	K00700	GBE1, glgB; 1,4-alpha-glucan branching enzyme [EC:2.4.1.18]
GC_00000055	13	22	19	9	core			PF00689.21	Cation transporting ATPase, C-terminus	cation-translocating P-type ATPase	COG0474	Magnesium-transporting ATPase (P-type)	P	P	CBM50	CytoplasmicMembrane	K01537	ATP2C; P-type Ca2+ transporter type 2C [EC:7.2.2.10]
GC_00000819	13	21	19	9	core			PF00122.20	E1-E2 ATPase	heavy metal translocating P-type ATPase	COG2217|COG3350|COG4633	Cation transport ATPase|Uncharacterized conserved protein, YHS domain|Plastocyanin domain containing protein	P|R|S	P|R|S	CBM50	CytoplasmicMembrane	K17686	copA, ctpA, ATP7; P-type Cu+ transporter [EC:7.2.2.8]
GC_00000940	13	21	19	9	core			PF00756.20	Putative esterase	esterase	COG0627	S-formylglutathione hydrolase FrmB	V	V	CE1	CytoplasmicMembrane
GC_00002553	3				dispensable			PF07859.13	alpha/beta hydrolase fold	alpha/beta hydrolase	COG0657	Acetyl esterase/lipase	I	I	CE10	Cytoplasmic	K14731	mlhB, chnC; epsilon-lactone hydrolase [EC:3.1.1.83]
GC_00000841	13	21	19	9	core			PF07859.13	alpha/beta hydrolase fold	alpha/beta hydrolase	COG0657	Acetyl esterase/lipase	I	I	CE10	Cytoplasmic
GC_00000545	13	21	19	9	core			PF07859.13	alpha/beta hydrolase fold	alpha/beta hydrolase	COG0657	Acetyl esterase/lipase	I	I	CE10	CytoplasmicMembrane
GC_00002006			7		dispensable	0.00706169	gl3	PF00326.21	Prolyl oligopeptidase family	alpha/beta hydrolase	COG0657	Acetyl esterase/lipase	I	I	CE10	CytoplasmicMembrane
GC_00002368		3		1	dispensable			PF07859.13	alpha/beta hydrolase fold	alpha/beta hydrolase	COG0657	Acetyl esterase/lipase	I	I	CE10	Unknown
GC_00000847	13	21	19	9	core			PF00248.21	Aldo/keto reductase family	aldo/keto reductase	COG0667	Predicted oxidoreductase (related to aryl-alcohol dehydrogenase)	R	R	CE12	Cytoplasmic	K19265	gpr; L-glyceraldehyde 3-phosphate reductase [EC:1.1.1.-]
GC_00001354	1	21	19	8	core			PF17996.1	Carbohydrate esterase 2 N-terminal	electron transporter RnfD	COG2755	Lysophospholipase L1 or related esterase	E	E	CE2	Cytoplasmic
GC_00001269	9	21	19	9	core			PF01522.21	Polysaccharide deacetylase	polysaccharide deacetylase family protein	COG0726	Peptidoglycan/xylan/chitin deacetylase, PgdA/CDA1 family	G|M	G|M	CE4	Cytoplasmic	K22278	pgdA; peptidoglycan-N-acetylglucosamine deacetylase [EC:3.5.1.104]
GC_00000883	13	21	19	9	core			PF01522.21	Polysaccharide deacetylase	polysaccharide deacetylase family protein	COG0726	Peptidoglycan/xylan/chitin deacetylase, PgdA/CDA1 family	G|M	G|M	CE4	Cytoplasmic	K22278	pgdA; peptidoglycan-N-acetylglucosamine deacetylase [EC:3.5.1.104]
GC_00000865	13	21	19	9	core			PF01083.22	Cutinase	cutinase family protein					CE5	Unknown
GC_00000067	14	21	19	9	core			PF03629.18	Carbohydrate esterase, sialic acid-specific acetylesterase	sialate O-acetylesterase	COG2755	Lysophospholipase L1 or related esterase	E	E	CE6	Unknown	K05970	SIAE; sialate O-acetylesterase [EC:3.1.1.53]
GC_00001449		12	10	8	accessory			PF01979.20	Amidohydrolase family	N-acetylglucosamine-6-phosphate deacetylase	COG1820	N-acetylglucosamine-6-phosphate deacetylase	G	G	CE9	Cytoplasmic	K01443	nagA, AMDHD2; N-acetylglucosamine-6-phosphate deacetylase [EC:3.5.1.25]
GC_00001975		6	1		dispensable			PF00232.18	Glycosyl hydrolase family 1	glycoside hydrolase family 1 protein	COG2723	Beta-glucosidase/6-phospho-beta-glucosidase/beta-galactosidase	G	G	GH1	Cytoplasmic	K05350	bglB; beta-glucosidase [EC:3.2.1.21]
GC_00001355	1	21	19	8	core			PF00232.18	Glycosyl hydrolase family 1	beta-glucosidase	COG2723	Beta-glucosidase/6-phospho-beta-glucosidase/beta-galactosidase	G	G	GH1	Cytoplasmic	K05350	bglB; beta-glucosidase [EC:3.2.1.21]
GC_00001263	11	21	18	8	core			PF01039.22	Carboxyl transferase domain	acyl-CoA carboxylase subunit beta	COG4799	Acetyl-CoA carboxylase, carboxyltransferase component	I	I	GH101	Cytoplasmic	K01966	PCCB, pccB; propionyl-CoA carboxylase beta chain [EC:6.4.1.3 2.1.3.15]
GC_00001165	13	21	18	9	core			PF03629.18	Carbohydrate esterase, sialic acid-specific acetylesterase	9-O-acetylesterase	COG3250	Beta-galactosidase/beta-glucuronidase	G	G	GH11+3.2.1.8	Cytoplasmic	K05970	SIAE; sialate O-acetylesterase [EC:3.1.1.53]
GC_00001546		8	3	8	accessory			PF09508.10	Lacto-N-biose phosphorylase N-terminal TIM barrel domain	1,3-beta-galactosyl-N-acetylhexosamine phosphorylase (gnpA)	COG5426	Uncharacterized membrane protein	S	S	GH112	Cytoplasmic	K15533	K15533; 1,3-beta-galactosyl-N-acetylhexosamine phosphorylase [EC:2.4.1.211]
GC_00003664		1			dispensable			PF07944.12	Beta-L-arabinofuranosidase, GH127	glycoside hydrolase family 127 protein	COG3533	Uncharacterized conserved protein, DUF1680 family	S	S	GH127	Cytoplasmic	K18205	hypBA1; non-reducing end beta-L-arabinofuranosidase [EC:3.2.1.185]
GC_00002356		3		1	dispensable			PF07944.12	Beta-L-arabinofuranosidase, GH127	glycoside hydrolase family 127 protein	COG3533	Uncharacterized conserved protein, DUF1680 family	S	S	GH127	Cytoplasmic	K09955	K09955; uncharacterized protein
GC_00001913	1	5	2		dispensable			PF07944.12	Beta-L-arabinofuranosidase, GH127	glycoside hydrolase family 127 protein	COG3533	Uncharacterized conserved protein, DUF1680 family	S	S	GH127	Cytoplasmic	K18205	hypBA1; non-reducing end beta-L-arabinofuranosidase [EC:3.2.1.185]
GC_00000874	13	21	19	9	core			PF00128.24	Alpha amylase, catalytic domain	alpha-amylase	COG0366	Glycosidase	G	G	GH13	Cytoplasmic	K05343	treS; maltose alpha-D-glucosyltransferase / alpha-amylase [EC:5.4.99.16 3.2.1.1]
GC_00000960	13	21	19	9	core			PF09244.10	Domain of unknown function (DUF1964)	sucrose phosphorylase	COG0366	Glycosidase	G	G	GH13_18	Cytoplasmic	K00690	E2.4.1.7; sucrose phosphorylase [EC:2.4.1.7]
GC_00001035	13	21	19	9	core			PF11896.8	Domain of unknown function (DUF3416)	DUF3416 domain-containing protein	COG0366	Glycosidase	G	G	GH13_3	Cytoplasmic	K16147	glgE; starch synthase (maltosyl-transferring) [EC:2.4.99.16]
GC_00002564		3			dispensable			PF00128.24	Alpha amylase, catalytic domain	glycoside hydrolase family 13 protein	COG0366	Glycosidase	G	G	GH13_30	Cytoplasmic	K01187	malZ; alpha-glucosidase [EC:3.2.1.20]
GC_00001136	13	21	18	9	core			PF07733.12	Bacterial DNA polymerase III alpha NTPase domain	DNA polymerase III subunit alpha (dnaE)	COG0587	DNA polymerase III, alpha subunit	L	L	GH13_30	Cytoplasmic	K02337	dnaE; DNA polymerase III subunit alpha [EC:2.7.7.7]
GC_00000941	13	21	19	9	core			PF00128.24	Alpha amylase, catalytic domain	glycoside hydrolase family 13 protein	COG0366	Glycosidase	G	G	GH13_30	Cytoplasmic	K01187	malZ; alpha-glucosidase [EC:3.2.1.20]
GC_00000970	13	21	19	9	core			PF00128.24	Alpha amylase, catalytic domain	alpha-glucosidase	COG0366	Glycosidase	G	G	GH13_31	Cytoplasmic	K01182	IMA, malL; oligo-1,6-glucosidase [EC:3.2.1.10]
GC_00000005	22	40	38	17	core			PF00128.24	Alpha amylase, catalytic domain	alpha-amylase family protein	COG0366	Glycosidase	G	G	GH13_32	Extracellular	K01176	AMY, amyA, malS; alpha-amylase [EC:3.2.1.1]
GC_00001075	13	21	18	9	core			PF00128.24	Alpha amylase, catalytic domain	alpha-amylase	COG0366	Glycosidase	G	G	GH13_5	Extracellular	K01176	AMY, amyA, malS; alpha-amylase [EC:3.2.1.1]
GC_00001537		8	3	8	accessory			PF13229.6	Right handed beta helix region						GH136	Cytoplasmic
GC_00001527	4	9	4	3	accessory			PF07944.12	Beta-L-arabinofuranosidase, GH127	glycoside hydrolase family 127 protein	COG3533	Uncharacterized conserved protein, DUF1680 family	S	S	GH146	Cytoplasmic	K09955	K09955; uncharacterized protein
GC_00001205	13	21	18	8	core			PF00730.25	HhH-GPD superfamily base excision DNA repair protein	A/G-specific adenine glycosylase	COG1194	Adenine-specific DNA glycosylase, acts on AG and A-oxoG pairs	L	L	GH16	Cytoplasmic	K03575	mutY; A/G-specific adenine glycosylase [EC:3.2.2.31]
GC_00001302	8	21	19	7	core			PF00703.21	Glycosyl hydrolases family 2	glycoside hydrolase family 2 protein	COG3250	Beta-galactosidase/beta-glucuronidase	G	G	GH2	Cytoplasmic	K01192	E3.2.1.25, MANBA, manB; beta-mannosidase [EC:3.2.1.25]
GC_00001216	13	21	17	9	core			PF02836.17	Glycosyl hydrolases family 2, TIM barrel domain	DUF4981 domain-containing protein	COG3250	Beta-galactosidase/beta-glucuronidase	G	G	GH2	Cytoplasmic	K01190	lacZ; beta-galactosidase [EC:3.2.1.23]
GC_00001033	13	21	19	9	core			PF02836.17	Glycosyl hydrolases family 2, TIM barrel domain	beta-galactosidase	COG3250	Beta-galactosidase/beta-glucuronidase	G	G	GH2	Cytoplasmic	K01190	lacZ; beta-galactosidase [EC:3.2.1.23]
GC_00003883		1			dispensable			PF00728.22	Glycosyl hydrolase family 20, catalytic domain	family 20 glycosylhydrolase	COG3525	N-acetyl-beta-hexosaminidase	G	G	GH20	Cytoplasmic	K12373	HEXA_B; hexosaminidase [EC:3.2.1.52]
GC_00003338			1		dispensable			PF00176.23	SNF2 family N-terminal domain	DEAD/DEAH box helicase family protein	COG0553|COG0827|COG4646|COG4646	Superfamily II DNA or RNA helicase, SNF2 family|Adenine-specific DNA methylase|Adenine-specific DNA methylase, N12 class|Adenine-specific DNA methylase, N12 class	K|L	K|L	GH23	Cytoplasmic
GC_00003552			1		dispensable			PF01464.20	Transglycosylase SLT domain	transglycosylase SLT domain-containing protein	COG0840|COG5412	Methyl-accepting chemotaxis protein|Phage-related protein	T|N|X	T|N|X	GH23	CytoplasmicMembrane
GC_00002496		2	2		dispensable			PF01464.20	Transglycosylase SLT domain	tape measure protein	COG0840|COG5412	Methyl-accepting chemotaxis protein|Phage-related protein	T|X|N	T|X|N	GH23	Extracellular
GC_00003493	1				dispensable			PF00176.23	SNF2 family N-terminal domain	DEAD/DEAH box helicase family protein	COG0553|COG0827|COG4646|COG4646	Superfamily II DNA or RNA helicase, SNF2 family|Adenine-specific DNA methylase|Adenine-specific DNA methylase, N12 class|Adenine-specific DNA methylase, N12 class	K|L	K|L	GH23	Unknown
GC_00003715			1		dispensable			PF05257.16	CHAP domain	CHAP domain-containing protein	COG0741|COG3942	Soluble lytic murein transglycosylase and related regulatory proteins (some contain LysM/invasin domains)|Surface antigen	M	M	GH23	Unknown
GC_00004038	1				dispensable			PF05257.16	CHAP domain	CHAP domain-containing protein	COG0741|COG3942	Soluble lytic murein transglycosylase and related regulatory proteins (some contain LysM/invasin domains)|Surface antigen	M	M	GH23	Unknown
GC_00004077			1		dispensable			PF05257.16	CHAP domain	CHAP domain-containing protein	COG0741|COG3942	Soluble lytic murein transglycosylase and related regulatory proteins (some contain LysM/invasin domains)|Surface antigen	M	M	GH23	Unknown
GC_00004215			1		dispensable			PF05257.16	CHAP domain	CHAP domain-containing protein	COG0741	Soluble lytic murein transglycosylase and related regulatory proteins (some contain LysM/invasin domains)	M	M	GH23	Unknown
GC_00002087	1		5		dispensable			PF01464.20	Transglycosylase SLT domain	transglycosylase	COG0741|COG3942	Soluble lytic murein transglycosylase and related regulatory proteins (some contain LysM/invasin domains)|Surface antigen	M	M	GH23	Unknown
GC_00000916	13	21	19	9	core			PF07501.12	G5 domain	G5 domain-containing protein	COG3583	Uncharacterized conserved protein YabE, contains G5 and tandem DUF348 domains	S	S	GH23	Unknown	K21688	rpfB; resuscitation-promoting factor RpfB
GC_00001038	13	21	19	9	core			PF07501.12	G5 domain	G5 domain-containing protein	COG3583	Uncharacterized conserved protein YabE, contains G5 and tandem DUF348 domains	S	S	GH23	Unknown
GC_00001594		7	5	4	accessory			PF01183.20	Glycosyl hydrolases family 25	phage lysin	COG1388|COG1388|COG3757	LysM repeat|LysM repeat|Lyzozyme M1 (1,4-beta-N-acetylmuramidase), GH25 family	M	M	GH25	CytoplasmicMembrane	K07273	acm; lysozyme
GC_00001418	13	12	11	1	accessory	0.029655	gl1	PF01183.20	Glycosyl hydrolases family 25	1,4-beta-N-acetylmuramidase	COG3757	Lyzozyme M1 (1,4-beta-N-acetylmuramidase), GH25 family	M	M	GH25	Extracellular	K07273	acm; lysozyme
GC_00002506		3	1		dispensable			PF01476.20	LysM domain	LysM peptidoglycan-binding domain-containing protein	COG1388|COG1388|COG3757	LysM repeat|LysM repeat|Lyzozyme M1 (1,4-beta-N-acetylmuramidase), GH25 family	M	M	GH25(36)	Cellwall
GC_00002113	1	4	1		dispensable			PF01183.20	Glycosyl hydrolases family 25	LysM peptidoglycan-binding domain-containing protein	COG1388|COG1388|COG3757	LysM repeat|LysM repeat|Lyzozyme M1 (1,4-beta-N-acetylmuramidase), GH25 family	M	M	GH25(36)	Extracellular
GC_00002140		4	1	1	dispensable			PF01183.20	Glycosyl hydrolases family 25	LysM peptidoglycan-binding domain-containing protein	COG1388|COG1388|COG3757	LysM repeat|LysM repeat|Lyzozyme M1 (1,4-beta-N-acetylmuramidase), GH25 family	M	M	GH25(36)+CBM50(133)	Cellwall	K07273	acm; lysozyme
GC_00002822			2		dispensable			PF09479.10	Listeria-Bacteroides repeat domain (List_Bact_rpt)		COG4886	Leucine-rich repeat (LRR) protein	K	K	GH25(90)	Cellwall
GC_00002852	2				dispensable			PF09479.10	Listeria-Bacteroides repeat domain (List_Bact_rpt)		COG4886	Leucine-rich repeat (LRR) protein	K	K	GH25(90)	Cellwall
GC_00003179			1		dispensable			PF12799.7	Leucine Rich repeats (2 copies)		COG3209	Uncharacterized conserved protein RhaS, contains 28 RHS repeats	R	R	GH25(90)	Cellwall
GC_00002617	2		1		dispensable			PF00395.20	S-layer homology domain	S-layer homology domain-containing protein	COG5479	Uncharacterized conserved protein, contains LGFP repeats	S	S	GH25(90)	Extracellular
GC_00002927	1		1		dispensable			PF02368.18	Bacterial Ig-like domain (group 2)		COG0366|COG5492|COG5492|COG5492|COG5492|COG5492	Glycosidase|Uncharacterized conserved protein YjdB, contains Ig-like domain|Uncharacterized conserved protein YjdB, contains Ig-like domain|Uncharacterized conserved protein YjdB, contains Ig-like domain|Uncharacterized conserved protein YjdB, contains Ig-like domain|Uncharacterized conserved protein YjdB, contains Ig-like domain	G|R	G|R	GH25(90)	Extracellular
GC_00002551			3		dispensable			PF00395.20	S-layer homology domain	S-layer homology domain-containing protein	COG1404|COG1404	Serine protease, subtilisin family|Serine protease, subtilisin family	O	O	GH25(90)	Unknown
GC_00003180		1			dispensable			PF00395.20	S-layer homology domain	S-layer homology domain-containing protein					GH25(90)	Unknown
GC_00002616	2		1		dispensable			PF00395.20	S-layer homology domain						GH25(90)	Unknown
GC_00002667	2		1		dispensable			PF00395.20	S-layer homology domain	S-layer homology domain-containing protein	COG3391	DNA-binding beta-propeller fold protein YncE	R	R	GH25(90)	Unknown
GC_00002708	1		2		dispensable			PF00395.20	S-layer homology domain		COG5479	Uncharacterized conserved protein, contains LGFP repeats	S	S	GH25(90)	Unknown
GC_00002413	2	1	1		dispensable			PF02368.18	Bacterial Ig-like domain (group 2)	Ig domain-containing protein	COG3757	Lyzozyme M1 (1,4-beta-N-acetylmuramidase), GH25 family	M	M	GH25(90)	Unknown
GC_00001406	21	5	7	6	accessory			PF09479.10	Listeria-Bacteroides repeat domain (List_Bact_rpt)	1,4-beta-N-acetylmuramidase (lytC)	COG5279	Cytokinesis protein 3, contains TGc (transglutaminase/protease-like) domain	D	D	GH25(90)	Unknown
GC_00001673	2	7	4	1	accessory			PF00395.20	S-layer homology domain	S-layer homology domain-containing protein					GH25(90)	Unknown
GC_00001509	8	4	8	2	accessory			PF00395.20	S-layer homology domain	S-layer homology domain-containing protein	COG5479	Uncharacterized conserved protein, contains LGFP repeats	S	S	GH25(90)	Unknown
GC_00002373		3		1	dispensable			PF16499.5	Alpha galactosidase A	glycoside hydrolase family 27 protein	COG1501	Alpha-glucosidase, glycosyl hydrolase family GH31	G	G	GH27	Unknown	K07407	E3.2.1.22B, galA, rafA; alpha-galactosidase [EC:3.2.1.22]
GC_00000329	13	21	19	9	core			PF00587.25	tRNA synthetase class II core domain (G, H, P, S and T)	threonine--tRNA ligase	COG0441	Threonyl-tRNA synthetase	J	J	GH28	Cytoplasmic	K01868	TARS, thrS; threonyl-tRNA synthetase [EC:6.1.1.3]
GC_00001488	1	5	17	1	accessory	3.42099e-05	gl3	PF01120.17	Alpha-L-fucosidase	alpha-L-fucosidase	COG3669	Alpha-L-fucosidase	G	G	GH29	Unknown	K01206	FUCA; alpha-L-fucosidase [EC:3.2.1.51]
GC_00003457		1			dispensable			PF00933.21	Glycosyl hydrolase family 3 N terminal domain	glycoside hydrolase family 3 protein	COG1472	Periplasmic beta-glucosidase and related glycosidases	G	G	GH3	Cytoplasmic	K05349	bglX; beta-glucosidase [EC:3.2.1.21]
GC_00001326	7	19	18	9	core			PF00933.21	Glycosyl hydrolase family 3 N terminal domain	glycoside hydrolase family 3 C-terminal domain-containing protein	COG1472	Periplasmic beta-glucosidase and related glycosidases	G	G	GH3	Cytoplasmic	K05349	bglX; beta-glucosidase [EC:3.2.1.21]
GC_00000779	13	21	19	9	core			PF00933.21	Glycosyl hydrolase family 3 N terminal domain		COG1472	Periplasmic beta-glucosidase and related glycosidases	G	G	GH3	Cytoplasmic	K01207	nagZ; beta-N-acetylhexosaminidase [EC:3.2.1.52]
GC_00001490	1	5	17	1	accessory	3.42099e-05	gl3	PF00933.21	Glycosyl hydrolase family 3 N terminal domain	glycoside hydrolase family 3 C-terminal domain-containing protein	COG1472	Periplasmic beta-glucosidase and related glycosidases	G	G	GH3	Cytoplasmic	K05349	bglX; beta-glucosidase [EC:3.2.1.21]
GC_00000679	13	21	19	9	core			PF02055.16	Glycosyl hydrolase family 30 TIM-barrel domain	glucan endo-1,6-beta-glucosidase	COG5520	O-Glycosyl hydrolase	M	M	GH30_3	Cytoplasmic	K01201	GBA, srfJ; glucosylceramidase [EC:3.2.1.45]
GC_00002815		2			dispensable			PF02055.16	Glycosyl hydrolase family 30 TIM-barrel domain	glycosyl hydrolase family 30	COG5520	O-Glycosyl hydrolase	M	M	GH30_9	Cytoplasmic	K01201	GBA, srfJ; glucosylceramidase [EC:3.2.1.45]
GC_00002814		2			dispensable			PF02055.16	Glycosyl hydrolase family 30 TIM-barrel domain	glycosyl hydrolase family 30	COG5520	O-Glycosyl hydrolase	M	M	GH30_9	Unknown	K01201	GBA, srfJ; glucosylceramidase [EC:3.2.1.45]
GC_00002529		1	3		dispensable			PF01055.26	Glycosyl hydrolases family 31	alpha-glucosidase	COG1501	Alpha-glucosidase, glycosyl hydrolase family GH31	G	G	GH31	Cytoplasmic
GC_00001461	1	14	9	3	accessory			PF01055.26	Glycosyl hydrolases family 31	alpha-xylosidase (yicI)	COG1501	Alpha-glucosidase, glycosyl hydrolase family GH31	G	G	GH31	Cytoplasmic	K01811	xylS, yicI; alpha-D-xyloside xylohydrolase [EC:3.2.1.177]
GC_00001492	1	5	17	1	accessory	3.42099e-05	gl3	PF01055.26	Glycosyl hydrolases family 31	alpha-xylosidase (yicI)	COG1501	Alpha-glucosidase, glycosyl hydrolase family GH31	G	G	GH31	Cytoplasmic	K01811	xylS, yicI; alpha-D-xyloside xylohydrolase [EC:3.2.1.177]
GC_00000794	13	21	19	9	core			PF00251.20	Glycosyl hydrolases family 32 N-terminal domain	glycoside hydrolase family 32 protein	COG1621	Sucrose-6-phosphate hydrolase SacC, GH32 family	G	G	GH32	Cytoplasmic	K01193	INV, sacA; beta-fructofuranosidase [EC:3.2.1.26]
GC_00002357		4			dispensable			PF13088.6	BNR repeat-like domain	exo-alpha-sialidase	COG4409	Neuraminidase (sialidase)	M|G	M|G	GH33+3.2.1.-	Extracellular	K01186	NEU1; sialidase-1 [EC:3.2.1.18]
GC_00001365	1	20	19	7	core			PF02065.18	Melibiase	alpha-galactosidase	COG3345	Alpha-galactosidase	G	G	GH36	Cytoplasmic	K07407	E3.2.1.22B, galA, rafA; alpha-galactosidase [EC:3.2.1.22]
GC_00001294	13	20	18	5	core			PF02065.18	Melibiase	alpha-galactosidase	COG3345	Alpha-galactosidase	G	G	GH36	Cytoplasmic	K07407	E3.2.1.22B, galA, rafA; alpha-galactosidase [EC:3.2.1.22]
GC_00001032	13	21	19	9	core			PF02065.18	Melibiase	alpha-galactosidase	COG3345	Alpha-galactosidase	G	G	GH36	Cytoplasmic	K07407	E3.2.1.22B, galA, rafA; alpha-galactosidase [EC:3.2.1.22]
GC_00001037	13	21	19	9	core			PF05691.12	Raffinose synthase or seed imbibition protein Sip1	alpha-galactosidase	COG3345	Alpha-galactosidase	G	G	GH36	Cytoplasmic	K06617	E2.4.1.82; raffinose synthase [EC:2.4.1.82]
GC_00003169				1	dispensable			PF17167.4	Glycosyl hydrolase 36 superfamily, catalytic domain		COG3459	Cellobiose phosphorylase	G	G	GH36	CytoplasmicMembrane	K00702	E2.4.1.20; cellobiose phosphorylase [EC:2.4.1.20]
GC_00003646		1			dispensable			PF02065.18	Melibiase	alpha-galactosidase	COG3345	Alpha-galactosidase	G	G	GH36	CytoplasmicMembrane	K07407	E3.2.1.22B, galA, rafA; alpha-galactosidase [EC:3.2.1.22]
GC_00003463		1			dispensable			PF01074.22	Glycosyl hydrolases family 38 N-terminal domain	alpha-mannosidase	COG0383	Alpha-mannosidase	G	G	GH38	Cytoplasmic	K01191	MAN2C1; alpha-mannosidase [EC:3.2.1.24]
GC_00003648		1			dispensable			PF01074.22	Glycosyl hydrolases family 38 N-terminal domain	alpha-mannosidase	COG0383	Alpha-mannosidase	G	G	GH38	Cytoplasmic	K01191	MAN2C1; alpha-mannosidase [EC:3.2.1.24]
GC_00001715		10	1	1	accessory	0.0113917	gl2	PF02449.15	Beta-galactosidase	beta-galactosidase	COG1874	Beta-galactosidase GanA	G	G	GH42	Cytoplasmic	K12308	bgaB, lacA; beta-galactosidase [EC:3.2.1.23]
GC_00003217		1			dispensable			PF02449.15	Beta-galactosidase	beta-galactosidase	COG1874	Beta-galactosidase GanA	G	G	GH42	Cytoplasmic	K12308	bgaB, lacA; beta-galactosidase [EC:3.2.1.23]
GC_00001638		4	11		accessory	0.0045326	gl3	PF02449.15	Beta-galactosidase	beta-galactosidase	COG1874	Beta-galactosidase GanA	G	G	GH42	Cytoplasmic	K12308	bgaB, lacA; beta-galactosidase [EC:3.2.1.23]
GC_00001389	1	21	19	1	accessory			PF02449.15	Beta-galactosidase	beta-galactosidase	COG1874	Beta-galactosidase GanA	G	G	GH42	Cytoplasmic	K12308	bgaB, lacA; beta-galactosidase [EC:3.2.1.23]
GC_00000733	13	22	18	9	core			PF13347.6	MFS/sugar transport protein	MFS transporter	COG2211	Na+/melibiose symporter or related transporter	G	G	GH42	CytoplasmicMembrane	K16209	lacS, galP, rafP; lactose/raffinose/galactose permease
GC_00001061	13	21	18	9	core			PF04616.14	Glycosyl hydrolases family 43	glycoside hydrolase 43 family protein	COG3507	Beta-xylosidase	G	G	GH43_10	Cytoplasmic
GC_00000721	13	21	19	9	core			PF04616.14	Glycosyl hydrolases family 43	glycoside hydrolase family 43 protein	COG3507	Beta-xylosidase	G	G	GH43_11	Cytoplasmic	K01198	xynB; xylan 1,4-beta-xylosidase [EC:3.2.1.37]
GC_00000992	13	21	19	9	core			PF04616.14	Glycosyl hydrolases family 43	glycoside hydrolase family 43 protein	COG3507	Beta-xylosidase	G	G	GH43_12	Cytoplasmic	K01198	xynB; xylan 1,4-beta-xylosidase [EC:3.2.1.37]
GC_00002602		3			dispensable					glycoside hydrolase family 43 protein	COG3507|COG5492	Beta-xylosidase|Uncharacterized conserved protein YjdB, contains Ig-like domain	G|R	G|R	GH43_22	Cytoplasmic
GC_00001523	3	10	4	3	accessory			PF04616.14	Glycosyl hydrolases family 43	family 43 glycosylhydrolase	COG3940	Beta-xylosidase, GH43 family	G	G	GH43_26	Extracellular
GC_00001540	3	9	4	3	accessory			PF04616.14	Glycosyl hydrolases family 43	family 43 glycosylhydrolase	COG3940	Beta-xylosidase, GH43 family	G	G	GH43_27	Extracellular
GC_00001543	3	9	4	3	accessory			PF04616.14	Glycosyl hydrolases family 43	family 43 glycosylhydrolase	COG3507	Beta-xylosidase	G	G	GH43_4	Cytoplasmic	K06113	abnA; arabinan endo-1,5-alpha-L-arabinosidase [EC:3.2.1.99]
GC_00001497	3	12	4	4	accessory			PF04616.14	Glycosyl hydrolases family 43	glycoside hydrolase family 43 protein	COG3507	Beta-xylosidase	G	G	GH43_4	CytoplasmicMembrane	K06113	abnA; arabinan endo-1,5-alpha-L-arabinosidase [EC:3.2.1.99]
GC_00002393		3		1	dispensable			PF04616.14	Glycosyl hydrolases family 43	arabinan endo-1,5-alpha-L-arabinosidase	COG3507	Beta-xylosidase	G	G	GH43_4	Unknown	K06113	abnA; arabinan endo-1,5-alpha-L-arabinosidase [EC:3.2.1.99]
GC_00003138			2		dispensable			PF17433.2	Glycosyl hydrolase family 49 N-terminal Ig-like domain	family 49 glycosyl hydrolase	COG4945	Carbohydrate-binding DOMON domain	T|G	T|G	GH49	Extracellular
GC_00000710	13	21	19	9	core			PF13416.6	Bacterial extracellular solute-binding protein	ABC transporter substrate-binding protein	COG1653	ABC-type glycerol-3-phosphate transport system, periplasmic component	G	G	GH49	Unknown	K25086	musE; maltose transport system substrate-binding protein
GC_00003596		1			dispensable			PF00150.18	Cellulase (glycosyl hydrolase family 5)	cellulase family glycosylhydrolase	COG3934	Endo-1,4-beta-mannosidase	G	G	GH5_18	Cytoplasmic
GC_00001329	5	20	19	9	core			PF06964.12	Alpha-L-arabinofuranosidase C-terminal domain	alpha-L-arabinofuranosidase	COG3534	Alpha-L-arabinofuranosidase	G	G	GH51	Cytoplasmic	K01209	abfA; alpha-L-arabinofuranosidase [EC:3.2.1.55]
GC_00002377		3		1	dispensable			PF06964.12	Alpha-L-arabinofuranosidase C-terminal domain	alpha-L-arabinofuranosidase	COG3534	Alpha-L-arabinofuranosidase	G	G	GH51	Extracellular
GC_00000695	13	21	19	9	core			PF07724.14	AAA domain (Cdc48 subfamily)	ATP-dependent Clp protease ATP-binding subunit	COG0542	ATP-dependent Clp protease ATP-binding subunit ClpA	O	O	GH6	Cytoplasmic	K03696	clpC; ATP-dependent Clp protease ATP-binding subunit ClpC
GC_00000921	13	21	19	9	core			PF07724.14	AAA domain (Cdc48 subfamily)	ATP-dependent chaperone ClpB (clpB)	COG0542	ATP-dependent Clp protease ATP-binding subunit ClpA	O	O	GH6	Cytoplasmic	K03695	clpB; ATP-dependent Clp protease ATP-binding subunit ClpB
GC_00003288		1			dispensable			PF01832.20	Mannosyl-glycoprotein endo-beta-N-acetylglucosaminidase	CHAP domain-containing protein	COG1705|COG4991|COG4991	Flagellum-specific peptidoglycan hydrolase FlgJ|Uncharacterized conserved protein YraI|Uncharacterized conserved protein YraI	S|N|M	S|N|M	GH73	Unknown	K02395	flgJ; peptidoglycan hydrolase FlgJ
GC_00000838	13	21	19	9	core			PF02446.17	4-alpha-glucanotransferase	4-alpha-glucanotransferase (malQ)	COG1640	4-alpha-glucanotransferase	G	G	GH77	Cytoplasmic	K00705	malQ; 4-alpha-glucanotransferase [EC:2.4.1.25]
GC_00000998	13	21	19	9	core			PF02446.17	4-alpha-glucanotransferase	4-alpha-glucanotransferase (malQ)	COG1640	4-alpha-glucanotransferase	G	G	GH77	Cytoplasmic	K00705	malQ; 4-alpha-glucanotransferase [EC:2.4.1.25]
GC_00001288	12	21	18	5	core			PF17167.4	Glycosyl hydrolase 36 superfamily, catalytic domain	glycosyl transferase	COG3459	Cellobiose phosphorylase	G	G	GH94	CytoplasmicMembrane	K00702	E2.4.1.20; cellobiose phosphorylase [EC:2.4.1.20]
GC_00003186	1				dispensable			PF13692.6	Glycosyl transferases group 1	glycosyltransferase	COG0438	Glycosyltransferase involved in cell wall bisynthesis	M	M	GT1	Cytoplasmic
GC_00003480			1		dispensable			PF00534.20	Glycosyl transferases group 1	glycosyltransferase	COG0438	Glycosyltransferase involved in cell wall bisynthesis	M	M	GT1	Cytoplasmic
GC_00003124		1	1		dispensable			PF00534.20	Glycosyl transferases group 1	glycosyltransferase family 1 protein	COG0438	Glycosyltransferase involved in cell wall bisynthesis	M	M	GT1	Cytoplasmic
GC_00002137	2	2	2		dispensable			PF00534.20	Glycosyl transferases group 1	glycosyltransferase	COG0438	Glycosyltransferase involved in cell wall bisynthesis	M	M	GT1	Cytoplasmic
GC_00002042	2		4		dispensable			PF02485.21	Core-2/I-Branching enzyme	glycosyltransferase, family 14					GT14	Cytoplasmic
GC_00002805	1	1			dispensable			PF02485.21	Core-2/I-Branching enzyme	glycosyl transferase					GT14	Cytoplasmic
GC_00001559	3	5	7	3	accessory			PF02485.21	Core-2/I-Branching enzyme						GT14	Cytoplasmic
GC_00002754	1	1	1		dispensable			PF02485.21	Core-2/I-Branching enzyme	glycosyl transferase					GT14(24)	Cytoplasmic
GC_00002093		6			dispensable	0.0512074	gl2	PF00535.26	Glycosyl transferase family 2	glycosyltransferase	COG1215	Glycosyltransferase, catalytic subunit of cellulose synthase and poly-beta-1,6-N-acetylglucosamine synthase	N	N	GT2	Cytoplasmic
GC_00002560				3	dispensable	0.00540326	ps	PF00535.26	Glycosyl transferase family 2	family 2 glycosyl transferase	COG1215	Glycosyltransferase, catalytic subunit of cellulose synthase and poly-beta-1,6-N-acetylglucosamine synthase	N	N	GT2	Cytoplasmic
GC_00003231			1		dispensable			PF00535.26	Glycosyl transferase family 2	glycosyltransferase family 2 protein	COG1216	Glycosyltransferase, GT2 family	G	G	GT2	Cytoplasmic
GC_00003686			1		dispensable			PF00535.26	Glycosyl transferase family 2	glycosyltransferase family 2 protein	COG1216	Glycosyltransferase, GT2 family	G	G	GT2	Cytoplasmic
GC_00003725		1			dispensable			PF00535.26	Glycosyl transferase family 2	glycosyltransferase	COG1215	Glycosyltransferase, catalytic subunit of cellulose synthase and poly-beta-1,6-N-acetylglucosamine synthase	N	N	GT2	Cytoplasmic
GC_00004052	1				dispensable			PF00535.26	Glycosyl transferase family 2	glycosyltransferase	COG0463	Glycosyltransferase involved in cell wall bisynthesis	M	M	GT2	Cytoplasmic
GC_00004222		1			dispensable			PF00535.26	Glycosyl transferase family 2	glycosyltransferase					GT2	Cytoplasmic
GC_00002008	2	5			dispensable			PF00535.26	Glycosyl transferase family 2	glycosyltransferase family 2 protein	COG1216	Glycosyltransferase, GT2 family	G	G	GT2	Cytoplasmic
GC_00002319	1	1	3		dispensable			PF00535.26	Glycosyl transferase family 2	glycosyltransferase	COG1215	Glycosyltransferase, catalytic subunit of cellulose synthase and poly-beta-1,6-N-acetylglucosamine synthase	N	N	GT2	Cytoplasmic
GC_00001972	2	1	4		dispensable			PF00535.26	Glycosyl transferase family 2	family 2 glycosyl transferase	COG0463	Glycosyltransferase involved in cell wall bisynthesis	M	M	GT2	Cytoplasmic
GC_00001203	12	21	18	9	core			PF00483.23	Nucleotidyl transferase	glucose-1-phosphate thymidylyltransferase RfbA (rfbA)	COG1209	dTDP-glucose pyrophosphorylase	M	M	GT2	Cytoplasmic	K00973	rfbA, rmlA, rffH; glucose-1-phosphate thymidylyltransferase [EC:2.7.7.24]
GC_00001357	9	14	17	9	core			PF00535.26	Glycosyl transferase family 2	glycosyltransferase	COG1216	Glycosyltransferase, GT2 family	G	G	GT2	Cytoplasmic	K12992	rfbN; rhamnosyltransferase [EC:2.4.1.-]
GC_00000871	13	21	19	9	core			PF00535.26	Glycosyl transferase family 2	glycosyltransferase	COG1216	Glycosyltransferase, GT2 family	G	G	GT2	Cytoplasmic	K00721	DPM1; dolichol-phosphate mannosyltransferase [EC:2.4.1.83]
GC_00000056	14	21	19	9	core			PF13641.6	Glycosyltransferase like family 2	glycosyltransferase	COG1216	Glycosyltransferase, GT2 family	G	G	GT2	Cytoplasmic	K16650	glft2; galactofuranosylgalactofuranosylrhamnosyl-N-acetylglucosaminyl-diphospho-decaprenol beta-1,5/1,6-galactofuranosyltransferase [EC:2.4.1.288]
GC_00001516		7	10	4	accessory			PF00535.26	Glycosyl transferase family 2	glycosyltransferase	COG1216	Glycosyltransferase, GT2 family	G	G	GT2	Cytoplasmic
GC_00001765	3	5	3		accessory			PF00535.26	Glycosyl transferase family 2	glycosyltransferase	COG1216	Glycosyltransferase, GT2 family	G	G	GT2	Cytoplasmic
GC_00001775	3	5	3		accessory			PF00535.26	Glycosyl transferase family 2	glycosyltransferase	COG1216	Glycosyltransferase, GT2 family	G	G	GT2	Cytoplasmic
GC_00001558	8	4	6		accessory			PF00535.26	Glycosyl transferase family 2	glycosyltransferase	COG1216	Glycosyltransferase, GT2 family	G	G	GT2	Cytoplasmic
GC_00001438	2	14	13	3	accessory			PF13641.6	Glycosyltransferase like family 2	glycosyltransferase family 2 protein	COG1216	Glycosyltransferase, GT2 family	G	G	GT2	Cytoplasmic	K16650	glft2; galactofuranosylgalactofuranosylrhamnosyl-N-acetylglucosaminyl-diphospho-decaprenol beta-1,5/1,6-galactofuranosyltransferase [EC:2.4.1.288]
GC_00001439	12	7	7	6	accessory			PF13641.6	Glycosyltransferase like family 2	galactofuranosyltransferase	COG1216	Glycosyltransferase, GT2 family	G	G	GT2	Cytoplasmic	K16650	glft2; galactofuranosylgalactofuranosylrhamnosyl-N-acetylglucosaminyl-diphospho-decaprenol beta-1,5/1,6-galactofuranosyltransferase [EC:2.4.1.288]
GC_00001440	12	7	7	6	accessory			PF13641.6	Glycosyltransferase like family 2	dTDP-rhamnosyl transferase RfbF (rfbF_3)	COG1216	Glycosyltransferase, GT2 family	G	G	GT2	Cytoplasmic	K16650	glft2; galactofuranosylgalactofuranosylrhamnosyl-N-acetylglucosaminyl-diphospho-decaprenol beta-1,5/1,6-galactofuranosyltransferase [EC:2.4.1.288]
GC_00001475	9	5	6	5	accessory			PF00535.26	Glycosyl transferase family 2	glycosyl transferase family protein	COG1216	Glycosyltransferase, GT2 family	G	G	GT2	Cytoplasmic
GC_00003460			1		dispensable			PF00535.26	Glycosyl transferase family 2	glycosyltransferase family 2 protein	COG1216	Glycosyltransferase, GT2 family	G	G	GT2	CytoplasmicMembrane
GC_00003582		1			dispensable			PF00535.26	Glycosyl transferase family 2	glycosyltransferase family 2 protein	COG0463	Glycosyltransferase involved in cell wall bisynthesis	M	M	GT2	CytoplasmicMembrane
GC_00003790	1				dispensable			PF00535.26	Glycosyl transferase family 2	glycosyltransferase	COG1215	Glycosyltransferase, catalytic subunit of cellulose synthase and poly-beta-1,6-N-acetylglucosamine synthase	N	N	GT2	CytoplasmicMembrane
GC_00003816	1				dispensable			PF00535.26	Glycosyl transferase family 2	glycosyltransferase family 2 protein	COG0463|COG1215|COG4372	Glycosyltransferase involved in cell wall bisynthesis|Glycosyltransferase, catalytic subunit of cellulose synthase and poly-beta-1,6-N-acetylglucosamine synthase|Uncharacterized conserved protein, contains DUF3084 domain	S|M|N	S|M|N	GT2	CytoplasmicMembrane
GC_00003864		1			dispensable			PF00535.26	Glycosyl transferase family 2	glycosyltransferase family 2 protein	COG0463	Glycosyltransferase involved in cell wall bisynthesis	M	M	GT2	CytoplasmicMembrane
GC_00004311			1		dispensable			PF00535.26	Glycosyl transferase family 2	glycosyltransferase family 2 protein	COG1216|COG1442	Glycosyltransferase, GT2 family|Lipopolysaccharide biosynthesis protein, LPS:glycosyltransferase	M|G	M|G	GT2	CytoplasmicMembrane
GC_00002051	1		5		dispensable			PF00535.26	Glycosyl transferase family 2	glycosyl transferase, family 2	COG1215	Glycosyltransferase, catalytic subunit of cellulose synthase and poly-beta-1,6-N-acetylglucosamine synthase	N	N	GT2	CytoplasmicMembrane
GC_00002186		1	1	3	dispensable			PF00535.26	Glycosyl transferase family 2	glycosyltransferase	COG0463	Glycosyltransferase involved in cell wall bisynthesis	M	M	GT2	CytoplasmicMembrane
GC_00001910	1	3		4	dispensable			PF00535.26	Glycosyl transferase family 2	glycosyltransferase family 2 protein	COG0463	Glycosyltransferase involved in cell wall bisynthesis	M	M	GT2	CytoplasmicMembrane
GC_00003035	1		1		dispensable			PF00535.26	Glycosyl transferase family 2	glycosyltransferase	COG1216	Glycosyltransferase, GT2 family	G	G	GT2	CytoplasmicMembrane
GC_00003079		1	1		dispensable			PF00535.26	Glycosyl transferase family 2	glycosyltransferase	COG0463	Glycosyltransferase involved in cell wall bisynthesis	M	M	GT2	CytoplasmicMembrane
GC_00002655	1	1	1		dispensable			PF00535.26	Glycosyl transferase family 2	glycosyltransferase family 2 protein	COG0463	Glycosyltransferase involved in cell wall bisynthesis	M	M	GT2	CytoplasmicMembrane
GC_00001309	10	21	18	5	core			PF00535.26	Glycosyl transferase family 2	glycosyltransferase family 2 protein	COG1215	Glycosyltransferase, catalytic subunit of cellulose synthase and poly-beta-1,6-N-acetylglucosamine synthase	N	N	GT2	CytoplasmicMembrane	K20534	gtrB, csbB; polyisoprenyl-phosphate glycosyltransferase [EC:2.4.-.-]
GC_00000522	13	21	19	9	core			PF00535.26	Glycosyl transferase family 2	glycosyltransferase family 2 protein	COG1215	Glycosyltransferase, catalytic subunit of cellulose synthase and poly-beta-1,6-N-acetylglucosamine synthase	N	N	GT2	CytoplasmicMembrane
GC_00000544	13	21	19	9	core			PF13641.6	Glycosyltransferase like family 2	glycosyltransferase	COG1215	Glycosyltransferase, catalytic subunit of cellulose synthase and poly-beta-1,6-N-acetylglucosamine synthase	N	N	GT2	CytoplasmicMembrane
GC_00000851	13	21	19	9	core			PF13632.6	Glycosyl transferase family group 2	glycosyltransferase	COG1216|COG5617	Glycosyltransferase, GT2 family|Uncharacterized membrane protein	G|S	G|S	GT2	CytoplasmicMembrane
GC_00000059	14	21	19	9	core			PF00535.26	Glycosyl transferase family 2	glycosyltransferase	COG1215	Glycosyltransferase, catalytic subunit of cellulose synthase and poly-beta-1,6-N-acetylglucosamine synthase	N	N	GT2	CytoplasmicMembrane
GC_00000062	14	21	19	9	core			PF00535.26	Glycosyl transferase family 2	glycosyltransferase	COG1216	Glycosyltransferase, GT2 family	G	G	GT2	CytoplasmicMembrane	K16649	glft1; rhamnopyranosyl-N-acetylglucosaminyl-diphospho-decaprenol beta-1,3/1,4-galactofuranosyltransferase [EC:2.4.1.287]
GC_00001506		7	11	4	accessory			PF00535.26	Glycosyl transferase family 2	glycosyltransferase	COG1216	Glycosyltransferase, GT2 family	G	G	GT2	CytoplasmicMembrane
GC_00001749	5	2	4		accessory			PF00535.26	Glycosyl transferase family 2	glycosyltransferase	COG0463	Glycosyltransferase involved in cell wall bisynthesis	M	M	GT2	CytoplasmicMembrane
GC_00001755	5	2	4		accessory			PF00535.26	Glycosyl transferase family 2	glycosyltransferase family 2 protein	COG0463	Glycosyltransferase involved in cell wall bisynthesis	M	M	GT2	CytoplasmicMembrane
GC_00001768	2	5	1	3	accessory			PF00535.26	Glycosyl transferase family 2	glycosyltransferase family 2 protein	COG1216	Glycosyltransferase, GT2 family	G	G	GT2	CytoplasmicMembrane
GC_00001478	9	5	6	5	accessory			PF00535.26	Glycosyl transferase family 2	glycosyltransferase	COG0463	Glycosyltransferase involved in cell wall bisynthesis	M	M	GT2	CytoplasmicMembrane
GC_00002438		2	2		dispensable			PF00535.26	Glycosyl transferase family 2	glycosyltransferase	COG1215	Glycosyltransferase, catalytic subunit of cellulose synthase and poly-beta-1,6-N-acetylglucosamine synthase	N	N	GT2	Unknown
GC_00001367	9	12	17	9	core			PF00535.26	Glycosyl transferase family 2	glycosyltransferase	COG1216	Glycosyltransferase, GT2 family	G	G	GT2	Unknown	K12990	rfbF, rhlC; rhamnosyltransferase [EC:2.4.1.-]
GC_00003488	1				dispensable			PF00535.26	Glycosyl transferase family 2	glycosyltransferase family 2 protein	COG0463	Glycosyltransferase involved in cell wall bisynthesis	M	M	GT2(101)	Cytoplasmic
GC_00001697	5	4	4		accessory			PF00535.26	Glycosyl transferase family 2	glycosyltransferase	COG0463	Glycosyltransferase involved in cell wall bisynthesis	M	M	GT2(211)	CytoplasmicMembrane
GC_00002790		1	2		dispensable			PF00535.26	Glycosyl transferase family 2	glycosyltransferase	COG1215	Glycosyltransferase, catalytic subunit of cellulose synthase and poly-beta-1,6-N-acetylglucosamine synthase	N	N	GT2(225)	CytoplasmicMembrane
GC_00002859		2			dispensable			PF00535.26	Glycosyl transferase family 2	glycosyltransferase family 2 protein	COG1216|COG1442	Glycosyltransferase, GT2 family|Lipopolysaccharide biosynthesis protein, LPS:glycosyltransferase	M|G	M|G	GT2(228)	CytoplasmicMembrane
GC_00003721		1			dispensable			PF00535.26	Glycosyl transferase family 2	glycosyltransferase family 2 protein	COG0463	Glycosyltransferase involved in cell wall bisynthesis	M	M	GT2(228)	CytoplasmicMembrane
GC_00003406			1		dispensable			PF00535.26	Glycosyl transferase family 2	glycosyltransferase	COG1216	Glycosyltransferase, GT2 family	G	G	GT2(26)	CytoplasmicMembrane
GC_00002756		1	2		dispensable			PF00535.26	Glycosyl transferase family 2	glycosyltransferase family 2 protein	COG0463	Glycosyltransferase involved in cell wall bisynthesis	M	M	GT2(26)	CytoplasmicMembrane
GC_00002742	1	1	1		dispensable			PF00535.26	Glycosyl transferase family 2	glycosyltransferase	COG0463	Glycosyltransferase involved in cell wall bisynthesis	M	M	GT2(83)	CytoplasmicMembrane
GC_00002827		2			dispensable			PF01183.20	Glycosyl hydrolases family 25		COG3757	Lyzozyme M1 (1,4-beta-N-acetylmuramidase), GH25 family	M	M	GT25	Extracellular	K07273	acm; lysozyme
GC_00003173		1			dispensable			PF03423.13	Carbohydrate binding domain (family 25)		COG0366	Glycosidase	G	G	GT25	Extracellular
GC_00000849	13	21	19	9	core			PF02875.21	Mur ligase family, glutamate ligase domain	UDP-N-acetylmuramate--L-alanine ligase (murC)	COG0773	UDP-N-acetylmuramate-alanine ligase	M	M	GT28	Cytoplasmic	K01924	murC; UDP-N-acetylmuramate--alanine ligase [EC:6.3.2.8]
GC_00000884	13	21	19	9	core			PF03033.20	Glycosyltransferase family 28 N-terminal domain	undecaprenyldiphospho-muramoylpentapeptide beta-N-acetylglucosaminyltransferase (murG)	COG0707	UDP-N-acetylglucosamine:LPS N-acetylglucosamine transferase	M	M	GT28	CytoplasmicMembrane	K02563	murG; UDP-N-acetylglucosamine--N-acetylmuramyl-(pentapeptide) pyrophosphoryl-undecaprenol N-acetylglucosamine transferase [EC:2.4.1.227]
GC_00000536	13	21	19	9	core			PF00393.19	6-phosphogluconate dehydrogenase, C-terminal domain	NADP-dependent phosphogluconate dehydrogenase (gndA)	COG0362	6-phosphogluconate dehydrogenase	G	G	GT30	Cytoplasmic	K00033	PGD, gnd, gntZ; 6-phosphogluconate dehydrogenase [EC:1.1.1.44 1.1.1.343]
GC_00001828	3	5	2		accessory			PF05704.12	Capsular polysaccharide synthesis protein		COG3774	Mannosyltransferase OCH1 or related enzyme	M	M	GT32	Cytoplasmic
GC_00001798	2	1	4	3	accessory			PF05704.12	Capsular polysaccharide synthesis protein	capsular polysaccharide biosynthesis protein					GT32	Cytoplasmic
GC_00003025		1	1		dispensable			PF05704.12	Capsular polysaccharide synthesis protein		COG3774	Mannosyltransferase OCH1 or related enzyme	M	M	GT32	CytoplasmicMembrane
GC_00001383	9	11	17	7	accessory			PF05704.12	Capsular polysaccharide synthesis protein	polysaccharide biosynthesis protein	COG3774	Mannosyltransferase OCH1 or related enzyme	M	M	GT32	CytoplasmicMembrane
GC_00002097	1		5		dispensable			PF05704.12	Capsular polysaccharide synthesis protein	capsular polysaccharide biosynthesis protein	COG3774	Mannosyltransferase OCH1 or related enzyme	M	M	GT32	Unknown
GC_00002227		3		2	dispensable			PF05704.12	Capsular polysaccharide synthesis protein	polysaccharide biosynthesis protein	COG3774	Mannosyltransferase OCH1 or related enzyme	M	M	GT32	Unknown
GC_00000482	13	21	19	9	core			PF00343.20	Carbohydrate phosphorylase	glycogen/starch/alpha-glucan phosphorylase	COG0058	Glucan phosphorylase	G	G	GT35	Cytoplasmic	K00688	PYG, glgP; glycogen phosphorylase [EC:2.4.1.1]
GC_00001018	13	21	19	9	core			PF16192.5	C-terminal four TMM region of protein-O-mannosyltransferase	phospholipid carrier-dependent glycosyltransferase	COG1928|COG4346	Dolichyl-phosphate-mannose--protein O-mannosyl transferase|Predicted membrane-bound dolichyl-phosphate-mannose-protein mannosyltransferase	O	O	GT39	CytoplasmicMembrane	K00728	POMT, pmt; dolichyl-phosphate-mannose-protein mannosyltransferase [EC:2.4.1.109]
GC_00002614		3			dispensable			PF00534.20	Glycosyl transferases group 1	glycosyltransferase family 1 protein	COG0438	Glycosyltransferase involved in cell wall bisynthesis	M	M	GT4	Cytoplasmic
GC_00003075		2			dispensable			PF00534.20	Glycosyl transferases group 1	glycosyltransferase family 4 protein	COG0438	Glycosyltransferase involved in cell wall bisynthesis	M	M	GT4	Cytoplasmic
GC_00003291	1				dispensable			PF00534.20	Glycosyl transferases group 1	glycosyltransferase	COG0438	Glycosyltransferase involved in cell wall bisynthesis	M	M	GT4	Cytoplasmic
GC_00003490		1			dispensable			PF00534.20	Glycosyl transferases group 1	glycosyltransferase	COG0438	Glycosyltransferase involved in cell wall bisynthesis	M	M	GT4	Cytoplasmic
GC_00004167		1			dispensable			PF00534.20	Glycosyl transferases group 1	glycosyltransferase	COG0438	Glycosyltransferase involved in cell wall bisynthesis	M	M	GT4	Cytoplasmic
GC_00002725		1	2		dispensable			PF00534.20	Glycosyl transferases group 1	glycosyltransferase family 4 protein	COG0438	Glycosyltransferase involved in cell wall bisynthesis	M	M	GT4	Cytoplasmic	K06338	cotSA; spore coat protein SA
GC_00002341	1	1	3		dispensable			PF00534.20	Glycosyl transferases group 1	glycosyltransferase family 1 protein	COG0438	Glycosyltransferase involved in cell wall bisynthesis	M	M	GT4	Cytoplasmic
GC_00001934	1	3	4		dispensable			PF00534.20	Glycosyl transferases group 1	glycosyltransferase family 4 protein	COG0438	Glycosyltransferase involved in cell wall bisynthesis	M	M	GT4	Cytoplasmic
GC_00002457		2	2		dispensable			PF00534.20	Glycosyl transferases group 1	glycosyltransferase	COG0438	Glycosyltransferase involved in cell wall bisynthesis	M	M	GT4	Cytoplasmic
GC_00003016		1	1		dispensable			PF00534.20	Glycosyl transferases group 1	glycosyltransferase family 1 protein	COG0438	Glycosyltransferase involved in cell wall bisynthesis	M	M	GT4	Cytoplasmic
GC_00002640	1	1	1		dispensable			PF00534.20	Glycosyl transferases group 1	glycosyltransferase	COG0438	Glycosyltransferase involved in cell wall bisynthesis	M	M	GT4	Cytoplasmic
GC_00000369	13	21	19	9	core			PF00006.25	ATP synthase alpha/beta family, nucleotide-binding domain	F0F1 ATP synthase subunit alpha	COG0056	FoF1-type ATP synthase, alpha subunit	C	C	GT4	Cytoplasmic	K02111	ATPF1A, atpA; F-type H+/Na+-transporting ATPase subunit alpha [EC:7.1.2.2 7.2.2.1]
GC_00000761	13	21	19	9	core			PF13692.6	Glycosyl transferases group 1	glycosyltransferase family 4 protein	COG0438	Glycosyltransferase involved in cell wall bisynthesis	M	M	GT4	Cytoplasmic	K08256	pimA; phosphatidyl-myo-inositol alpha-mannosyltransferase [EC:2.4.1.345]
GC_00000852	13	21	19	9	core			PF00534.20	Glycosyl transferases group 1	glycosyltransferase	COG0438	Glycosyltransferase involved in cell wall bisynthesis	M	M	GT4	Cytoplasmic
GC_00001209	13	20	18	9	core			PF13692.6	Glycosyl transferases group 1	glycosyltransferase family 4 protein	COG0438	Glycosyltransferase involved in cell wall bisynthesis	M	M	GT4	Cytoplasmic	K08256	pimA; phosphatidyl-myo-inositol alpha-mannosyltransferase [EC:2.4.1.345]
GC_00001770	1	4	6		accessory			PF00534.20	Glycosyl transferases group 1	glycosyltransferase family 1 protein	COG0438	Glycosyltransferase involved in cell wall bisynthesis	M	M	GT4	Cytoplasmic
GC_00001811	1	5	4		accessory			PF00534.20	Glycosyl transferases group 1	glycosyltransferase family 1 protein	COG0438	Glycosyltransferase involved in cell wall bisynthesis	M	M	GT4	Cytoplasmic
GC_00001766	5	2	4		accessory			PF00534.20	Glycosyl transferases group 1	glycosyltransferase family 1 protein	COG0438	Glycosyltransferase involved in cell wall bisynthesis	M	M	GT4	Cytoplasmic
GC_00001551	8	4	6	1	accessory					glycosyltransferase family 4 protein	COG3754	Lipopolysaccharide biosynthesis protein	M	M	GT4	Cytoplasmic
GC_00000490	13	21	19	9	core			PF00005.27	ABC transporter	ATP-binding cassette domain-containing protein	COG1119	ABC-type molybdenum transport system, ATPase component/photorepair protein PhrA	P	P	GT4	CytoplasmicMembrane	K02013	ABC.FEV.A; iron complex transport system ATP-binding protein [EC:7.2.2.-]
GC_00000252	13	21	19	9	core			PF00300.22	Histidine phosphatase superfamily (branch 1)	phosphoglyceromutase	COG0588	Phosphoglycerate mutase (BPG-dependent)	G	G	GT4	Unknown	K01834	PGAM, gpmA; 2,3-bisphosphoglycerate-dependent phosphoglycerate mutase [EC:5.4.2.11]
GC_00001750	5	2	4		accessory			PF00534.20	Glycosyl transferases group 1	glycosyltransferase family 1 protein	COG0438	Glycosyltransferase involved in cell wall bisynthesis	M	M	GT4	Unknown
GC_00001644		3	1	11	dispensable			PF04616.14	Glycosyl hydrolases family 43		COG3507	Beta-xylosidase	G	G	GT43	Extracellular
GC_00000346	13	21	19	9	core			PF00709.21	Adenylosuccinate synthetase	adenylosuccinate synthase	COG0104	Adenylosuccinate synthase	F	F	GT47	Cytoplasmic	K01939	purA, ADSS; adenylosuccinate synthase [EC:6.3.4.4]
GC_00000531	13	21	19	9	core			PF00912.22	Transglycosylase	penicillin-binding protein	COG0744	Membrane carboxypeptidase (penicillin-binding protein)	M	M	GT51	CytoplasmicMembrane
GC_00000967	13	21	19	9	core			PF00912.22	Transglycosylase	transglycosylase domain-containing protein	COG0744	Membrane carboxypeptidase (penicillin-binding protein)	M	M	GT51	CytoplasmicMembrane
GC_00002986		1	1		dispensable			PF00535.26	Glycosyl transferase family 2	glycosyltransferase family 2 protein	COG1215	Glycosyltransferase, catalytic subunit of cellulose synthase and poly-beta-1,6-N-acetylglucosamine synthase	N	N	GT8(43)	CytoplasmicMembrane

## Sheet: B.BSR
gene	group	group2	CBM25+GH13_28	GH51	GT35	CE4	GT47	GH13_18	CE2	GH1	GH2	GH36	GH94	CE4	GT51	GH2	CE12	GH101	GH77	CBM48+GH13_11	GT4	CE5	GT2	GT2	AA1	GH43_12	GH43_11	GH11+3.2.1.8	GH43_10	GH30	CE1	GT4	GH6	GT4	GH28	GT4	GH13_32	CBM41+CBM48+GH13_14+GH13_32	GH13_5	CBM48+GH13_11	CBM48+GH13_9	GT2	GH3	GT30	CBM50	CE10	GT4	GH2	GT28
AGR2145_GCF_000421365	globosum	gl2	1	1	1	1	1	0.99	0.99	0.98	0.98	0.97	1	0.96	0.99	0.99	1	1	1	0.99	1	0.96	1	1	1	0.98	1	0.99	1	0.99	0.99	1	1	1	1	0.99	0.97	0.99	1	1	1	1	0.98	0.99	0.98	0.99	0.99	1	1
ATCC25526	globosum	ps	0.58	0.99	0.99	0.97	0.99	0.92	0.94	0.95	0.61	0.37	0.21	0.93	0.98	0.93	0.8	0.96	0.99	0.95	0.99	0.95	0.98	0.95	0.99	0.96	0.99	0.99	1	0.93	0.97	0.98	0.99	0.94	1	0.95	0.92	0.92	0.79	0.98	0.98	0.96	0.84	0.99	0.95	0.98	0.99	0.96	0.95
E	globosum	gl3	0.97	1	1	1	1	0.96	0.99	1	0.99	0.97	0.99	1	0.99	0.98	0.98	1	1	0.99	1	1	1	1	1	0.98	1	1	1	0.99	1	0.98	1	0.99	1	1	1	1	0.97	1	1	1	1	0.99	0.99	1	0.98	0.98	0.97
EM10	globosum	gl3	0.97	1	1	1	1	0.96	0.99	1	0.99	0.97	0.99	1	0.99	0.98	0.98	1	1	0.99	1	1	1	1	1	0.98	1	1	1	0.99	1	0.98	1	0.99	1	1	1	1	0.97	0.3	1	1	1	0.99	0.99	1	0.98	0.98	0.97
EM13	globosum	gl3	0.97	1	1	1	1	0.96	0.99	1	0.99	0.97	0.99	1	0.99	0.98	0.98	1	1	0.99	1	1	1	1	1	0.98	1	1	1	0.99	1	0.98	1	0.99	1	1	1	1	0.97	0.3	1	1	1	0.99	0.99	1	0.98	0.98	0.97
GCF_003464845	globosum	gl3	0.98	0.99	1	1	1	0.97	0.98	0.99	0.98	0.98	0.99	0.97	0.99	0.99	0.99	1	0.99	1	1	0.95	1	1	1	0.98	1	0.99	0.99	0.98	0.97	0.98	0.98	0.99	1	1	0.97	0.98	0.97	1	1	1	0.94	1	0.98	1	0.91	0.99	0.98
GCF_004801625	globosum	gl3	0.99	1	1	1	1	0.96	0.98	1	0.99	0.98	0.84	0.94	0.99	0.98	0.99	0.99	1	1	1	0.95	1	1	1	0.99	0.99	0.99	0.56	0.97	0.99	0.99	0.98	0.99	1	1	0.97	0.96	0.96	1	1	1	0.96	1	0.98	0.99	0.97	0.99	0.98
GCF_009911435	globosum	gl3	0.98	0.99	1	0.99	0.99	0.97	0.97	0.99	0.98	0.98	0.99	0.9	0.99	0.98	0.99	0.91	1	1	1	0.98	1	1	1	0.99	1	0.99	0.99	0.97	0.97	0.98	0.98	0.99	1	0.99	0.98	0.93	1	1	1	1	1	1	0.98	1	0.98	0.99	0.99
PV8_2_GCF_000800475	globosum	gl2	0.8	0.99	1	1	1	1	0.98	0.99	0.98	0.98	0.99	0.96	0.99	1	0.99	1	1	0.99	1	0.96	1	1	1	0.99	0.99	0.99	1	0.99	0.99	0.99	1	1	1	1	0.97	0.99	1	1	1	1	0.98	0.99	0.98	0.99	0.85	1	1
globosum_DSM_20092_GCF_002706665	globosum	gl1	0.95	0.23	1	0.99	1	0.97	0	0	0	0.51	0.11	0.94	0.97	0.97	0.98	0.99	0.98	0.95	0.99	0.96	0.99	1	1	0.97	1	0.99	0.99	0.98	0.95	0.98	0.99	0.92	1	0.99	0.98	0.9	0.81	1	0.99	1	0.98	0.99	0.94	0.98	0.98	0.91	0.98
globosum_GCF_002846675	globosum	gl1	0.94	0.96	1	0.99	1	0.92	0.3	0	0.48	0.45	0.11	0.93	0.97	0.97	0.99	0.99	0.98	0.95	0.99	0.95	0.99	1	1	0.98	1	0.99	0.99	0.96	0.95	0.98	0.99	0.92	1	0.99	0.98	0.93	0.81	1	0.99	0.99	0.98	0.99	0.94	0.98	0.98	0.94	0.97
globosum_GCF_002846685	globosum	gl1	0.78	0.96	1	0.98	1	0.92	0.3	0.03	0.48	0.59	0.63	0.94	0.97	0.97	0.98	0.99	0.98	0.95	0.99	0.96	0.99	1	1	0.98	0.99	0.99	1	0.97	0.96	0.98	0.99	0.92	1	0.99	0.97	0.93	0.8	1	0.99	0.99	0.98	0.99	0.93	0.98	0.98	0.93	0.97
globosum_GCF_002846715	globosum	gl2	0.53	0.99	1	0.99	1	0.95	0.98	0.99	0.98	0.97	0.99	0.96	0.99	0.99	1	1	1	0.99	1	0.96	1	1	1	0.98	1	0.99	1	0.99	0.99	1	0.99	0.99	1	0.99	0.97	0.99	1	1	1	1	0.98	0.99	0.99	0.99	0.99	0.99	0.98
globosum_GCF_002846775	globosum	gl3	0.96	0.99	1	1	1	0.97	0.98	0.98	0.97	0.96	0.98	0.84	0.98	0.97	0.98	0.99	0.99	0.99	0.99	0.9	0.99	1	1	0.97	1	0.98	0.99	0.97	0.96	0.98	1	0.97	1	0.95	0.98	0.97	0.98	1	1	0.99	0.96	0.99	0.97	0.98	0.99	0.16	0.98
globosum_GCF_002846815	globosum	gl3	0.96	0.99	1	0.97	1	0.95	0.97	0.99	0.98	0.97	0.98	0.88	0.97	0.97	0.98	1	0.99	0.97	0.99	0.95	0.97	0.99	1	0.97	1	0.98	0.99	0.97	0.96	0.97	0.98	0.99	1	0.97	0.98	0.92	0.81	1	0.99	0.99	0.96	0.99	0.96	1	0.99	0.16	0.97
globosum_GCF_002846835	globosum	gl2	0.98	0.99	1	1	1	1	0.98	0.99	0.98	0.97	0.99	0.96	0.99	0.99	0.99	1	1	0.99	1	0.96	1	1	1	0.98	1	0.99	1	0.98	0.99	0.99	1	1	1	1	0.97	0.99	1	1	1	1	0.98	0.99	0.98	0.99	0.99	1	1
globosum_GCF_002846845	globosum	gl2	0.86	0.99	1	1	1	1	0.98	0.99	0.98	0.97	1	0.94	0.99	0.99	0.99	1	1	0.99	1	0.96	1	1	1	0.99	0.99	0.99	1	0.99	0.99	0.99	1	1	1	0.99	0.97	0.99	1	1	1	1	0.98	0.99	0.98	0.99	0.99	1	1
globosum_GCF_004154995	globosum	gl3	0.98	0.99	1	0.99	1	0.96	0.97	1	0.99	0.97	0.99	0.93	0.92	0.98	0.99	0.99	1	1	1	0.96	1	1	1	0.99	1	0.99	1	0.97	0.98	0.99	0.98	0.99	1	1	0.97	0.97	1	1	1	1	1	0.99	0.98	0.99	0.99	0.99	0.98
globosum_GCF_004155045	globosum	gl1	0.81	0.57	1	0.99	1	0.97	0.3	0	0.48	0.88	0.11	0.92	0.98	0.97	0.99	0.99	0.98	0.95	0.99	0.96	0.99	1	1	0.98	1	0.99	0.99	0.96	0.96	0.98	0.99	0.92	1	0.99	0.98	0.93	0.81	1	0.99	1	0.98	0.99	0.94	0.98	0.98	0.92	0.98
globosum_GCF_004155095	globosum	gl3	0.58	1	1	0.99	1	0.96	0.98	0.99	0.98	0.97	0.99	0.94	0.97	0.97	0.99	0.99	0.99	0.98	0.99	0.95	1	1	1	0.97	1	0.98	1	0.97	0.96	0.98	1	0.92	1	0.99	0.97	0.92	0.98	1	0.99	0.99	0.96	0.99	0.96	0.98	0.98	0.93	0.97
globosum_GCF_004155115	globosum	gl1	0.96	0.23	1	0.99	1	0.97	0	0	0	0.5	0.11	0.94	0.97	0.97	0.99	0.99	0.98	0.95	0.99	0.96	0.99	1	1	0.98	1	0.99	0.99	0.96	0.95	0.98	0.99	0.92	1	0.99	0.98	0.46	0.81	1	0.99	1	0.98	0.99	0.94	0.98	0.98	0.92	0.98
globosum_GCF_004155135	globosum	gl2	0.98	0.95	1	0.99	1	0.94	0.98	0.99	0.99	0.97	0.99	0.96	0.99	0.98	1	1	0.99	1	1	0.96	1	1	1	0.98	1	0.99	1	0.99	0.99	1	1	0.97	1	0.99	0.97	0.97	1	1	0.98	1	0.98	0.99	0.98	0.98	0.99	0.99	0.98
globosum_GCF_004155145	globosum	gl2	0.84	1	1	0.99	1	0.94	0.98	0.99	0.98	0.97	0.99	0.96	1	0.98	1	1	1	0.99	1	0.96	1	1	1	0.98	1	0.99	1	0.99	0.99	1	1	0.99	0.99	0.99	0.98	0.99	0.96	1	1	1	0.98	0.99	0.99	1	0.99	0.99	0.98
globosum_GCF_004155235	globosum	gl2	0.99	0.99	1	0.99	1	0.93	0.98	0.99	0.98	0.98	0.99	0.96	0.99	0.99	0.99	1	1	0.99	1	0.96	0.99	1	1	0.98	0.99	0.99	1	0.98	0.99	1	0.99	0.99	1	0.99	0.98	0.99	0.97	1	1	1	0.98	0.99	0.99	1	0.99	0.99	0.98
globosum_GCF_004155285	globosum	gl2	0.97	0.99	1	1	1	0.99	0.98	0.99	0.98	0.98	0.99	0.93	0.99	0.98	0.99	0.99	0.99	1	1	0.96	1	1	1	0.98	1	0.99	1	0.98	0.99	0.99	0.99	0.97	1	0.99	0.98	0.91	1	1	1	1	0.98	0.99	0.96	1	0.99	0.99	0.98
globosum_GCF_004155305	globosum	gl2	0.58	0.99	1	1	1	0.98	0.98	0.99	0.98	0.97	0.99	0.92	0.99	0.98	1	1	0.99	1	1	0.96	1	1	1	0.99	0.99	0.99	1	0.99	0.99	1	1	0.99	1	1	0.97	0.93	1	1	1	1	0.98	0.99	0.98	0.99	1	0.99	0.98
globosum_GCF_004155325	globosum	gl1	0.58	0.23	1	0.99	1	0.97	0.3	0	0.48	0.51	0.11	0.94	0.97	0.97	0.99	0.99	0.98	0.95	0.99	0.96	1	1	1	0.97	1	0.99	0.99	0.96	0.95	0.98	0.99	0.92	1	0.99	0.98	0.93	0.81	1	0.99	1	0.98	0.99	0.94	0.98	0.99	0.93	0.97
globosum_GCF_004155375	globosum	gl3	0.99	1	1	0.99	1	0.97	0.98	0.99	0.99	0.98	0.99	0.93	0.99	0.98	0.99	0.99	1	1	1	0.96	1	1	1	0.99	1	0.99	0.99	0.97	0.98	0.99	0.98	0.99	1	0.99	0.99	0.89	1	1	1	1	0.97	1	0.98	0.99	0.99	0.99	0.98
globosum_GCF_004155405	globosum	gl1	0.95	0.16	1	0.99	1	0.97	0.3	0	0.48	0.51	0.11	0.94	0.97	0.97	0.98	0.03	0.98	0.95	0.99	0.95	0.99	1	0.99	0.98	1	0.99	1	0.98	0.95	0.98	0.99	0.92	1	0.99	0.98	0.2	0.81	1	0.99	1	0.98	0.99	0.93	0.98	0.98	0.93	0.97
globosum_GCF_004155425	globosum	gl1	0.86	0.23	1	0.99	1	0.96	0.3	0	0.48	0.5	0.11	0.93	0.97	0.97	0.99	0.03	0.99	0.95	1	0.95	0.99	1	1	0.98	1	0.99	1	0.98	0.95	0.98	0.99	0.92	1	0.99	0.98	0.2	0.81	1	0.99	1	0.98	0.99	0.94	0.98	0.98	0.92	0.97
globosum_GCF_004155435	globosum	gl1	0.95	0.78	1	0.99	1	0.96	0.3	0	0.48	0.5	0.11	0.93	0.98	0.97	0.99	0.99	0.98	0.95	0.99	0.96	0.99	1	1	0.98	1	0.99	0.99	0.97	0.96	0.98	0.99	0.92	0.99	0.99	0.98	0.92	0.81	1	1	1	0.98	0.99	0.93	0.98	0.98	0.92	0.97
globosum_GCF_004155475	globosum	gl3	0.98	0.99	1	0.99	1	0.96	0.98	0.99	0.98	0.98	0.99	0.92	0.92	0.98	0.99	0.99	1	0.99	1	0.95	1	1	1	0.99	1	0.99	1	0.97	0.98	0.99	0.98	0.99	1	1	0.99	0.93	1	1	1	1	0.99	0.99	0.98	1	0.99	0.99	0.96
globosum_GCF_004155505	globosum	gl3	0.99	1	1	1	1	1	0.98	0.99	0.98	0.97	1	0.94	0.99	0.99	0.99	1	0.99	1	1	0.97	1	1	1	0.98	0.99	1	1	0.97	0.98	1	0.98	0.99	1	1	1	0.89	1	1	1	1	1	1	1	1	1	0.99	1
globosum_GCF_004155525	globosum	gl3	0.98	0.99	1	0.99	1	0.96	0.97	1	0.98	0.98	0.99	0.93	0.92	0.98	0.99	0.99	1	1	1	0.96	1	1	1	1	1	0.99	0.99	0.98	0.97	0.99	0.98	0.99	1	1	0.97	0.97	1	1	1	1	1	0.99	0.98	0.99	0.98	0.99	0.98
globosum_GCF_004155535	globosum	gl3	0.92	0.99	1	0.98	1	0.95	0.97	0.98	0.96	0.97	0.98	0.9	0.9	0.95	0.98	0.94	0.98	0.96	0.99	0.95	0.95	0.99	1	0.97	0.89	0.06	0.09	0.97	0.87	0.97	0.99	0.98	1	0.95	0.97	0.92	0.04	1	0.99	0.98	0.98	0.99	0.96	0.99	0.95	0.94	0.98
globosum_GCF_004155565	globosum	gl2	0.99	0.99	1	1	1	0.96	0.99	0.99	0.98	0.97	0.99	0.94	0.99	1	0.99	1	1	1	1	0.96	1	1	1	0.98	1	0.99	1	0.99	0.99	0.99	0.99	0.99	1	1	0.96	0.98	0.99	1	1	1	0.98	0.99	0.98	1	0.99	0.99	0.98
globosum_GCF_004155595	globosum	gl2	0.99	1	1	1	1	0.96	0.98	0.99	0.99	0.97	0.99	0.96	0.99	0.98	0.99	1	1	0.71	0.99	0.95	1	1	1	0.98	0.99	0.99	1	0.99	0.99	1	1	1	1	0.99	0.97	0.99	1	1	1	1	0.98	0.99	0.98	0.99	0.99	1	1
globosum_GCF_004155615	globosum	gl3	0.98	0.99	1	0.98	1	0.96	0.98	0.99	0.99	0.98	0.99	0.96	0.99	0.97	0.99	0.99	1	1	1	0.96	1	1	1	0.98	1	1	1	0.97	0.98	0.99	0.98	0.98	1	0.99	0.97	0.93	1	1	1	1	1	1	0.99	0.99	0.98	0.99	0.96
globosum_GCF_004155625	globosum	gl2	0.07	0.99	1	1	1	0.99	0.98	0.99	0.98	0.97	0.99	0.96	0.99	0.98	1	1	0.99	0.99	1	0.96	1	1	1	0.98	1	0.99	1	0.99	0.99	1	1	0.99	1	0.99	0.96	0.77	0.96	1	1	1	0.98	0.99	0.96	0.99	0.99	0.99	0.96
globosum_GCF_004155635	globosum	gl2	0.86	0.99	1	1	1	1	0.98	0.99	0.98	0.97	1	0.94	0.99	0.99	1	0.99	1	0.99	1	0.96	1	1	1	0.99	0.99	0.99	1	0.99	0.99	0.99	1	1	1	1	0.97	0.99	1	1	1	1	0.98	0.99	0.98	0.99	0.99	1	1
globosum_GCF_004155645	globosum	gl2	0.53	1	1	0.99	1	0.94	0.98	0.99	0.98	0.97	0.99	0.96	1	0.98	1	0.96	1	0.99	0.99	0.96	0.99	1	1	0.98	1	0.99	1	0.97	0.99	1	1	0.99	1	0.99	0.97	0.97	1	1	0.98	1	0.98	0.99	0.96	0.99	0.99	0.99	0.98
globosum_GCF_004155695	globosum	gl1	0.78	0.97	1	0.99	1	0.97	0	0.03	0	0.51	0.11	0.94	0.98	0.97	0.98	0.99	0.98	0.95	0.99	0.96	0.99	1	1	0.97	1	0.99	1	0.96	0.96	0.98	0.99	0.92	1	0.99	0.98	0.92	0.81	1	1	0.99	0.98	0.99	0.94	0.98	0.99	0.93	0.97
globosum_GCF_004155705	globosum	gl2	0.98	0	1	1	1	0.95	0.98	0.99	0.98	0.97	0.99	0.95	0.99	0.99	0.99	1	0.99	1	1	0.96	1	1	1	0.98	1	0.99	1	0.99	0.99	1	1	0.98	1	1	0.97	0.99	1	1	1	1	0.98	0.99	0.97	0.99	0.99	1	1
globosum_GCF_004155745	globosum	gl2	0.86	0.99	1	1	1	1	0.98	0.99	0.98	0.97	1	0.94	1	0.99	1	0.99	1	0.99	1	0.96	1	1	1	0.99	0.99	0.99	1	0.99	0.99	0.99	1	1	1	0.99	0.97	0.98	1	1	1	1	0.95	0.99	0.98	0.99	0.99	1	1
globosum_GCF_004155805	globosum	gl2	0.86	1	1	1	1	1	0.98	0.99	0.98	0.97	0.99	0.96	0.99	0.99	1	1	1	0.99	1	0.96	1	1	1	0.98	1	0.99	1	0.99	0.99	0.99	1	0.97	1	0.99	0.97	0.98	1	1	1	1	0.98	0.99	0.98	0.99	0.99	0.99	0.98
globosum_GCF_004155855	globosum	gl1	0.95	0.23	1	0.98	1	0.96	0	0	0	0.51	0.11	0.93	0.97	0.97	0.99	0.99	0.98	0.95	0.99	0.95	1	1	1	0.97	1	0.99	0.99	0.98	0.95	0.97	0.99	0.92	1	0.99	0.98	0.87	0.81	1	0.99	1	0.98	0.99	0.93	0.98	0.98	0.92	0.97
globosum_GCF_004156085	globosum	gl3	0.98	0.99	1	0.99	1	0.96	0.97	1	0.99	0.97	0.99	0.93	0.92	0.98	0.99	0.99	0.99	1	1	0.96	1	1	1	1	1	0.99	0.99	0.98	0.97	0.99	0.98	0.99	1	1	0.97	0.97	1	1	1	1	1	0.99	0.98	0.99	0.99	0.99	0.96
globosum_GCF_004156115	globosum	gl2	0.99	0.99	1	0.99	1	0.96	0.99	0.99	0.98	0.97	0.99	0.94	0.98	0.99	1	1	1	0.99	1	0.96	1	1	1	0.99	1	0.99	1	0.99	0.99	0.99	1	0.99	1	0.99	0.96	0.99	1	1	1	1	0.98	0.99	0.99	1	0.99	0.99	0.98
globosum_GCF_004156135	globosum	gl2	0.99	0.99	1	1	1	0.94	0.99	0.99	0.98	0.97	0.99	0.93	0.99	1	0.99	1	1	0.99	1	0.96	1	1	1	0.98	0.99	0.99	1	0.99	0.99	0.98	1	1	1	0.99	0.97	0.98	0.97	1	1	1	0.98	0.99	0.98	1	0.99	0.99	0.99
globosum_GCF_004156145	globosum	gl1	0.86	0.99	1	0.98	1	0.97	0.98	0.98	0.96	0.97	0.99	0.96	0.97	0.97	0.99	0.99	0.98	0.95	0.99	0.96	1	1	1	0.98	1	0.99	1	0.98	0.95	0.98	0.99	0.92	1	0.99	0.98	0.93	0.81	1	1	1	0.98	0.99	0.94	0.98	0.98	0.94	0.97
globosum_GCF_004156175	globosum	gl3	0.98	1	1	1	1	0.96	0.99	0.99	0.99	0.98	0.99	0.95	0.92	0.98	0.99	0.99	1	1	1	0.97	1	0.99	1	0.99	1	0.99	1	0.98	0.99	0.98	0.98	0.99	1	1	0.98	0.85	0.99	1	1	1	0.97	1	0.99	1	0.98	0.99	0.97
globosum_GCF_004156235	globosum	gl2	0.59	0.99	1	0.99	1	0.98	0.98	0.99	0.99	0.98	0.99	0.92	0.99	0.98	1	1	0.99	1	1	0.95	1	1	0.99	0.98	1	0.99	1	0.93	0.99	0.99	0.99	0.99	1	0.99	0.96	0.86	1	1	1	1	0.98	0.99	0.99	1	0.99	0.99	0.98
globosum_GCF_004168525	globosum	gl1	0.6	0.96	1	0.98	1	0.92	0	0	0	0.51	0.11	0.93	0.97	0.97	0.98	0.99	0.98	0.95	0.99	0.95	0.99	1	1	0.98	1	0.99	1	0.97	0.95	0.98	0.99	0.92	1	0.99	0.98	0.92	0.81	1	0.99	1	0.98	0.99	0.94	0.98	0.98	0.93	0.97
pseudolongum_GCF_000741325	pseudolongum	ps	0.58	0.99	0.99	0.97	0.99	0.92	0.94	0.95	0.61	0.37	0.21	0.93	0.98	0.93	0.8	0.96	0.99	0.95	0.99	0.95	0.98	0.95	0.99	0.96	0.99	0.99	1	0.93	0.97	0.98	0.99	0.94	1	0.95	0.92	0.92	0.79	0.98	0.98	0.96	0.84	0.99	0.95	0.98	0.99	0.96	0.95
pseudolongum_GCF_002846725	pseudolongum	ps	0.58	0.99	0.99	0.97	0.99	0.92	0.94	0.95	0.62	0.96	0.99	0.93	0.91	0.93	0.8	0.96	0.99	0.95	0.99	0.95	0.98	0.95	0.99	0.96	0.99	0.99	1	0.92	0.97	0.98	0.99	0.94	1	0.96	0.92	0.92	0.79	0.98	0.98	0.96	0.83	0.99	0.96	0.97	0.99	0.96	0.95
pseudolongum_GCF_002846755	pseudolongum	ps	0.58	0.99	0.99	0.97	0.99	0.95	0.94	0.95	0.62	0.49	0.5	0.93	0.9	0.93	0.8	0.96	0.99	0.95	0.99	0.95	0.98	0.95	0.99	0.96	0.99	0.99	1	0.93	0.97	0.98	0.99	0.94	1	0.95	0.92	0.92	0.79	0.98	0.98	0.96	0.83	0.99	0.95	0.98	0.99	0.96	0.95
pseudolongum_GCF_004155015	pseudolongum	ps	0.58	0.99	0.99	0.97	0.98	0.92	0.95	0.95	0.61	0.37	0.24	0.94	0.98	0.94	0.8	0.96	0.99	0.95	0.99	0.95	0.98	0.95	0.99	0.96	0.99	0.99	0.99	0.92	0.99	0.98	0.99	0.97	1	0.99	0.95	0.2	0.96	0.98	0.98	0.96	0.83	0.99	0.95	0.98	0.99	0.96	0.95
pseudolongum_GCF_004155395	pseudolongum	ps	0.58	0.99	0.99	0.97	0.99	0.95	0.95	0.95	0.61	0.37	0.24	0.93	0.9	0.93	0.8	0.96	0.99	0.95	0.99	0.84	0.98	0.95	0.99	0.96	0.99	0.99	1	0.93	0.97	0.98	0.99	0.94	1	0.96	0.92	0.92	0.79	0.98	0.98	0.96	0.83	0.99	0.96	0.97	0.99	0.94	0.95
pseudolongum_GCF_004155715	pseudolongum	ps	0.77	0.99	0.99	0.97	0.99	0.95	0.95	0.95	0.95	0.33	0.24	0.93	0.9	0.93	0.8	0.96	0.99	0.95	0.99	0.95	0.98	0.95	0.99	0.96	0.99	0.99	1	0.93	0.97	0.98	0.99	0.94	1	0.96	0.92	0.92	0.79	0.98	0.98	0.96	0.83	0.99	0.95	0.97	0.99	0.96	0.95
pseudolongum_GCF_004155725	pseudolongum	ps	0.52	0.99	0.99	0.97	0.99	0.95	0	0	0.02	0.32	0.48	0.93	0.9	0.93	0.8	0.03	0.99	0.95	0.99	0.95	0.98	0.95	0.98	0.96	0.99	0.99	1	0.93	0.97	0.98	0.99	0.94	1	0.95	0.92	0.92	0.79	0.98	0.98	0.96	0.84	0.99	0.95	0.98	0.94	0.96	0.95
pseudolongum_GCF_004155835	pseudolongum	ps	0.78	0.99	0.99	0.97	0.99	0.95	0.94	0.95	0.61	0.33	0.24	0.93	0.9	0.93	0.8	0.96	0.99	0.95	0.99	0.84	0.98	0.95	0.99	0.96	0.99	0.99	1	0.93	0.97	0.98	0.99	0.94	1	0.95	0.92	0.92	0.79	0.98	0.98	0.96	0.83	0.99	0.96	0.98	0.99	0.96	0.95
[truncated: 51 more columns]
