# Supplementary material for: Strain-specific alterations in gut microbiome and host immune responses elicited by tolerogenic Bifidobacterium pseudolongum
Source: Sci Rep. 2023 Jan 19;13:1023. doi: 10.1038/s41598-023-27706-0 (PMC9852428; doi:10.1038/s41598-023-27706-0)
Supplement: Supplementary file 6 — Supplementary Information 6. [file 41598_2023_27706_MOESM6_ESM.xlsx]

## Sheet: A.localization
(Supplemental Table 9)	gl1	gl2	gl3	ps	bin	adjusted_q_value	associated_groups	Pfam_ACC	Pfam	NCBI_PGAP	COG_FUNCTION_ACC	COG_FUNCTION	COG_CATEGORY_ACC	COG_CATEGORY	CAZy	psortb	KO	KO_annot
GC_00001598		16			accessory	1.16846e-06	gl2									Unknown
GC_00001604			16		accessory	2.25438e-06	gl3	PF01841.19	Transglutaminase-like superfamily		COG5279	Cytokinesis protein 3, contains TGc (transglutaminase/protease-like) domain	D	D		Unknown
GC_00001610		16			accessory	2.89194e-07	gl2	PF00589.22	Phage integrase family	site-specific integrase	COG0582	Integrase	X|L	X|L		Cytoplasmic
GC_00001629			15		accessory	9.87694e-08	gl3	PF17802.1	Prealbumin-like fold domain	isopeptide-forming domain-containing fimbrial protein						Extracellular
GC_00001659		14			accessory	5.26952e-06	gl2	PF01451.21	Low molecular weight phosphotyrosine protein phosphatase	metalloregulator ArsR/SmtB family transcription factor	COG0394	Protein-tyrosine-phosphatase	T	T		Cytoplasmic	K03741	arsC; arsenate reductase (thioredoxin) [EC:1.20.4.4]
GC_00001676	14				accessory	1.35624e-10	gl1	PF17802.1	Prealbumin-like fold domain							Unknown
GC_00001686	13				accessory	1.35624e-10	gl1									Cytoplasmic
GC_00001716			12		accessory	1.03241e-05	gl3									Unknown
GC_00001731			12		accessory	1.03241e-05	gl3	PF01841.19	Transglutaminase-like superfamily	transglutaminase domain-containing protein						CytoplasmicMembrane
GC_00001738			11		accessory	4.07298e-05	gl3			membrane associated protein						Unknown
GC_00001771		11			accessory	0.000238559	gl2	PF00665.26	Integrase core domain	IS3 family transposase	COG2801|COG2963	Transposase InsO and inactivated derivatives|Transposase and inactivated derivatives	X	X		Cytoplasmic	K07497	K07497; putative transposase
GC_00001776			11		accessory	0.000651239	gl3	PF17802.1	Prealbumin-like fold domain							Extracellular
GC_00001804	10				accessory	9.36138e-08	gl1	PF04237.13	YjbR		COG2315	Predicted DNA-binding protein with double-wing structural motif, MmcQ/YjbR family	K	K		Unknown
GC_00001820			10		accessory	0.000164414	gl3				COG5279	Cytokinesis protein 3, contains TGc (transglutaminase/protease-like) domain	D	D		Cytoplasmic
GC_00001834				9	accessory	1.35624e-10	ps	PF05651.13	Putative sugar diacid recognition	putative sugar diacid recognition	COG3835	Sugar diacid utilization regulator	T|K	T|K		Cytoplasmic	K02647	cdaR; carbohydrate diacid regulator
GC_00001835	9				dispensable	6.87229e-06	gl1									Cytoplasmic
GC_00001856	9				dispensable	6.87229e-06	gl1									Cytoplasmic
GC_00001861		9			dispensable	0.00704888	gl2									Cytoplasmic
GC_00001870				9	accessory	1.35624e-10	ps									Cytoplasmic
GC_00001877				8	dispensable	2.89738e-09	ps				COG4912	3-methyladenine DNA glycosylase AlkD	L	L		Cytoplasmic
GC_00001878			8		dispensable	0.00236344	gl3	PF02604.19	Antitoxin Phd_YefM, type II toxin-antitoxin system	Antitoxin YefM (yefM)	COG2161	Antitoxin component YafN of the YafNO toxin-antitoxin module, PHD/YefM family	V	V		Unknown	K19159	yefM; antitoxin YefM
GC_00001884			8		dispensable	0.00236344	gl3	PF01636.23	Phosphotransferase enzyme family	homoserine kinase	COG2207|COG2334	AraC-type DNA-binding domain and AraC-containing proteins|Ser/Thr protein kinase RdoA involved in Cpx stress response, MazF antagonist	K|T	K|T		Cytoplasmic
GC_00001903			8		dispensable	0.00236344	gl3	PF00196.19	Bacterial regulatory proteins, luxR family	response regulator transcription factor	COG2197	DNA-binding response regulator, NarL/FixJ family, contains REC and HTH domains	T|K	T|K		CytoplasmicMembrane	K07693	desR; two-component system, NarL family, response regulator DesR
GC_00001923	8				dispensable	6.87229e-06	gl1	PF13749.6	Putative ATP-dependent DNA helicase recG C-terminal		COG1846|COG2865	DNA-binding transcriptional regulator, MarR family|Predicted transcriptional regulator, contains HTH domain	K	K		Cytoplasmic	K03655	recG; ATP-dependent DNA helicase RecG [EC:3.6.4.12]
GC_00001930			8		dispensable	0.00236344	gl3			fibronectin type III domain-containing protein						CytoplasmicMembrane
GC_00001960	7				dispensable	4.99436e-05	gl1	PF13240.6	zinc-ribbon domain	zinc ribbon domain-containing protein						Unknown
GC_00001963			7		dispensable	0.00706169	gl3				COG3409	Peptidoglycan-binding (PGRP) domain of peptidoglycan hydrolases	M	M		Unknown
GC_00001968	7				dispensable	4.99436e-05	gl1	PF13240.6	zinc-ribbon domain	zinc ribbon domain-containing protein						CytoplasmicMembrane
GC_00001973			7		dispensable	0.00706169	gl3									CytoplasmicMembrane
GC_00001982			7		dispensable	0.00706169	gl3									Unknown
GC_00001986			7		dispensable	0.00706169	gl3	PF00480.20	ROK family	ROK family protein	COG1940	Sugar kinase of the NBD/HSP70 family, may contain an N-terminal HTH domain	G|K	G|K		Cytoplasmic	K25026	glk; glucokinase [EC:2.7.1.2]
GC_00001989			7		dispensable	0.00706169	gl3									CytoplasmicMembrane
GC_00001999			7		dispensable	0.00706169	gl3	PF01564.17	Spermine/spermidine synthase domain	spee (speE)	COG4262	Predicted spermidine synthase with an N-terminal membrane domain	R	R		CytoplasmicMembrane
GC_00002003		7			dispensable											Unknown
GC_00002006			7		dispensable	0.00706169	gl3	PF00326.21	Prolyl oligopeptidase family	alpha/beta hydrolase	COG0657	Acetyl esterase/lipase	I	I	CE10	CytoplasmicMembrane
GC_00002016		7			dispensable	0.0512074	gl2									CytoplasmicMembrane
GC_00002029		7			dispensable	0.0512074	gl2	PF00805.22	Pentapeptide repeats (8 copies)	pentapeptide repeat-containing protein						Unknown
GC_00002030				6	dispensable	1.00893e-06	ps									Unknown
GC_00002031			6		dispensable	0.0229864	gl3			protein						Cytoplasmic
GC_00002032				6	dispensable	1.00893e-06	ps									Unknown
GC_00002044			6		dispensable	0.0229864	gl3	PF00196.19	Bacterial regulatory proteins, luxR family	response regulator	COG2197	DNA-binding response regulator, NarL/FixJ family, contains REC and HTH domains	T|K	T|K		Cytoplasmic
GC_00002050			6		dispensable	0.0229864	gl3									Unknown
GC_00002058		6			dispensable	0.0512074	gl2	PF14602.6	Hexapeptide repeat of succinyl-transferase		COG0110	Acetyltransferase (isoleucine patch superfamily)	R	R		Cytoplasmic
GC_00002073			6		dispensable	0.0229864	gl3	PF00392.21	Bacterial regulatory proteins, gntR family	GntR family transcriptional regulator	COG1725	DNA-binding transcriptional regulator YhcF, GntR family	K	K		Cytoplasmic
GC_00002093		6			dispensable	0.0512074	gl2	PF00535.26	Glycosyl transferase family 2	glycosyltransferase	COG1215	Glycosyltransferase, catalytic subunit of cellulose synthase and poly-beta-1,6-N-acetylglucosamine synthase	N	N	GT2	Cytoplasmic
GC_00002098			6		dispensable	0.0229864	gl3									CytoplasmicMembrane
GC_00002109		6			dispensable	0.0512074	gl2									Cytoplasmic
GC_00002112			6		dispensable											Cytoplasmic
GC_00002122		6			dispensable	0.0512074	gl2	PF13730.6	Helix-turn-helix domain	helix-turn-helix domain-containing protein						Cytoplasmic
GC_00002142		6			dispensable	0.0512074	gl2	PF13651.6	Adenine-specific methyltransferase EcoRI							Unknown
GC_00002143	6				dispensable	0.000374448	gl1	PF17802.1	Prealbumin-like fold domain	LPXTG cell wall anchor domain-containing protein	COG2304|COG4932|COG4932	Secreted protein containing bacterial Ig-like domain and vWFA domain|Uncharacterized surface anchored protein|Uncharacterized surface anchored protein	R|S	R|S		Cellwall
GC_00002145		5			dispensable			PF00535.26	Glycosyl transferase family 2	glycosyltransferase	COG1216	Glycosyltransferase, GT2 family	G	G		CytoplasmicMembrane
GC_00002147	5				dispensable	0.00262672	gl1	PF00005.27	ABC transporter	ABC transporter ATP-binding protein	COG0410	ABC-type branched-chain amino acid transport system, ATPase component	E	E		CytoplasmicMembrane	K01996	livF; branched-chain amino acid transport system ATP-binding protein
GC_00002149			5		dispensable											CytoplasmicMembrane
GC_00002150			5		dispensable											Unknown
GC_00002151			5		dispensable			PF01047.22	MarR family	Salmolysin (slyA)	COG1846	DNA-binding transcriptional regulator, MarR family	K	K		CytoplasmicMembrane
GC_00002152			5		dispensable											Unknown
GC_00002154			5		dispensable											Cytoplasmic
GC_00002156			5		dispensable			PF04266.14	ASCH domain	50S ribosomal protein L22/unknown domain fusion protein	COG4933	Predicted transcriptional regulator, contains an HTH and PUA-like domains	K	K		Cytoplasmic
GC_00002157		5			dispensable			PF01943.17	Polysaccharide biosynthesis protein	flippase	COG2244	Membrane protein involved in the export of O-antigen and teichoic acid	M	M		CytoplasmicMembrane
GC_00002162	5				dispensable	0.00262672	gl1	PF02653.16	Branched-chain amino acid transport system / permease component	branched-chain amino acid ABC transporter permease	COG4177	ABC-type branched-chain amino acid transport system, permease component	E	E		CytoplasmicMembrane	K11955	natC; neutral amino acid transport system permease protein
GC_00002164			5		dispensable											CytoplasmicMembrane
GC_00002167		5			dispensable			PF06114.13	IrrE N-terminal-like domain	ImmA/IrrE family metallo-endopeptidase						Cytoplasmic
GC_00002169		5			dispensable			PF01370.21	NAD dependent epimerase/dehydratase family	NAD(P)-dependent oxidoreductase	COG0451	Nucleoside-diphosphate-sugar epimerase	M	M		Cytoplasmic
GC_00002170			5		dispensable					Fibronectin, type III domain protein	COG4372|COG4733	Uncharacterized conserved protein, contains DUF3084 domain|Phage-related protein, tail component	S|X	S|X		Extracellular
GC_00002172			5		dispensable			PF01883.19	Iron-sulfur cluster assembly protein	iron-sulfur cluster assembly protein	COG0489|COG2151	Chromosome partitioning ATPase, Mrp family, contains Fe-S cluster|Metal-sulfur cluster biosynthetic enzyme	D|O	D|O		Cytoplasmic	K03593	mrp, NUBPL; ATP-binding protein involved in chromosome partitioning
GC_00002173			5		dispensable											Cytoplasmic
GC_00002174			5		dispensable											CytoplasmicMembrane
GC_00002175			5		dispensable											CytoplasmicMembrane
GC_00002177			5		dispensable			PF00005.27	ABC transporter	ATP-binding cassette domain-containing protein	COG1131	ABC-type multidrug transport system, ATPase component	V	V		CytoplasmicMembrane	K01990	ABC-2.A; ABC-2 type transport system ATP-binding protein
GC_00002195	5				dispensable	0.00262672	gl1	PF02653.16	Branched-chain amino acid transport system / permease component	branched-chain amino acid ABC transporter permease	COG0559	Branched-chain amino acid ABC-type transport system, permease component	E	E		CytoplasmicMembrane	K11956	natD; neutral amino acid transport system permease protein
GC_00002212			5		dispensable			PF01381.22	Helix-turn-helix	helix-turn-helix transcriptional regulator	COG1396	Transcriptional regulator, contains XRE-family HTH domain	K	K		CytoplasmicMembrane
GC_00002216	5				dispensable	0.00262672	gl1	PF13458.6	Periplasmic binding protein	ABC transporter substrate-binding protein	COG0683	ABC-type branched-chain amino acid transport system, periplasmic component	E	E		CytoplasmicMembrane
GC_00002221			5		dispensable			PF03432.14	Relaxase/Mobilisation nuclease domain	mobilisation protein	COG3843	Type IV secretory pathway, VirD2 components (relaxase)	U	U		Cytoplasmic
GC_00002235	5				dispensable	0.00262672	gl1	PF00005.27	ABC transporter	ABC transporter ATP-binding protein	COG0411	ABC-type branched-chain amino acid transport system, ATPase component	E	E		CytoplasmicMembrane	K11957	natA; neutral amino acid transport system ATP-binding protein
GC_00002236		5			dispensable			PF01381.22	Helix-turn-helix	helix-turn-helix transcriptional regulator						Unknown
GC_00002265		5			dispensable											Unknown
GC_00002268			5		dispensable											CytoplasmicMembrane
GC_00002292		5			dispensable			PF00535.26	Glycosyl transferase family 2	glycosyltransferase						Unknown
GC_00002315		5			dispensable			PF01548.17	Transposase	IS110 family transposase	COG3547	Transposase	X	X		Cytoplasmic
GC_00002325	5				dispensable	0.00262672	gl1									Cytoplasmic
GC_00002328		5			dispensable			PF14296.6	O-antigen polysaccharide polymerase Wzy	O-antigen polysaccharide polymerase Wzy (wzy)						CytoplasmicMembrane
GC_00002336				5	dispensable	2.06086e-05	ps	PF09972.9	Predicted membrane protein (DUF2207)	DUF2207 domain-containing protein	COG4907	Uncharacterized membrane protein	S	S		Cytoplasmic
GC_00002339		5			dispensable											Cytoplasmic
GC_00002343		5			dispensable											Cytoplasmic
GC_00002345		5			dispensable			PF02156.15	Glycosyl hydrolase family 26		COG4124	Beta-mannanase	G	G	CBM23+GH26	Unknown	K01218	gmuG; mannan endo-1,4-beta-mannosidase [EC:3.2.1.78]
GC_00002347		5			dispensable											Unknown
GC_00002350			4		dispensable											CytoplasmicMembrane
GC_00002352		4			dispensable			PF00528.22	Binding-protein-dependent transport system inner membrane component	carbohydrate ABC transporter permease	COG0395	ABC-type glycerol-3-phosphate transport system, permease component	G	G		CytoplasmicMembrane	K17331	dasC; N,N'-diacetylchitobiose transport system permease protein
GC_00002357		4			dispensable			PF13088.6	BNR repeat-like domain	exo-alpha-sialidase	COG4409	Neuraminidase (sialidase)	M|G	M|G	GH33+3.2.1.-	Extracellular	K01186	NEU1; sialidase-1 [EC:3.2.1.18]
GC_00002359		4			dispensable			PF16126.5	Domain of unknown function (DUF4838)	DUF4838 domain-containing protein						Cytoplasmic
GC_00002361		4			dispensable											Unknown
GC_00002362		4			dispensable			PF02378.18	Phosphotransferase system, EIIC	PTS sugar transporter subunit IIC	COG1455	Phosphotransferase system cellobiose-specific component IIC	G	G		CytoplasmicMembrane	K02761	celB, chbC; cellobiose PTS system EIIC component
GC_00002363			4		dispensable											Cytoplasmic
GC_00002364			4		dispensable					ImpB/MucB/SamB family protein						Cytoplasmic
GC_00002365			4		dispensable											Cytoplasmic
GC_00002366			4		dispensable						COG0456	Ribosomal protein S18 acetylase RimI and related acetyltransferases	J	J		Cytoplasmic
GC_00002369			4		dispensable											CytoplasmicMembrane
GC_00002370		4			dispensable			PF00480.20	ROK family	ROK family protein	COG1846|COG1940	DNA-binding transcriptional regulator, MarR family|Sugar kinase of the NBD/HSP70 family, may contain an N-terminal HTH domain	G|K	G|K		Cytoplasmic
GC_00002374				4	dispensable	0.000355753	ps	PF02687.21	FtsX-like permease family	ABC transporter permease						CytoplasmicMembrane
GC_00002376		4			dispensable			PF00480.20	ROK family	ROK family protein	COG1940	Sugar kinase of the NBD/HSP70 family, may contain an N-terminal HTH domain	G|K	G|K		Cytoplasmic	K25026	glk; glucokinase [EC:2.7.1.2]
GC_00002387		4			dispensable			PF13416.6	Bacterial extracellular solute-binding protein	extracellular solute-binding protein	COG1653	ABC-type glycerol-3-phosphate transport system, periplasmic component	G	G		Unknown	K17329	dasA; N,N'-diacetylchitobiose transport system substrate-binding protein
GC_00002389			4		dispensable						COG4194	Uncharacterized membrane protein	S	S		CytoplasmicMembrane
GC_00002394			4		dispensable											Cytoplasmic
GC_00002396		4			dispensable											Cytoplasmic
GC_00002403		4			dispensable			PF07282.11	Putative transposase DNA-binding domain	transposase	COG0675	Transposase	X	X		Cytoplasmic	K07496	K07496; putative transposase
GC_00002404		4			dispensable			PF00528.22	Binding-protein-dependent transport system inner membrane component	sugar ABC transporter permease	COG1175	ABC-type sugar transport system, permease component	G	G		CytoplasmicMembrane	K17330	dasB; N,N'-diacetylchitobiose transport system permease protein
GC_00002421		4			dispensable			PF04221.12	RelB antitoxin	type II toxin-antitoxin system RelB/DinJ family antitoxin	COG3077	Antitoxin component of the RelBE or YafQ-DinJ toxin-antitoxin module	V	V		Unknown	K07473	dinJ; DNA-damage-inducible protein J
GC_00002431				4	dispensable	0.000355753	ps									Unknown
GC_00002444		4			dispensable						COG0438	Glycosyltransferase involved in cell wall bisynthesis	M	M		Cytoplasmic
GC_00002458				4	dispensable	0.00540326	ps	PF00872.18	Transposase, Mutator family	IS256 family transposase	COG3328	Transposase (or an inactivated derivative)	X	X		Cytoplasmic	K07493	K07493; putative transposase
GC_00002479		4			dispensable			PF00589.22	Phage integrase family	tyrosine-type recombinase/integrase						Unknown
GC_00002504			4		dispensable			PF13519.6	von Willebrand factor type A domain	VWA domain-containing protein						Cellwall
GC_00002507		4			dispensable											Cytoplasmic
GC_00002534			4		dispensable			PF17802.1	Prealbumin-like fold domain	SpaH/EbpB family LPXTG-anchored major pilin	COG4932	Uncharacterized surface anchored protein	S	S		Cellwall
GC_00002542		3			dispensable											Cytoplasmic
GC_00002544			3		dispensable			PF00395.20	S-layer homology domain	1,2-A-L-fucosidase	COG1404|COG1404	Serine protease, subtilisin family|Serine protease, subtilisin family	O	O	CBM25+CBM26+GH13_28	Cellwall
GC_00002545				3	dispensable	0.00540326	ps	PF00128.24	Alpha amylase, catalytic domain		COG0366	Glycosidase	G	G	CBM25(4)+CBM74(1)	Extracellular
GC_00002548		3			dispensable			PF12762.7	ISXO2-like transposase domain	IS1595-like element ISSag10 family transposase	COG3677	Transposase	X	X		Cytoplasmic
GC_00002550		3			dispensable			PF00528.22	Binding-protein-dependent transport system inner membrane component	carbohydrate ABC transporter permease	COG0395	ABC-type glycerol-3-phosphate transport system, permease component	G	G		CytoplasmicMembrane	K10119	msmG; raffinose/stachyose/melibiose transport system permease protein
GC_00002551			3		dispensable			PF00395.20	S-layer homology domain	S-layer homology domain-containing protein	COG1404|COG1404	Serine protease, subtilisin family|Serine protease, subtilisin family	O	O	GH25(90)	Unknown
GC_00002553	3				dispensable			PF07859.13	alpha/beta hydrolase fold	alpha/beta hydrolase	COG0657	Acetyl esterase/lipase	I	I	CE10	Cytoplasmic	K14731	mlhB, chnC; epsilon-lactone hydrolase [EC:3.1.1.83]
GC_00002554				3	dispensable	0.00540326	ps			Beta-1,6-galactofuranosyltransferase WbbI (wbbI)	COG0438	Glycosyltransferase involved in cell wall bisynthesis	M	M		Cytoplasmic
GC_00002555			3		dispensable											Unknown
GC_00002556			3		dispensable											Unknown
GC_00002557			3		dispensable											Unknown
GC_00002558	3				dispensable			PF00005.27	ABC transporter	ABC transporter ATP-binding protein	COG1122|COG1122	Energy-coupling factor transporter ATP-binding protein EcfA2|Energy-coupling factor transporter ATP-binding protein EcfA2	R|P	R|P		CytoplasmicMembrane	K01552	ecfA; energy-coupling factor transport system ATP-binding protein [EC:7.-.-.-]
GC_00002559			3		dispensable											CytoplasmicMembrane
GC_00002560				3	dispensable	0.00540326	ps	PF00535.26	Glycosyl transferase family 2	family 2 glycosyl transferase	COG1215	Glycosyltransferase, catalytic subunit of cellulose synthase and poly-beta-1,6-N-acetylglucosamine synthase	N	N	GT2	Cytoplasmic
GC_00002561			3		dispensable											CytoplasmicMembrane
GC_00002562		3			dispensable			PF00528.22	Binding-protein-dependent transport system inner membrane component	carbohydrate ABC transporter permease	COG0395	ABC-type glycerol-3-phosphate transport system, permease component	G	G		CytoplasmicMembrane	K02026	ABC.MS.P1; multiple sugar transport system permease protein
GC_00002563			3		dispensable						COG4194	Uncharacterized membrane protein	S	S		CytoplasmicMembrane
GC_00002564		3			dispensable			PF00128.24	Alpha amylase, catalytic domain	glycoside hydrolase family 13 protein	COG0366	Glycosidase	G	G	GH13_30	Cytoplasmic	K01187	malZ; alpha-glucosidase [EC:3.2.1.20]
GC_00002565	3				dispensable											Unknown
GC_00002566		3			dispensable											Cytoplasmic
GC_00002567		3			dispensable			PF00528.22	Binding-protein-dependent transport system inner membrane component	sugar ABC transporter permease	COG1175	ABC-type sugar transport system, permease component	G	G		CytoplasmicMembrane	K02025	ABC.MS.P; multiple sugar transport system permease protein
GC_00002568		3			dispensable											Unknown
GC_00002569		3			dispensable			PF00005.27	ABC transporter	dipeptide/oligopeptide/nickel ABC transporter permease/ATP-binding protein	COG0444|COG1173	ABC-type dipeptide/oligopeptide/nickel transport system, ATPase component|ABC-type dipeptide/oligopeptide/nickel transport system, permease component	E|P	E|P		CytoplasmicMembrane	K02031	ddpD; peptide/nickel transport system ATP-binding protein
GC_00002573	3				dispensable			PF08281.12	Sigma-70, region 4	sigma-70 family RNA polymerase sigma factor	COG1191	DNA-directed RNA polymerase specialized sigma subunit	K	K		Cytoplasmic
GC_00002574			3		dispensable			PF18186.1	SMODS and SLOG-associating 2TM effector domain family 4	SLATT domain-containing protein						CytoplasmicMembrane
GC_00002575				3	dispensable	0.00540326	ps	PF05704.12	Capsular polysaccharide synthesis protein	capsular polysaccharide biosynthesis protein	COG3774	Mannosyltransferase OCH1 or related enzyme	M	M		Cytoplasmic
GC_00002576		3			dispensable			PF00528.22	Binding-protein-dependent transport system inner membrane component	sugar ABC transporter permease	COG1175	ABC-type sugar transport system, permease component	G	G		CytoplasmicMembrane	K10118	msmF; raffinose/stachyose/melibiose transport system permease protein
GC_00002577		3			dispensable											CytoplasmicMembrane
GC_00002578			3		dispensable											Unknown
GC_00002580		3			dispensable			PF10706.9	Aminoglycoside-2''-adenylyltransferase	lincosamide nucleotidyltransferase Lnu(C) (lnu(C))	COG0617	tRNA nucleotidyltransferase/poly(A) polymerase	J	J		Cytoplasmic	K19545	lnuA_C_D_E, lin; lincosamide nucleotidyltransferase A/C/D/E
GC_00002583			3		dispensable			PF00082.22	Subtilase family	S8 family peptidase	COG1404	Serine protease, subtilisin family	O	O		Cytoplasmic
GC_00002584			3		dispensable			PF18144.1	Second Messenger Oligonucleotide or Dinucleotide Synthetase domain	nucleotidyltransferase	COG1746	tRNA nucleotidyltransferase (CCA-adding enzyme)	J	J		Unknown
GC_00002586		3			dispensable			PF02687.21	FtsX-like permease family	ABC transporter permease	COG0577	ABC-type antimicrobial peptide transport system, permease component	V	V		CytoplasmicMembrane	K02004	ABC.CD.P; putative ABC transport system permease protein
GC_00002587			3		dispensable					Fic/DOC family protein						Cytoplasmic
GC_00002588	3				dispensable			PF00005.27	ABC transporter	ABC transporter ATP-binding protein	COG1132	ABC-type multidrug transport system, ATPase and permease component	V	V		CytoplasmicMembrane	K14699	irtB, ybtQ; ATP-binding cassette, subfamily B, bacterial IrtB/YbtQ [EC:7.-.-.-]
GC_00002589			3		dispensable											Extracellular
GC_00002590		3			dispensable			PF00005.27	ABC transporter	ABC transporter ATP-binding protein	COG1136	ABC-type lipoprotein export system, ATPase component	M	M		CytoplasmicMembrane	K02003	ABC.CD.A; putative ABC transport system ATP-binding protein
GC_00002591	3				dispensable			PF09605.10	Hypothetical bacterial integral membrane protein (Trep_Strep)	MptD family putative ECF transporter S component						CytoplasmicMembrane	K16926	htsT; energy-coupling factor transport system substrate-specific component
GC_00002592			3		dispensable			PF07853.11	Protein of unknown function (DUF1648)	DUF1648 domain-containing protein	COG4194	Uncharacterized membrane protein	S	S		CytoplasmicMembrane
GC_00002594	3				dispensable			PF00440.23	Bacterial regulatory proteins, tetR family	TetR/AcrR family transcriptional regulator	COG1309	DNA-binding transcriptional regulator, AcrR family	K	K		Cytoplasmic
GC_00002595			3		dispensable			PF14168.6	YjzC-like protein	YjzC family protein						Unknown
GC_00002596	3				dispensable					alpha/beta hydrolase	COG2267	Lysophospholipase, alpha-beta hydrolase superfamily	I	I		Unknown
GC_00002597			3		dispensable			PF00004.29	ATPase family associated with various cellular activities (AAA)	AAA family ATPase	COG0464	AAA+-type ATPase, SpoVK/Ycf46/Vps4 family	D|T|M	D|T|M		Cytoplasmic
GC_00002598		3			dispensable			PF12686.7	Protein of unknown function (DUF3800)	DUF3800 domain-containing protein						Cytoplasmic
GC_00002599			3		dispensable											Unknown
GC_00002601			3		dispensable											Cytoplasmic
GC_00002602		3			dispensable					glycoside hydrolase family 43 protein	COG3507|COG5492	Beta-xylosidase|Uncharacterized conserved protein YjdB, contains Ig-like domain	G|R	G|R	GH43_22	Cytoplasmic
GC_00002604		3			dispensable			PF01547.25	Bacterial extracellular solute-binding protein	extracellular solute-binding protein	COG1653	ABC-type glycerol-3-phosphate transport system, periplasmic component	G	G		Unknown	K10117	msmE; raffinose/stachyose/melibiose transport system substrate-binding protein
GC_00002605		3			dispensable			PF13377.6	Periplasmic binding protein-like domain	LacI family transcriptional regulator	COG1609	DNA-binding transcriptional regulator, LacI/PurR family	K	K		Cytoplasmic	K05499	cytR; LacI family transcriptional regulator, repressor for deo operon, udp, cdd, tsx, nupC, and nupG
GC_00002606				3	dispensable	0.00540326	ps									CytoplasmicMembrane
GC_00002607	3				dispensable			PF00005.27	ABC transporter	ABC transporter ATP-binding protein	COG1132	ABC-type multidrug transport system, ATPase and permease component	V	V		CytoplasmicMembrane	K14698	irtA, ybtP; ATP-binding cassette, subfamily B, bacterial IrtA/YbtP [EC:7.-.-.-]
GC_00002608	3				dispensable			PF12833.7	Helix-turn-helix domain	helix-turn-helix transcriptional regulator	COG2207	AraC-type DNA-binding domain and AraC-containing proteins	K	K		Cytoplasmic
GC_00002609	3				dispensable											Unknown
GC_00002612		3			dispensable											Cytoplasmic
GC_00002614		3			dispensable			PF00534.20	Glycosyl transferases group 1	glycosyltransferase family 1 protein	COG0438	Glycosyltransferase involved in cell wall bisynthesis	M	M	GT4	Cytoplasmic
GC_00002618		3			dispensable											Unknown
GC_00002621		3			dispensable											Unknown
GC_00002624		3			dispensable			PF01757.22	Acyltransferase family	acyltransferase	COG3274	Surface polysaccharide O-acyltransferase, integral membrane enzyme	M	M		CytoplasmicMembrane
GC_00002629	3				dispensable			PF02361.16	Cobalt transport protein	energy-coupling factor transporter transmembrane protein EcfT	COG0619	Energy-coupling factor transporter transmembrane protein EcfT	H	H		CytoplasmicMembrane
GC_00002631		3			dispensable											Unknown
GC_00002632				3	dispensable	0.00540326	ps									Cytoplasmic
GC_00002633		3			dispensable											Cytoplasmic
GC_00002634		3			dispensable											Unknown
GC_00002635			3		dispensable			PF13377.6	Periplasmic binding protein-like domain	LacI family DNA-binding transcriptional regulator	COG1609	DNA-binding transcriptional regulator, LacI/PurR family	K	K		Cytoplasmic
GC_00002646			3		dispensable			PF13289.6	SIR2-like domain	SIR2 family protein	COG4088	tRNA Uridine 5-carbamoylmethylation protein Kti12 (Killer toxin insensitivity protein)	J	J		Cytoplasmic
GC_00002647	3				dispensable			PF02535.22	ZIP Zinc transporter	ZIP family metal transporter	COG0428	Zinc transporter ZupT	P	P		CytoplasmicMembrane	K07238	TC.ZIP, zupT, ZRT3, ZIP2; zinc transporter, ZIP family
GC_00002649			3		dispensable											CytoplasmicMembrane
GC_00002651				3	dispensable	0.00540326	ps									Unknown
GC_00002652		3			dispensable											Cytoplasmic
GC_00002654		3			dispensable											CytoplasmicMembrane
GC_00002658				3	dispensable	0.00540326	ps			Lipid A core - O-antigen ligase						CytoplasmicMembrane
GC_00002660				3	dispensable	0.00540326	ps									CytoplasmicMembrane
GC_00002661				3	dispensable	0.00540326	ps									CytoplasmicMembrane
GC_00002670		3			dispensable			PF13455.6	Meiotically up-regulated gene 113	DUF4041 domain-containing protein	COG4191	Signal transduction histidine kinase regulating C4-dicarboxylate transport system	T	T		Cytoplasmic
GC_00002672		3			dispensable			PF04586.17	Caudovirus prohead serine protease	HK97 family phage prohead protease	COG3740	Phage head maturation protease	X	X		Cytoplasmic	K06904	K06904; uncharacterized protein
GC_00002673			3		dispensable			PF00528.22	Binding-protein-dependent transport system inner membrane component	carbohydrate ABC transporter permease	COG0395	ABC-type glycerol-3-phosphate transport system, permease component	G	G		CytoplasmicMembrane	K17320	lplC; putative aldouronate transport system permease protein
GC_00002679		3			dispensable											Cytoplasmic
GC_00002687		3			dispensable											CytoplasmicMembrane
GC_00002693		3			dispensable			PF04860.12	Phage portal protein	phage portal protein	COG4695	Phage portal protein BeeE	X	X		Cytoplasmic
GC_00002703			3		dispensable			PF04471.12	Restriction endonuclease	restriction endonuclease	COG0551|COG1715	ssDNA-binding Zn-finger and Zn-ribbon domains of topoisomerase 1|Restriction endonuclease Mrr	L|V	L|V		Unknown	K07448	mrr; restriction system protein
GC_00002706		3			dispensable											Cytoplasmic
GC_00002709		3			dispensable											Cytoplasmic
GC_00002712		3			dispensable											CytoplasmicMembrane
GC_00002718		3			dispensable											Cytoplasmic
GC_00002722		3			dispensable					terminase	COG4626	Phage terminase-like protein, large subunit, contains N-terminal HTH domain	X	X		Cytoplasmic
GC_00002723		3			dispensable											Cytoplasmic
GC_00002735		3			dispensable											Cytoplasmic
GC_00002737			3		dispensable			PF01547.25	Bacterial extracellular solute-binding protein	extracellular solute-binding protein	COG1653	ABC-type glycerol-3-phosphate transport system, periplasmic component	G	G		Unknown	K17318	K17318, lplA; putative aldouronate transport system substrate-binding protein
GC_00002738		3			dispensable											Unknown
GC_00002739		3			dispensable											Unknown
GC_00002744			3		dispensable			PF02661.18	Fic/DOC family	Fic family protein	COG3177	Fic family protein	K	K		Cytoplasmic
GC_00002748			3		dispensable											Cytoplasmic
GC_00002751		3			dispensable						COG5412	Phage-related protein	X	X		CytoplasmicMembrane
GC_00002758			3		dispensable			PF04854.14	Protein of unknown function, DUF624	DUF624 domain-containing protein	COG5578	Uncharacterized membrane protein YesL	S	S		CytoplasmicMembrane
GC_00002761		3			dispensable											Cytoplasmic
GC_00002770		3			dispensable			PF12799.7	Leucine Rich repeats (2 copies)	leucine-rich repeat domain-containing protein						Unknown
GC_00002771				3	dispensable	0.00540326	ps	PF09972.9	Predicted membrane protein (DUF2207)	DUF2207 domain-containing protein	COG4907	Uncharacterized membrane protein	S	S		Cytoplasmic
GC_00002774		3			dispensable											Unknown
GC_00002776		3			dispensable					LPXTG cell wall anchor domain-containing protein						Cellwall
GC_00002777		3			dispensable			PF14897.6	EpsG family	EpsG family protein						CytoplasmicMembrane
GC_00002779			3		dispensable											Cytoplasmic
GC_00002780		3			dispensable											Cytoplasmic
GC_00002781				3	dispensable	0.00540326	ps				COG1479	Uncharacterized conserved protein, contains ParB-like and HNH nuclease domains	S	S		Unknown
GC_00002788			3		dispensable			PF00528.22	Binding-protein-dependent transport system inner membrane component	sugar ABC transporter permease	COG4209	ABC-type polysaccharide transport system, permease component	G	G		CytoplasmicMembrane	K17319	lplB; putative aldouronate transport system permease protein
GC_00002795			3		dispensable			PF13460.6	NAD(P)H-binding	SDR family oxidoreductase	COG0702	Uncharacterized conserved protein YbjT, contains NAD(P)-binding and DUF2867 domains	R	R		Cytoplasmic
GC_00002796		3			dispensable			PF05065.13	Phage capsid family	phage major capsid protein						Cytoplasmic
GC_00002799		2			dispensable					phosphoglycerol transferase						Unknown
GC_00002800			2		dispensable			PF00872.18	Transposase, Mutator family	IS256 family transposase	COG3328	Transposase (or an inactivated derivative)	X	X		CytoplasmicMembrane	K07493	K07493; putative transposase
GC_00002802		2			dispensable			PF00665.26	Integrase core domain	IS3 family transposase	COG2801|COG2963	Transposase InsO and inactivated derivatives|Transposase and inactivated derivatives	X	X		Cytoplasmic	K07497	K07497; putative transposase
GC_00002806		2			dispensable											Unknown
GC_00002808			2		dispensable											Cytoplasmic
GC_00002811	2				dispensable			PF00496.22	Bacterial extracellular solute-binding proteins, family 5 Middle	ABC transporter substrate-binding protein	COG0747	ABC-type transport system, periplasmic component	E	E		Cellwall	K02035	ABC.PE.S; peptide/nickel transport system substrate-binding protein
GC_00002812		2			dispensable											CytoplasmicMembrane
GC_00002813		2			dispensable						COG3636	DNA-binding prophage protein	X	X		Unknown
GC_00002814		2			dispensable			PF02055.16	Glycosyl hydrolase family 30 TIM-barrel domain	glycosyl hydrolase family 30	COG5520	O-Glycosyl hydrolase	M	M	GH30_9	Unknown	K01201	GBA, srfJ; glucosylceramidase [EC:3.2.1.45]
GC_00002815		2			dispensable			PF02055.16	Glycosyl hydrolase family 30 TIM-barrel domain	glycosyl hydrolase family 30	COG5520	O-Glycosyl hydrolase	M	M	GH30_9	Cytoplasmic	K01201	GBA, srfJ; glucosylceramidase [EC:3.2.1.45]
GC_00002816		2			dispensable			PF00583.25	Acetyltransferase (GNAT) family	GNAT family N-acetyltransferase						Unknown
GC_00002817			2		dispensable			PF02305.17	Capsid protein (F protein)	capsid protein						Unknown
GC_00002820	2				dispensable			PF00528.22	Binding-protein-dependent transport system inner membrane component	ABC transporter permease	COG1173	ABC-type dipeptide/oligopeptide/nickel transport system, permease component	P|E	P|E		CytoplasmicMembrane	K02034	ABC.PE.P1; peptide/nickel transport system permease protein
GC_00002821		2			dispensable											Unknown
GC_00002822			2		dispensable			PF09479.10	Listeria-Bacteroides repeat domain (List_Bact_rpt)		COG4886	Leucine-rich repeat (LRR) protein	K	K	GH25(90)	Cellwall
GC_00002823		2			dispensable											Cytoplasmic
GC_00002824			2		dispensable						COG3077	Antitoxin component of the RelBE or YafQ-DinJ toxin-antitoxin module	V	V		Unknown	K07473	dinJ; DNA-damage-inducible protein J
GC_00002826			2		dispensable											Unknown
GC_00002827		2			dispensable			PF01183.20	Glycosyl hydrolases family 25		COG3757	Lyzozyme M1 (1,4-beta-N-acetylmuramidase), GH25 family	M	M	GT25	Extracellular	K07273	acm; lysozyme
GC_00002829			2		dispensable			PF07282.11	Putative transposase DNA-binding domain	transposase	COG0675	Transposase	X	X		Cytoplasmic	K07496	K07496; putative transposase
GC_00002830	2				dispensable											Unknown
GC_00002831	2				dispensable			PF00005.27	ABC transporter	ABC transporter ATP-binding protein	COG0444|COG4608	ABC-type dipeptide/oligopeptide/nickel transport system, ATPase component|ABC-type oligopeptide transport system, ATPase component	P|E	P|E		CytoplasmicMembrane
GC_00002832		2			dispensable			PF01381.22	Helix-turn-helix	helix-turn-helix transcriptional regulator						Cytoplasmic
GC_00002833	2				dispensable			PF00145.17	C-5 cytosine-specific DNA methylase	DNA cytosine methyltransferase	COG0270	Site-specific DNA-cytosine methylase	L	L		Cytoplasmic	K00558	DNMT1, dcm; DNA (cytosine-5)-methyltransferase 1 [EC:2.1.1.37]
GC_00002834		2			dispensable											CytoplasmicMembrane
GC_00002835		2			dispensable											Cytoplasmic
GC_00002836		2			dispensable			PF13416.6	Bacterial extracellular solute-binding protein	extracellular solute-binding protein	COG1653	ABC-type glycerol-3-phosphate transport system, periplasmic component	G	G		Unknown	K02027	ABC.MS.S; multiple sugar transport system substrate-binding protein
GC_00002837			2		dispensable											Unknown
GC_00002839		2			dispensable			PF00528.22	Binding-protein-dependent transport system inner membrane component	carbohydrate ABC transporter permease	COG0395	ABC-type glycerol-3-phosphate transport system, permease component	G	G		CytoplasmicMembrane	K02026	ABC.MS.P1; multiple sugar transport system permease protein
GC_00002840				2	dispensable											Cytoplasmic
GC_00002841		2			dispensable											Unknown
GC_00002843		2			dispensable			PF01757.22	Acyltransferase family	acyltransferase	COG3594	Fucose 4-O-acetylase or related acetyltransferase	G	G		CytoplasmicMembrane
GC_00002844		2			dispensable			PF13443.6	Cro/C1-type HTH DNA-binding domain	helix-turn-helix transcriptional regulator						Cytoplasmic
GC_00002845	2				dispensable			PF00528.22	Binding-protein-dependent transport system inner membrane component	ABC transporter permease	COG0601	ABC-type dipeptide/oligopeptide/nickel transport system, permease component	P|E	P|E		CytoplasmicMembrane	K02033	ABC.PE.P; peptide/nickel transport system permease protein
GC_00002846				2	dispensable			PF01555.18	DNA methylase	site-specific DNA-methyltransferase	COG2189	Adenine specific DNA methylase Mod	L	L		Cytoplasmic	K07319	yhdJ; adenine-specific DNA-methyltransferase [EC:2.1.1.72]
GC_00002847		2			dispensable			PF10547.9	P22_AR N-terminal domain	phage antirepressor KilAC domain-containing protein	COG3645	Phage antirepressor protein YoqD, KilAC domain	X	X		Cytoplasmic
GC_00002848			2		dispensable			PF00239.21	Resolvase, N terminal domain	IS607 family transposase	COG2452	Predicted site-specific integrase-resolvase	X	X		Cytoplasmic	K07450	K07450; putative resolvase
GC_00002849		2			dispensable											Cytoplasmic
GC_00002850		2			dispensable											Cytoplasmic
GC_00002851			2		dispensable											Unknown
GC_00002852	2				dispensable			PF09479.10	Listeria-Bacteroides repeat domain (List_Bact_rpt)		COG4886	Leucine-rich repeat (LRR) protein	K	K	GH25(90)	Cellwall
GC_00002853		2			dispensable											Unknown
GC_00002854		2			dispensable											Unknown
GC_00002855			2		dispensable											Unknown
GC_00002856		2			dispensable			PF14390.6	Putative PD-(D/E)XK family member, (DUF4420)	PD-(D/E)XK motif protein						Cytoplasmic
GC_00002858		2			dispensable											CytoplasmicMembrane
GC_00002859		2			dispensable			PF00535.26	Glycosyl transferase family 2	glycosyltransferase family 2 protein	COG1216|COG1442	Glycosyltransferase, GT2 family|Lipopolysaccharide biosynthesis protein, LPS:glycosyltransferase	M|G	M|G	GT2(228)	CytoplasmicMembrane
GC_00002860		2			dispensable			PF00872.18	Transposase, Mutator family		COG3328	Transposase (or an inactivated derivative)	X	X		Cytoplasmic
GC_00002862	2				dispensable			PF07969.11	Amidohydrolase family	amidohydrolase	COG1574	Predicted amidohydrolase YtcJ	R	R		Cytoplasmic
GC_00002864			2		dispensable											CytoplasmicMembrane
GC_00002865		2			dispensable											CytoplasmicMembrane
GC_00002866				2	dispensable			PF00398.20	Ribosomal RNA adenine dimethylase	rRNA adenine N(6)-methyltransferase family protein	COG0030	16S rRNA A1518 and A1519 N6-dimethyltransferase RsmA/KsgA/DIM1 (may also have DNA glycosylase/AP lyase activity)	J	J		Cytoplasmic	K00561	ermC, ermA; 23S rRNA (adenine-N6)-dimethyltransferase [EC:2.1.1.184]
GC_00002867				2	dispensable			PF13560.6	Helix-turn-helix domain	cytosolic protein						Cytoplasmic
GC_00002868		2			dispensable											Cytoplasmic
GC_00002870				2	dispensable			PF01555.18	DNA methylase	excisionase family DNA-binding protein	COG0863	DNA modification methylase	L	L		Cytoplasmic
GC_00002871				2	dispensable					transporter						Unknown
GC_00002874		2			dispensable											Cytoplasmic
GC_00002876				2	dispensable			PF00535.26	Glycosyl transferase family 2	rhamnosyltransferase						Cytoplasmic
GC_00002878		2			dispensable			PF00528.22	Binding-protein-dependent transport system inner membrane component	sugar ABC transporter permease	COG1175	ABC-type sugar transport system, permease component	G	G		CytoplasmicMembrane	K02025	ABC.MS.P; multiple sugar transport system permease protein
GC_00002879		2			dispensable					helix-turn-helix transcriptional regulator						Cytoplasmic
GC_00002880	2				dispensable			PF00005.27	ABC transporter	ABC transporter ATP-binding protein	COG0444	ABC-type dipeptide/oligopeptide/nickel transport system, ATPase component	P|E	P|E		CytoplasmicMembrane	K02031	ddpD; peptide/nickel transport system ATP-binding protein
GC_00002881				2	dispensable			PF00037.27	4Fe-4S binding domain	4Fe-4S binding protein						Cytoplasmic
GC_00002882				2	dispensable											Unknown
GC_00002884			2		dispensable			PF04517.12	Microvirus lysis protein (E), C terminus	cell lysis protein						Unknown
GC_00002885	2				dispensable											CytoplasmicMembrane
GC_00002887			2		dispensable											CytoplasmicMembrane
GC_00002888			2		dispensable			PF05840.13	Bacteriophage replication gene A protein (GPA)	DNA replication initiation protein gpA						Cytoplasmic
GC_00002889		2			dispensable											Cytoplasmic
GC_00002891				2	dispensable											Unknown
GC_00002892		2			dispensable											Unknown
GC_00002893		2			dispensable			PF10547.9	P22_AR N-terminal domain		COG3645	Phage antirepressor protein YoqD, KilAC domain	X	X		Unknown
GC_00002894		2			dispensable			PF10547.9	P22_AR N-terminal domain		COG3645	Phage antirepressor protein YoqD, KilAC domain	X	X		Cytoplasmic
GC_00002896		2			dispensable											Cytoplasmic
GC_00002897	2				dispensable											CytoplasmicMembrane
GC_00002898		2			dispensable											CytoplasmicMembrane
GC_00002899				2	dispensable			PF01381.22	Helix-turn-helix	helix-turn-helix domain-containing protein	COG1476	DNA-binding transcriptional regulator, XRE-family HTH domain	K	K		Cytoplasmic
GC_00002901			2		dispensable											CytoplasmicMembrane
GC_00002906			2		dispensable			PF08942.10	Domain of unknown function (DUF1919)	DUF1919 domain-containing protein	COG3955	Uncharacterized protein, DUF1919 family	M	M		Cytoplasmic
GC_00002907		2			dispensable											Cytoplasmic
GC_00002908			2		dispensable			PF17802.1	Prealbumin-like fold domain	Ig-like domain-containing protein	COG4932	Uncharacterized surface anchored protein	S	S		Cellwall
GC_00002909		2			dispensable			PF13377.6	Periplasmic binding protein-like domain	DeoR/GlpR family transcriptional regulator	COG1609	DNA-binding transcriptional regulator, LacI/PurR family	K	K		Cytoplasmic
GC_00002910			2		dispensable			PF00589.22	Phage integrase family	site-specific integrase	COG0582	Integrase	L|X	L|X		Cytoplasmic
GC_00002911			2		dispensable											Unknown
GC_00002913		2			dispensable					ImmA/IrrE family metallo-endopeptidase						Cytoplasmic
GC_00002914			2		dispensable			PF16729.5	Domain of unknown function (DUF5067)	DUF5067 domain-containing protein						CytoplasmicMembrane
GC_00002915		2			dispensable											CytoplasmicMembrane
GC_00002918		2			dispensable											Cytoplasmic
GC_00002919		2			dispensable			PF04383.13	KilA-N domain	KilA-N domain-containing protein						Cytoplasmic
GC_00002922		2			dispensable											Unknown
GC_00002924		2			dispensable											Cytoplasmic
GC_00002928				2	dispensable											CytoplasmicMembrane
GC_00002929		2			dispensable											Cytoplasmic
GC_00002930	2				dispensable					helix-turn-helix transcriptional regulator						Cytoplasmic
GC_00002931	2				dispensable			PF01757.22	Acyltransferase family	acyltransferase	COG3274	Surface polysaccharide O-acyltransferase, integral membrane enzyme	M	M		CytoplasmicMembrane
GC_00002932	2				dispensable											Cytoplasmic
GC_00002933		2			dispensable			PF01936.18	NYN domain	NYN domain-containing protein	COG1432	Uncharacterized conserved protein, LabA/DUF88 family	S	S		Cytoplasmic
GC_00002934		2			dispensable			PF06559.11	2'-deoxycytidine 5'-triphosphate deaminase (DCD)	dCTP deaminase (dcd)	COG0717	Deoxycytidine triphosphate deaminase	F	F		Cytoplasmic	K01494	dcd; dCTP deaminase [EC:3.5.4.13]
GC_00002935		2			dispensable											Cytoplasmic
GC_00002936		2			dispensable			PF16569.5	Gram-positive pilin backbone subunit 2, Cna-B-like domain	isopeptide-forming domain-containing fimbrial protein	COG4932	Uncharacterized surface anchored protein	S	S		Unknown
GC_00002939		2			dispensable											Unknown
GC_00002942		2			dispensable											Cytoplasmic
GC_00002943		2			dispensable			PF13730.6	Helix-turn-helix domain	helix-turn-helix domain-containing protein						Cytoplasmic
GC_00002945		2			dispensable			PF12846.7	AAA-like domain		COG1372	Intein/homing endonuclease	X|L	X|L		Cytoplasmic
GC_00002948			2		dispensable					N-acetyltransferase	COG3153	Predicted N-acetyltransferase YhbS	R	R		Cytoplasmic	K03824	yhbS; putative acetyltransferase [EC:2.3.1.-]
GC_00002949		2			dispensable			PF13416.6	Bacterial extracellular solute-binding protein	extracellular solute-binding protein	COG1653	ABC-type glycerol-3-phosphate transport system, periplasmic component	G	G		Unknown	K02027	ABC.MS.S; multiple sugar transport system substrate-binding protein
GC_00002953		2			dispensable											Cytoplasmic
GC_00002956		2			dispensable											Unknown
GC_00002963		2			dispensable											Cytoplasmic
GC_00002965		2			dispensable											Unknown
GC_00002966		2			dispensable											Cytoplasmic
GC_00002970		2			dispensable					helix-turn-helix transcriptional regulator						Cytoplasmic
GC_00002972		2			dispensable											CytoplasmicMembrane
GC_00002973		2			dispensable											Cytoplasmic
GC_00002975			2		dispensable			PF01381.22	Helix-turn-helix	helix-turn-helix transcriptional regulator						Cytoplasmic
GC_00002977		2			dispensable											Cytoplasmic
GC_00002981		2			dispensable			PF01381.22	Helix-turn-helix	helix-turn-helix domain-containing protein						Cytoplasmic
GC_00002982		2			dispensable						COG4626	Phage terminase-like protein, large subunit, contains N-terminal HTH domain	X	X		CytoplasmicMembrane
GC_00002984			2		dispensable											Unknown
GC_00002987		2			dispensable											Cytoplasmic
GC_00002988		2			dispensable											Unknown
GC_00002989				2	dispensable											Unknown
GC_00002993	2				dispensable			PF14511.6	Type II restriction endonuclease EcoO109I							CytoplasmicMembrane
GC_00002994		2			dispensable											Cytoplasmic
GC_00002995		2			dispensable											Unknown
GC_00002997			2		dispensable											CytoplasmicMembrane
GC_00002998	2				dispensable			PF01381.22	Helix-turn-helix	helix-turn-helix domain-containing protein						Cytoplasmic
GC_00002999		2			dispensable											Cytoplasmic
GC_00003002		2			dispensable											Cytoplasmic
GC_00003003		2			dispensable					HNH endonuclease	COG1403	5-methylcytosine-specific restriction endonuclease McrA	V	V		Cytoplasmic
GC_00003004		2			dispensable			PF00929.24	Exonuclease		COG0847	DNA polymerase III, epsilon subunit or related 3'-5' exonuclease	L	L		Unknown
GC_00003005		2			dispensable											Unknown	K01247	alkA; DNA-3-methyladenine glycosylase II [EC:3.2.2.21]
GC_00003006		2			dispensable											Unknown
GC_00003009		2			dispensable											Cytoplasmic
GC_00003010	2				dispensable											CytoplasmicMembrane
GC_00003012			2		dispensable											Unknown
GC_00003015	2				dispensable											Unknown
GC_00003017		2			dispensable			PF07282.11	Putative transposase DNA-binding domain	transposase	COG0675	Transposase	X	X		Cytoplasmic	K07496	K07496; putative transposase
GC_00003018		2			dispensable			PF13651.6	Adenine-specific methyltransferase EcoRI							Unknown
GC_00003021		2			dispensable											Unknown
GC_00003022			2		dispensable											Cytoplasmic
GC_00003023		2			dispensable											Cytoplasmic
GC_00003026		2			dispensable			PF00589.22	Phage integrase family	tyrosine-type recombinase/integrase	COG0582	Integrase	X|L	X|L		Cytoplasmic
GC_00003027		2			dispensable											Cytoplasmic
GC_00003031		2			dispensable											Cytoplasmic
GC_00003033	2				dispensable			PF09250.11	Bifunctional DNA primase/polymerase, N-terminal	AAA family ATPase	COG0467	RecA-superfamily ATPase, KaiC/GvpD/RAD55 family	T	T		Cytoplasmic
GC_00003040			2		dispensable			PF00072.24	Response regulator receiver domain	response regulator	COG2197	DNA-binding response regulator, NarL/FixJ family, contains REC and HTH domains	T|K	T|K		Cytoplasmic
GC_00003041	2				dispensable			PF02384.16	N-6 DNA Methylase	type I restriction-modification system subunit M	COG0286	Type I restriction-modification system, DNA methylase subunit	V	V		Cytoplasmic	K03427	hsdM; type I restriction enzyme M protein [EC:2.1.1.72]
GC_00003043		2			dispensable											Cytoplasmic
GC_00003044		2			dispensable			PF06114.13	IrrE N-terminal-like domain	ImmA/IrrE family metallo-endopeptidase	COG2856	Zn-dependent peptidase ImmA, M78 family	E	E		Cytoplasmic
GC_00003045		2			dispensable						COG0840|COG1196|COG5412	Methyl-accepting chemotaxis protein|Chromosome segregation ATPase|Phage-related protein	X|T|D|N	X|T|D|N		CytoplasmicMembrane
GC_00003046		2			dispensable			PF01555.18	DNA methylase	DNA modification methylase	COG0863|COG1475	DNA modification methylase|Chromosome segregation protein Spo0J, contains ParB-like nuclease domain	L|D	L|D		Unknown
GC_00003048		2			dispensable											Cytoplasmic
GC_00003049			2		dispensable			PF05105.12	Bacteriophage holin family	phage holin family protein						CytoplasmicMembrane
GC_00003053	2				dispensable					polymerase						CytoplasmicMembrane
GC_00003056			2		dispensable			PF00795.22	Carbon-nitrogen hydrolase	carbon-nitrogen hydrolase family protein	COG0388	Predicted amidohydrolase	R	R		Cytoplasmic	K01506	davA; 5-aminopentanamidase [EC:3.5.1.30]
GC_00003058		2			dispensable											CytoplasmicMembrane
GC_00003060			2		dispensable			PF13614.6	AAA domain	ParA family protein	COG1192	Cellulose biosynthesis protein BcsQ	N	N		Unknown	K03496	parA, soj; chromosome partitioning protein
GC_00003061		2			dispensable											Cytoplasmic
GC_00003066		2			dispensable			PF00929.24	Exonuclease	3'-5' exonuclease	COG2176	DNA polymerase III, alpha subunit (gram-positive type)	L	L		Cytoplasmic
GC_00003067		2			dispensable											Cytoplasmic
GC_00003068		2			dispensable			PF01510.25	N-acetylmuramoyl-L-alanine amidase		COG2247|COG5632	Putative cell wall-binding domain|N-acetylmuramoyl-L-alanine amidase CwlA	M	M		Unknown
GC_00003070			2		dispensable			PF07730.13	Histidine kinase	sensor histidine kinase	COG4585	Signal transduction histidine kinase	T	T		CytoplasmicMembrane
GC_00003071		2			dispensable											Cytoplasmic
GC_00003072			2		dispensable											Unknown
GC_00003073		2			dispensable			PF05133.14	Phage portal protein, SPP1 Gp6-like							Unknown
GC_00003075		2			dispensable			PF00534.20	Glycosyl transferases group 1	glycosyltransferase family 4 protein	COG0438	Glycosyltransferase involved in cell wall bisynthesis	M	M	GT4	Cytoplasmic
GC_00003077		2			dispensable											Cytoplasmic
GC_00003078		2			dispensable											Cytoplasmic
GC_00003086		2			dispensable			PF01420.19	Type I restriction modification DNA specificity domain	restriction endonuclease subunit S	COG0732|COG0732	Restriction endonuclease S subunit|Restriction endonuclease S subunit	V	V		Cytoplasmic	K01154	hsdS; type I restriction enzyme, S subunit [EC:3.1.21.3]
GC_00003089			2		dispensable											Cytoplasmic
GC_00003090		2			dispensable											CytoplasmicMembrane
GC_00003091		2			dispensable			PF03864.15	Phage major capsid protein E	major capsid protein E						Cytoplasmic
GC_00003093		2			dispensable					tape measure protein	COG3941|COG5412	Phage tail tape-measure protein, controls tail length|Phage-related protein	X	X		CytoplasmicMembrane
GC_00003094		2			dispensable											Cytoplasmic
GC_00003095		2			dispensable											Cytoplasmic
GC_00003103		2			dispensable											CytoplasmicMembrane
GC_00003104		2			dispensable			PF17802.1	Prealbumin-like fold domain							Unknown
GC_00003107		2			dispensable			PF11133.8	Head fiber protein							Unknown
GC_00003108		2			dispensable			PF01555.18	DNA methylase	site-specific DNA-methyltransferase	COG2189	Adenine specific DNA methylase Mod	L	L		Cytoplasmic	K07316	mod; adenine-specific DNA-methyltransferase [EC:2.1.1.72]
GC_00003110			2		dispensable			PF02776.18	Thiamine pyrophosphate enzyme, N-terminal TPP binding domain	2-succinyl-5-enolpyruvyl-6-hydroxy-3- cyclohexene-1-carboxylic-acid synthase (menD)	COG1165	2-succinyl-5-enolpyruvyl-6-hydroxy-3-cyclohexene-1-carboxylate synthase	H	H		Unknown	K02551	menD; 2-succinyl-5-enolpyruvyl-6-hydroxy-3-cyclohexene-1-carboxylate synthase [EC:2.2.1.9]
GC_00003111		2			dispensable			PF08667.10	BetR domain	helix-turn-helix transcriptional regulator						Cytoplasmic
GC_00003112		2			dispensable											Cytoplasmic
GC_00003113		2			dispensable											Cytoplasmic
GC_00003114		2			dispensable											Unknown
GC_00003115		2			dispensable											Unknown
GC_00003117		2			dispensable			PF00004.29	ATPase family associated with various cellular activities (AAA)	ATP-binding protein	COG1222	ATP-dependent 26S proteasome regulatory subunit	O	O		CytoplasmicMembrane	K13525	VCP, CDC48; transitional endoplasmic reticulum ATPase
GC_00003118		2			dispensable											Unknown
GC_00003120			2		dispensable			PF13472.6	GDSL-like Lipase/Acylhydrolase family	SGNH/GDSL hydrolase family protein						Unknown
GC_00003123		2			dispensable											Cytoplasmic
GC_00003125	2				dispensable			PF00132.24	Bacterial transferase hexapeptide (six repeats)	acyltransferase	COG0110	Acetyltransferase (isoleucine patch superfamily)	R	R		Cytoplasmic
GC_00003127		2			dispensable											CytoplasmicMembrane
GC_00003128		2			dispensable											Cytoplasmic
GC_00003131				2	dispensable											Unknown
GC_00003134		2			dispensable											Cytoplasmic
GC_00003136		2			dispensable											Unknown
GC_00003138			2		dispensable			PF17433.2	Glycosyl hydrolase family 49 N-terminal Ig-like domain	family 49 glycosyl hydrolase	COG4945	Carbohydrate-binding DOMON domain	T|G	T|G	GH49	Extracellular
GC_00003142		2			dispensable											Cytoplasmic
GC_00003144			2		dispensable			PF01943.17	Polysaccharide biosynthesis protein	oligosaccharide flippase family protein	COG2244	Membrane protein involved in the export of O-antigen and teichoic acid	M	M		CytoplasmicMembrane
GC_00003146		2			dispensable											Cytoplasmic
GC_00003148		2			dispensable											Cytoplasmic
GC_00003149		2			dispensable											Unknown
GC_00003150		2			dispensable											Unknown
GC_00003153		2			dispensable											Unknown
GC_00003154		2			dispensable			PF01381.22	Helix-turn-helix	helix-turn-helix transcriptional regulator						Cytoplasmic
GC_00003155			2		dispensable											Cytoplasmic
GC_00003158		2			dispensable											Unknown
GC_00003161		2			dispensable			PF13347.6	MFS/sugar transport protein	MFS transporter	COG2211	Na+/melibiose symporter or related transporter	G	G		CytoplasmicMembrane	K03292	TC.GPH; glycoside/pentoside/hexuronide:cation symporter, GPH family
GC_00003163	2				dispensable			PF12008.8	Type I restriction and modification enzyme - subunit R C terminal	type I restriction endonuclease subunit R	COG0610	Type I site-specific restriction-modification system, R (restriction) subunit and related helicases ...	V	V		Cytoplasmic	K01153	hsdR; type I restriction enzyme, R subunit [EC:3.1.21.3]
GC_00003165		2			dispensable											Cytoplasmic
GC_00003166		2			dispensable			PF13620.6	Carboxypeptidase regulatory-like domain		COG4676	Uncharacterized conserved protein YfaP, DUF2135 family	S	S		Unknown
GC_00003167		2			dispensable			PF11753.8	Protein of unknwon function (DUF3310)	DUF3310 domain-containing protein						Cytoplasmic
GC_00003168		2			dispensable			PF12728.7	Helix-turn-helix domain	DNA-binding protein						Unknown
GC_00003169				1	dispensable			PF17167.4	Glycosyl hydrolase 36 superfamily, catalytic domain		COG3459	Cellobiose phosphorylase	G	G	GH36	CytoplasmicMembrane	K00702	E2.4.1.20; cellobiose phosphorylase [EC:2.4.1.20]
GC_00003170		1			dispensable			PF04471.12	Restriction endonuclease	restriction endonuclease						Unknown
GC_00003171		1			dispensable											Unknown
GC_00003172		1			dispensable			PF00395.20	S-layer homology domain	S-layer homology domain-containing protein						Unknown
GC_00003173		1			dispensable			PF03423.13	Carbohydrate binding domain (family 25)		COG0366	Glycosidase	G	G	GT25	Extracellular
GC_00003174			1		dispensable											Cytoplasmic
GC_00003175		1			dispensable											Cytoplasmic
GC_00003176		1			dispensable											Unknown
GC_00003177			1		dispensable			PF13248.6	zinc-ribbon domain							Unknown
GC_00003178		1			dispensable											Cytoplasmic
GC_00003179			1		dispensable			PF12799.7	Leucine Rich repeats (2 copies)		COG3209	Uncharacterized conserved protein RhaS, contains 28 RHS repeats	R	R	GH25(90)	Cellwall
GC_00003180		1			dispensable			PF00395.20	S-layer homology domain	S-layer homology domain-containing protein					GH25(90)	Unknown
GC_00003181			1		dispensable			PF08924.11	Domain of unknown function (DUF1906)	DUF1906 domain-containing protein	COG3409|COG3409	Peptidoglycan-binding (PGRP) domain of peptidoglycan hydrolases|Peptidoglycan-binding (PGRP) domain of peptidoglycan hydrolases	M	M		Cytoplasmic
GC_00003182		1			dispensable			PF00270.29	DEAD/DEAH box helicase	DEAD/DEAH box helicase	COG1201|COG1205	Lhr-like helicase|ATP-dependent helicase YprA, contains C-terminal metal-binding DUF1998 domain	L	L		Cytoplasmic
GC_00003183				1	dispensable					transposase	COG2826	Transposase and inactivated derivatives, IS30 family	X	X		Cytoplasmic
GC_00003184		1			dispensable											Unknown
GC_00003185	1				dispensable			PF01446.17	Replication protein	protein rep	COG5655	Plasmid rolling circle replication initiator protein REP and truncated derivatives	X	X		Cytoplasmic
GC_00003186	1				dispensable			PF13692.6	Glycosyl transferases group 1	glycosyltransferase	COG0438	Glycosyltransferase involved in cell wall bisynthesis	M	M	GT1	Cytoplasmic
GC_00003187	1				dispensable											CytoplasmicMembrane
GC_00003188	1				dispensable			PF01420.19	Type I restriction modification DNA specificity domain		COG0732|COG0732	Restriction endonuclease S subunit|Restriction endonuclease S subunit	V	V		CytoplasmicMembrane	K01154	hsdS; type I restriction enzyme, S subunit [EC:3.1.21.3]
GC_00003189			1		dispensable											Cytoplasmic
GC_00003190			1		dispensable			PF00589.22	Phage integrase family	tyrosine-type recombinase/integrase	COG0582	Integrase	X|L	X|L		Cytoplasmic
GC_00003191			1		dispensable											Cytoplasmic
GC_00003192		1			dispensable											Unknown
GC_00003193				1	dispensable											Cytoplasmic
GC_00003194	1				dispensable			PF02407.16	Putative viral replication protein							Cytoplasmic
GC_00003195		1			dispensable			PF01656.23	CobQ/CobB/MinD/ParA nucleotide binding domain	ParA family protein	COG1192	Cellulose biosynthesis protein BcsQ	N	N		Cytoplasmic	K03496	parA, soj; chromosome partitioning protein
GC_00003196			1		dispensable											Unknown
GC_00003197			1		dispensable			PF08843.11	Nucleotidyl transferase AbiEii toxin, Type IV TA system	nucleotidyl transferase AbiEii/AbiGii toxin family protein	COG2253	Predicted nucleotidyltransferase component of viral defense system	V	V		Cytoplasmic
GC_00003198		1			dispensable											Unknown
GC_00003199	1				dispensable			PF00188.26	Cysteine-rich secretory protein family							Unknown
GC_00003200				1	dispensable											Cytoplasmic
GC_00003201	1				dispensable			PF01719.17	Plasmid replication protein							Cytoplasmic
GC_00003202		1			dispensable											Cytoplasmic
GC_00003203	1				dispensable											Cytoplasmic
GC_00003204			1		dispensable											CytoplasmicMembrane
GC_00003205		1			dispensable			PF10991.8	Protein of unknown function (DUF2815)	DUF2815 family protein						Cytoplasmic
GC_00003206		1			dispensable											Unknown
GC_00003207			1		dispensable			PF17802.1	Prealbumin-like fold domain							Cellwall
GC_00003208			1		dispensable			PF03354.15	Phage Terminase		COG1372|COG4626|COG4626	Intein/homing endonuclease|Phage terminase-like protein, large subunit, contains N-terminal HTH domain|Phage terminase-like protein, large subunit, contains N-terminal HTH domain	X|L	X|L		Cytoplasmic
GC_00003209		1			dispensable			PF14265.6	Domain of unknown function (DUF4355)	DUF4355 domain-containing protein						Cytoplasmic
GC_00003210		1			dispensable			PF17802.1	Prealbumin-like fold domain	isopeptide-forming domain-containing fimbrial protein	COG4932	Uncharacterized surface anchored protein	S	S		Unknown
GC_00003211	1				dispensable											CytoplasmicMembrane
GC_00003212	1				dispensable			PF01420.19	Type I restriction modification DNA specificity domain	restriction endonuclease subunit S	COG0732|COG0732	Restriction endonuclease S subunit|Restriction endonuclease S subunit	V	V		Cytoplasmic	K01154	hsdS; type I restriction enzyme, S subunit [EC:3.1.21.3]
GC_00003213	1				dispensable			PF03793.19	PASTA domain							Unknown
GC_00003214			1		dispensable			PF04688.13	SPP1 phage holin							CytoplasmicMembrane
GC_00003215			1		dispensable											CytoplasmicMembrane
GC_00003216		1			dispensable											Cytoplasmic
GC_00003217		1			dispensable			PF02449.15	Beta-galactosidase	beta-galactosidase	COG1874	Beta-galactosidase GanA	G	G	GH42	Cytoplasmic	K12308	bgaB, lacA; beta-galactosidase [EC:3.2.1.23]
GC_00003218			1		dispensable											Cytoplasmic
GC_00003219			1		dispensable			PF07751.11	Abi-like protein	Abi family protein	COG4823	Abortive infection bacteriophage resistance protein	V	V		Cytoplasmic
GC_00003220	1				dispensable											CytoplasmicMembrane
GC_00003221				1	dispensable											Unknown
GC_00003222			1		dispensable			PF04687.12	Microvirus H protein (pilot protein)	minor spike protein						Unknown
GC_00003223			1		dispensable											Unknown
GC_00003224	1				dispensable											Cytoplasmic
GC_00003225			1		dispensable											CytoplasmicMembrane
GC_00003226		1			dispensable											CytoplasmicMembrane
GC_00003227			1		dispensable											Cytoplasmic
GC_00003228	1				dispensable			PF01797.16	Transposase IS200 like	IS200/IS605 family transposase (tnpA)	COG1943	REP element-mobilizing transposase RayT	X	X		Cytoplasmic	K07491	K07491; putative transposase
GC_00003229			1		dispensable			PF00929.24	Exonuclease	3'-5' exonuclease	COG2176	DNA polymerase III, alpha subunit (gram-positive type)	L	L		Cytoplasmic
GC_00003230		1			dispensable			PF04230.13	Polysaccharide pyruvyl transferase	polysaccharide pyruvyl transferase family protein						Unknown
GC_00003231			1		dispensable			PF00535.26	Glycosyl transferase family 2	glycosyltransferase family 2 protein	COG1216	Glycosyltransferase, GT2 family	G	G	GT2	Cytoplasmic
GC_00003232	1				dispensable			PF09563.10	LlaJI restriction endonuclease	LlaJI family restriction endonuclease						CytoplasmicMembrane
GC_00003233			1		dispensable											Unknown
GC_00003234				1	dispensable			PF12687.7	Protein of unknown function (DUF3801)	PcfB family protein						Cytoplasmic
GC_00003235			1		dispensable											CytoplasmicMembrane
GC_00003236			1		dispensable											Cytoplasmic
GC_00003237			1		dispensable											CytoplasmicMembrane
GC_00003238	1				dispensable			PF12844.7	Helix-turn-helix domain	helix-turn-helix transcriptional regulator	COG1396	Transcriptional regulator, contains XRE-family HTH domain	K	K		Cytoplasmic
GC_00003239		1			dispensable											Unknown
GC_00003240			1		dispensable											CytoplasmicMembrane
GC_00003241			1		dispensable			PF12686.7	Protein of unknown function (DUF3800)	DUF3800 domain-containing protein						Cytoplasmic
GC_00003242	1				dispensable			PF06114.13	IrrE N-terminal-like domain	ImmA/IrrE family metallo-endopeptidase	COG2856	Zn-dependent peptidase ImmA, M78 family	E	E		Cytoplasmic
GC_00003243	1				dispensable			PF02384.16	N-6 DNA Methylase	type I restriction-modification system subunit M	COG0286	Type I restriction-modification system, DNA methylase subunit	V	V		Cytoplasmic	K03427	hsdM; type I restriction enzyme M protein [EC:2.1.1.72]
GC_00003244	1				dispensable			PF11350.8	Protein of unknown function (DUF3152)	DUF3152 domain-containing protein						Unknown
GC_00003245			1		dispensable			PF02086.15	D12 class N6 adenine-specific DNA methyltransferase	DNA adenine methylase	COG0338	Site-specific DNA-adenine methylase	L	L		Cytoplasmic	K06223	dam; DNA adenine methylase [EC:2.1.1.72]
GC_00003246		1			dispensable			PF04586.17	Caudovirus prohead serine protease	HK97 family phage prohead protease	COG3740	Phage head maturation protease	X	X		Cytoplasmic
GC_00003247		1			dispensable						COG2023	RNase P subunit RPR2	J	J		Cytoplasmic
GC_00003248		1			dispensable											Unknown
GC_00003249		1			dispensable											CytoplasmicMembrane
GC_00003250			1		dispensable			PF12728.7	Helix-turn-helix domain	helix-turn-helix domain-containing protein						Cytoplasmic
GC_00003251		1			dispensable											Cytoplasmic
GC_00003252			1		dispensable						COG5465	Uncharacterized protein	S	S		Unknown
GC_00003253			1		dispensable											CytoplasmicMembrane
GC_00003254			1		dispensable											Cytoplasmic
GC_00003255			1		dispensable											CytoplasmicMembrane
GC_00003256		1			dispensable											Cytoplasmic
GC_00003257			1		dispensable					protein-(glutamine-N5) methyltransferase						Cytoplasmic
GC_00003258	1				dispensable											Cytoplasmic
GC_00003259			1		dispensable											Cytoplasmic
GC_00003260			1		dispensable											Unknown
GC_00003261	1				dispensable					helix-turn-helix transcriptional regulator						Cytoplasmic
GC_00003262	1				dispensable			PF00528.22	Binding-protein-dependent transport system inner membrane component	amino acid ABC transporter permease	COG0765	ABC-type amino acid transport system, permease component	E	E		CytoplasmicMembrane	K16958	tcyL; L-cystine transport system permease protein
GC_00003263			1		dispensable											Cytoplasmic
GC_00003264	1				dispensable			PF00004.29	ATPase family associated with various cellular activities (AAA)	AAA family ATPase	COG0464	AAA+-type ATPase, SpoVK/Ycf46/Vps4 family	T|D|M	T|D|M		CytoplasmicMembrane
GC_00003265		1			dispensable											Unknown
GC_00003266	1				dispensable											CytoplasmicMembrane
GC_00003267		1			dispensable			PF17802.1	Prealbumin-like fold domain	LPXTG cell wall anchor domain-containing protein	COG4932	Uncharacterized surface anchored protein	S	S		Cellwall
GC_00003268	1				dispensable											Unknown
GC_00003269		1			dispensable			PF13377.6	Periplasmic binding protein-like domain	LacI family transcriptional regulator	COG1609	DNA-binding transcriptional regulator, LacI/PurR family	K	K		Cytoplasmic	K02529	lacI, galR; LacI family transcriptional regulator
GC_00003270			1		dispensable											Unknown
GC_00003271		1			dispensable											Cytoplasmic
GC_00003272	1				dispensable			PF05704.12	Capsular polysaccharide synthesis protein		COG3774	Mannosyltransferase OCH1 or related enzyme	M	M		Unknown
GC_00003273	1				dispensable			PF13614.6	AAA domain	ParA family protein	COG1192	Cellulose biosynthesis protein BcsQ	N	N		Cytoplasmic	K03496	parA, soj; chromosome partitioning protein
GC_00003274			1		dispensable											Unknown
GC_00003275		1			dispensable					helix-turn-helix transcriptional regulator						Cytoplasmic
GC_00003276		1			dispensable			PF03374.14	Phage antirepressor protein KilAC domain		COG3645	Phage antirepressor protein YoqD, KilAC domain	X	X		Cytoplasmic
GC_00003277		1			dispensable											Cytoplasmic
GC_00003278			1		dispensable											Cytoplasmic
GC_00003279		1			dispensable											Unknown
GC_00003280			1		dispensable			PF16259.5	Domain of unknown function (DUF4913)	DUF4913 domain-containing protein						CytoplasmicMembrane
GC_00003281			1		dispensable											Unknown
GC_00003282		1			dispensable											CytoplasmicMembrane
GC_00003283			1		dispensable			PF13240.6	zinc-ribbon domain	zinc-ribbon domain-containing protein						Cytoplasmic
GC_00003284	1				dispensable											Cytoplasmic
GC_00003285			1		dispensable			PF02384.16	N-6 DNA Methylase	SAM-dependent DNA methyltransferase	COG0286	Type I restriction-modification system, DNA methylase subunit	V	V		Cytoplasmic	K03427	hsdM; type I restriction enzyme M protein [EC:2.1.1.72]
GC_00003286			1		dispensable											Cytoplasmic
GC_00003287	1				dispensable											CytoplasmicMembrane
GC_00003288		1			dispensable			PF01832.20	Mannosyl-glycoprotein endo-beta-N-acetylglucosaminidase	CHAP domain-containing protein	COG1705|COG4991|COG4991	Flagellum-specific peptidoglycan hydrolase FlgJ|Uncharacterized conserved protein YraI|Uncharacterized conserved protein YraI	S|N|M	S|N|M	GH73	Unknown	K02395	flgJ; peptidoglycan hydrolase FlgJ
GC_00003289				1	dispensable											Unknown
GC_00003290			1		dispensable											Cytoplasmic
GC_00003291	1				dispensable			PF00534.20	Glycosyl transferases group 1	glycosyltransferase	COG0438	Glycosyltransferase involved in cell wall bisynthesis	M	M	GT4	Cytoplasmic
GC_00003292		1			dispensable											Cytoplasmic
GC_00003293		1			dispensable			PF00589.22	Phage integrase family	site-specific integrase	COG0582	Integrase	X|L	X|L		Unknown
GC_00003294			1		dispensable			PF07553.11	Host cell surface-exposed lipoprotein	Ltp family lipoprotein	COG3064	Membrane protein involved in colicin uptake	M	M		Unknown
GC_00003295			1		dispensable			PF04796.12	Plasmid encoded RepA protein							Unknown
GC_00003296	1				dispensable			PF07690.16	Major Facilitator Superfamily	MFS transporter	COG0477	MFS family permease	E|G|R|P	E|G|R|P		CytoplasmicMembrane	K08217	mef; MFS transporter, DHA3 family, macrolide efflux protein
GC_00003297				1	dispensable						COG1674	DNA segregation ATPase FtsK/SpoIIIE and related proteins	D	D		Unknown	K03466	ftsK, spoIIIE; DNA segregation ATPase FtsK/SpoIIIE, S-DNA-T family
GC_00003298		1			dispensable					helix-turn-helix transcriptional regulator						Cytoplasmic
GC_00003299				1	dispensable											Unknown
GC_00003300	1				dispensable			PF17802.1	Prealbumin-like fold domain	isopeptide-forming domain-containing fimbrial protein						Unknown
GC_00003301			1		dispensable											Cytoplasmic
GC_00003302	1				dispensable			PF13481.6	AAA domain	AAA family ATPase	COG0358	DNA primase (bacterial type)	L	L		Cytoplasmic
GC_00003303			1		dispensable			PF12728.7	Helix-turn-helix domain	helix-turn-helix domain-containing protein						Unknown
GC_00003304			1		dispensable											Cytoplasmic
GC_00003305			1		dispensable											Unknown
GC_00003306			1		dispensable											CytoplasmicMembrane
GC_00003307			1		dispensable											CytoplasmicMembrane
GC_00003308		1			dispensable											CytoplasmicMembrane
GC_00003309				1	dispensable											Cytoplasmic
GC_00003310	1				dispensable			PF13421.6	SPFH domain-Band 7 family	SPFH domain-containing protein	COG1198|COG4260	Primosomal protein N' (replication factor Y) - superfamily II helicase|Membrane protease subunit, stomatin/prohibitin family, contains C-terminal Zn-ribbon domain	O|L	O|L		Cytoplasmic
GC_00003311	1				dispensable											Unknown
GC_00003312		1			dispensable											CytoplasmicMembrane
GC_00003313			1		dispensable											CytoplasmicMembrane
GC_00003314			1		dispensable											Cytoplasmic
GC_00003315		1			dispensable			PF00145.17	C-5 cytosine-specific DNA methylase	DNA cytosine methyltransferase	COG0270|COG0270	Site-specific DNA-cytosine methylase|Site-specific DNA-cytosine methylase	L	L		Cytoplasmic	K00558	DNMT1, dcm; DNA (cytosine-5)-methyltransferase 1 [EC:2.1.1.37]
GC_00003316		1			dispensable			PF05704.12	Capsular polysaccharide synthesis protein		COG3774	Mannosyltransferase OCH1 or related enzyme	M	M		Cytoplasmic
GC_00003317				1	dispensable											Unknown
GC_00003318	1				dispensable			PF03235.14	Protein of unknown function DUF262	DUF262 domain-containing protein	COG1479|COG3472	Uncharacterized conserved protein, contains ParB-like and HNH nuclease domains|Uncharacterized protein	S	S		Cytoplasmic
GC_00003319			1		dispensable											Unknown
GC_00003320		1			dispensable											CytoplasmicMembrane
GC_00003321			1		dispensable											Cytoplasmic
GC_00003322	1				dispensable			PF02384.16	N-6 DNA Methylase	SAM-dependent DNA methyltransferase	COG0286	Type I restriction-modification system, DNA methylase subunit	V	V		Cytoplasmic	K03427	hsdM; type I restriction enzyme M protein [EC:2.1.1.72]
GC_00003323			1		dispensable					oligosaccharide repeat unit polymerase						CytoplasmicMembrane
GC_00003324				1	dispensable			PF12728.7	Helix-turn-helix domain	helix-turn-helix domain-containing protein						Unknown
GC_00003325		1			dispensable											Unknown
GC_00003326				1	dispensable											Unknown
GC_00003327				1	dispensable											Unknown
GC_00003328		1			dispensable											Cytoplasmic
GC_00003329			1		dispensable			PF00589.22	Phage integrase family	tyrosine-type recombinase/integrase	COG0582	Integrase	L|X	L|X		Cytoplasmic
GC_00003330			1		dispensable											Cytoplasmic
GC_00003331			1		dispensable			PF05738.13	Cna protein B-type domain	Cna B-type domain-containing protein	COG4932	Uncharacterized surface anchored protein	S	S		Unknown
GC_00003332				1	dispensable			PF01420.19	Type I restriction modification DNA specificity domain	restriction endonuclease subunit S	COG0732|COG0732	Restriction endonuclease S subunit|Restriction endonuclease S subunit	V	V		Cytoplasmic	K01154	hsdS; type I restriction enzyme, S subunit [EC:3.1.21.3]
GC_00003333		1			dispensable			PF12728.7	Helix-turn-helix domain	helix-turn-helix domain-containing protein						Unknown
GC_00003334		1			dispensable											Unknown
GC_00003335	1				dispensable											CytoplasmicMembrane
GC_00003336		1			dispensable											Cytoplasmic
GC_00003337		1			dispensable						COG0576	Molecular chaperone GrpE (heat shock protein)	O	O		Cytoplasmic
GC_00003338			1		dispensable			PF00176.23	SNF2 family N-terminal domain	DEAD/DEAH box helicase family protein	COG0553|COG0827|COG4646|COG4646	Superfamily II DNA or RNA helicase, SNF2 family|Adenine-specific DNA methylase|Adenine-specific DNA methylase, N12 class|Adenine-specific DNA methylase, N12 class	K|L	K|L	GH23	Cytoplasmic
GC_00003339			1		dispensable											Unknown
GC_00003340				1	dispensable											Cytoplasmic
GC_00003341		1			dispensable											CytoplasmicMembrane
GC_00003342		1			dispensable											Unknown
GC_00003343	1				dispensable											Unknown
GC_00003344		1			dispensable											Extracellular
GC_00003345		1			dispensable											Cytoplasmic
GC_00003346			1		dispensable											Unknown
GC_00003347		1			dispensable			PF13560.6	Helix-turn-helix domain	helix-turn-helix transcriptional regulator						Cytoplasmic
GC_00003348		1			dispensable			PF05063.14	MT-A70	DNA methyltransferase	COG4725	N6-adenosine-specific RNA methylase IME4	J	J		Cytoplasmic
GC_00003349		1			dispensable			PF01420.19	Type I restriction modification DNA specificity domain		COG0732|COG0732	Restriction endonuclease S subunit|Restriction endonuclease S subunit	V	V		Unknown	K01154	hsdS; type I restriction enzyme, S subunit [EC:3.1.21.3]
GC_00003350				1	dispensable											CytoplasmicMembrane
GC_00003351			1		dispensable											Unknown
GC_00003352			1		dispensable						COG1196	Chromosome segregation ATPase	D	D		Extracellular
GC_00003353	1				dispensable			PF00583.25	Acetyltransferase (GNAT) family	GNAT family N-acetyltransferase						Cytoplasmic
GC_00003354			1		dispensable											Cytoplasmic
GC_00003355			1		dispensable					histidine kinase						CytoplasmicMembrane
GC_00003356	1				dispensable											Unknown
GC_00003357			1		dispensable			PF00248.21	Aldo/keto reductase family	aldo/keto reductase	COG0656|COG0667	Aldo/keto reductase, related to diketogulonate reductase|Predicted oxidoreductase (related to aryl-alcohol dehydrogenase)	R|Q	R|Q		Cytoplasmic	K23107	yajO; 1-deoxyxylulose-5-phosphate synthase [EC:1.1.-.-]
GC_00003358			1		dispensable											Cytoplasmic
GC_00003359			1		dispensable											Unknown
GC_00003360			1		dispensable											CytoplasmicMembrane
GC_00003361			1		dispensable			PF01420.19	Type I restriction modification DNA specificity domain	restriction endonuclease subunit S	COG0732|COG0732	Restriction endonuclease S subunit|Restriction endonuclease S subunit	V	V		Unknown	K01154	hsdS; type I restriction enzyme, S subunit [EC:3.1.21.3]
GC_00003362			1		dispensable											Cytoplasmic
GC_00003363	1				dispensable											Cytoplasmic
GC_00003364		1			dispensable											Unknown
GC_00003365				1	dispensable			PF18135.1	Type ISP C-terminal specificity domain	DEAD/DEAH box helicase	COG0286|COG0610|COG4889	Type I restriction-modification system, DNA methylase subunit|Type I site-specific restriction-modification system, R (restriction) subunit and related helicases ...|Predicted helicase	V|R	V|R		Cytoplasmic
GC_00003366			1		dispensable											Unknown
GC_00003367			1		dispensable											Unknown
GC_00003368				1	dispensable											Unknown
GC_00003369		1			dispensable											Cytoplasmic
GC_00003370			1		dispensable			PF04230.13	Polysaccharide pyruvyl transferase	polysaccharide pyruvyl transferase family protein	COG2327	Polysaccharide pyruvyl transferase family protein WcaK	M	M		Unknown
GC_00003371			1		dispensable			PF12892.7	Spy0128-like isopeptide containing domain	BspA family leucine-rich repeat surface protein						Extracellular
GC_00003372		1			dispensable			PF17802.1	Prealbumin-like fold domain	LPXTG cell wall anchor domain-containing protein	COG4932|COG4932	Uncharacterized surface anchored protein|Uncharacterized surface anchored protein	S	S		Cellwall
GC_00003373		1			dispensable											Unknown
GC_00003374			1		dispensable											Cytoplasmic
GC_00003375	1				dispensable			PF14090.6	Helix-turn-helix domain	HNH endonuclease	COG1403	5-methylcytosine-specific restriction endonuclease McrA	V	V		Cytoplasmic
GC_00003376		1			dispensable						COG0489	Chromosome partitioning ATPase, Mrp family, contains Fe-S cluster	D	D		Unknown
GC_00003377				1	dispensable											Unknown
GC_00003378			1		dispensable											Cytoplasmic
GC_00003379		1			dispensable											Unknown
GC_00003380	1				dispensable											Cytoplasmic
GC_00003381			1		dispensable											Cytoplasmic
GC_00003382			1		dispensable											Cytoplasmic
GC_00003383		1			dispensable			PF02467.16	Transcription factor WhiB	WhiB family transcriptional regulator						Cytoplasmic	K18955	whiB1_2_3_4; WhiB family transcriptional regulator, redox-sensing transcriptional regulator
GC_00003384		1			dispensable											Cytoplasmic
GC_00003385	1				dispensable			PF02384.16	N-6 DNA Methylase	SAM-dependent DNA methyltransferase	COG0286	Type I restriction-modification system, DNA methylase subunit	V	V		Cytoplasmic	K03427	hsdM; type I restriction enzyme M protein [EC:2.1.1.72]
GC_00003386	1				dispensable											Cytoplasmic
GC_00003387			1		dispensable											Cytoplasmic
GC_00003388				1	dispensable											Cytoplasmic
GC_00003389			1		dispensable											Cytoplasmic
GC_00003390			1		dispensable											Unknown
GC_00003391	1				dispensable			PF13280.6	WYL domain	WYL domain-containing protein						Cytoplasmic
GC_00003392		1			dispensable											Unknown
GC_00003393		1			dispensable											Cytoplasmic
GC_00003394			1		dispensable			PF00881.24	Nitroreductase family	nitroreductase family protein	COG0778	Nitroreductase	C	C		Cytoplasmic
GC_00003395		1			dispensable											Unknown
GC_00003396	1				dispensable					macrolide ABC transporter ATP-binding protein						Unknown
GC_00003397			1		dispensable											Cytoplasmic
GC_00003398		1			dispensable			PF00436.25	Single-strand binding protein family	single-stranded DNA-binding protein (ssb)	COG0629	Single-stranded DNA-binding protein	L	L		Cytoplasmic	K03111	ssb; single-strand DNA-binding protein
GC_00003399		1			dispensable											CytoplasmicMembrane
GC_00003400	1				dispensable											Cytoplasmic
GC_00003401			1		dispensable											Unknown
GC_00003402	1				dispensable			PF11193.8	Protein of unknown function (DUF2812)	DUF2812 domain-containing protein						CytoplasmicMembrane
GC_00003403		1			dispensable					relaxase	COG0323	DNA mismatch repair ATPase MutL	L	L		Cytoplasmic
GC_00003404			1		dispensable					restriction endonuclease subunit S	COG0732|COG0732	Restriction endonuclease S subunit|Restriction endonuclease S subunit	V	V		Cytoplasmic	K01154	hsdS; type I restriction enzyme, S subunit [EC:3.1.21.3]
GC_00003405		1			dispensable			PF00910.22	RNA helicase							Cytoplasmic
GC_00003406			1		dispensable			PF00535.26	Glycosyl transferase family 2	glycosyltransferase	COG1216	Glycosyltransferase, GT2 family	G	G	GT2(26)	CytoplasmicMembrane
GC_00003407			1		dispensable											Cytoplasmic
GC_00003408			1		dispensable											Cytoplasmic
GC_00003409		1			dispensable			PF02661.18	Fic/DOC family	Fic family protein	COG3177	Fic family protein	K	K		Cytoplasmic
GC_00003410			1		dispensable			PF04796.12	Plasmid encoded RepA protein	replicase						Cytoplasmic
GC_00003411				1	dispensable											Cytoplasmic
GC_00003412			1		dispensable											Cytoplasmic
GC_00003413	1				dispensable											Cytoplasmic
GC_00003414			1		dispensable											Unknown
GC_00003415		1			dispensable											Cellwall
GC_00003416		1			dispensable											Unknown
GC_00003417		1			dispensable											Unknown
GC_00003418		1			dispensable			PF12728.7	Helix-turn-helix domain	helix-turn-helix domain-containing protein						Unknown
GC_00003419		1			dispensable			PF12728.7	Helix-turn-helix domain	helix-turn-helix domain-containing protein						Unknown
GC_00003420		1			dispensable			PF01385.19	Probable transposase	transposase	COG0675	Transposase	X	X		Cytoplasmic	K07496	K07496; putative transposase
GC_00003421			1		dispensable			PF00589.22	Phage integrase family	tyrosine-type recombinase/integrase	COG4974	Site-specific recombinase XerD	L	L		Cytoplasmic
GC_00003422		1			dispensable											CytoplasmicMembrane
GC_00003423		1			dispensable											Unknown
GC_00003424		1			dispensable											Unknown
GC_00003425		1			dispensable											CytoplasmicMembrane
GC_00003426		1			dispensable											Cytoplasmic
GC_00003427			1		dispensable											CytoplasmicMembrane
GC_00003428			1		dispensable											Cytoplasmic
GC_00003429			1		dispensable			PF12541.8	Protein of unknown function (DUF3737)	DUF3737 family protein						Cytoplasmic
GC_00003430		1			dispensable			PF01420.19	Type I restriction modification DNA specificity domain	restriction endonuclease subunit S	COG0732|COG0732	Restriction endonuclease S subunit|Restriction endonuclease S subunit	V	V		Cytoplasmic	K01154	hsdS; type I restriction enzyme, S subunit [EC:3.1.21.3]
GC_00003431			1		dispensable			PF13481.6	AAA domain	AAA family ATPase	COG0358|COG0358|COG3598	DNA primase (bacterial type)|DNA primase (bacterial type)|RecA-family ATPase	L	L		Cytoplasmic
GC_00003432		1			dispensable											Cytoplasmic
GC_00003433	1				dispensable											Cytoplasmic
GC_00003434		1			dispensable											Cytoplasmic
GC_00003435		1			dispensable											Cytoplasmic
GC_00003436			1		dispensable											Unknown
GC_00003437				1	dispensable			PF02384.16	N-6 DNA Methylase	N-6 DNA methylase	COG0286|COG0732|COG0732	Type I restriction-modification system, DNA methylase subunit|Restriction endonuclease S subunit|Restriction endonuclease S subunit	V	V		Cytoplasmic	K03427	hsdM; type I restriction enzyme M protein [EC:2.1.1.72]
GC_00003438			1		dispensable			PF13304.6	AAA domain, putative AbiEii toxin, Type IV TA system	AAA family ATPase	COG3950	Predicted ATP-binding protein involved in virulence	R	R		Cytoplasmic
GC_00003439		1			dispensable			PF09250.11	Bifunctional DNA primase/polymerase, N-terminal							Cytoplasmic
GC_00003440		1			dispensable											Unknown
GC_00003441				1	dispensable											CytoplasmicMembrane
GC_00003442		1			dispensable			PF14667.6	Polysaccharide biosynthesis C-terminal domain	flippase	COG2244	Membrane protein involved in the export of O-antigen and teichoic acid	M	M		CytoplasmicMembrane
GC_00003443			1		dispensable											CytoplasmicMembrane
GC_00003444			1		dispensable			PF01381.22	Helix-turn-helix	helix-turn-helix transcriptional regulator						Unknown
GC_00003445			1		dispensable											Cytoplasmic
GC_00003446		1			dispensable			PF03374.14	Phage antirepressor protein KilAC domain	phage repressor protein/antirepressor Ant	COG3617|COG3645	Prophage antirepressor|Phage antirepressor protein YoqD, KilAC domain	X	X		CytoplasmicMembrane	K07741	antB; anti-repressor protein
GC_00003447			1		dispensable			PF13240.6	zinc-ribbon domain	zinc ribbon domain-containing protein						Unknown
GC_00003448			1		dispensable						COG3677	Transposase	X	X		Unknown
GC_00003449		1			dispensable											CytoplasmicMembrane
GC_00003450			1		dispensable			PF13333.6	Integrase core domain	IS3 family transposase						Extracellular
GC_00003451				1	dispensable			PF03747.14	ADP-ribosylglycohydrolase	ADP-ribosylglycohydrolase family protein	COG1397	ADP-ribosylglycohydrolase	O	O		Cytoplasmic	K05521	draG; ADP-ribosyl-[dinitrogen reductase] hydrolase [EC:3.2.2.24]
GC_00003452			1		dispensable											Cytoplasmic
GC_00003453		1			dispensable											Cytoplasmic
GC_00003454	1				dispensable					CopG family transcriptional regulator						Unknown
GC_00003455			1		dispensable											Cytoplasmic
GC_00003456		1			dispensable											Cytoplasmic
GC_00003457		1			dispensable			PF00933.21	Glycosyl hydrolase family 3 N terminal domain	glycoside hydrolase family 3 protein	COG1472	Periplasmic beta-glucosidase and related glycosidases	G	G	GH3	Cytoplasmic	K05349	bglX; beta-glucosidase [EC:3.2.1.21]
GC_00003458	1				dispensable			PF00528.22	Binding-protein-dependent transport system inner membrane component	ABC transporter permease subunit	COG0765	ABC-type amino acid transport system, permease component	E	E		CytoplasmicMembrane
GC_00003459	1				dispensable											Cytoplasmic
GC_00003460			1		dispensable			PF00535.26	Glycosyl transferase family 2	glycosyltransferase family 2 protein	COG1216	Glycosyltransferase, GT2 family	G	G	GT2	CytoplasmicMembrane
GC_00003461		1			dispensable			PF01547.25	Bacterial extracellular solute-binding protein	sugar ABC transporter substrate-binding protein	COG1653	ABC-type glycerol-3-phosphate transport system, periplasmic component	G	G		CytoplasmicMembrane	K02027	ABC.MS.S; multiple sugar transport system substrate-binding protein
GC_00003462	1				dispensable											Cytoplasmic
GC_00003463		1			dispensable			PF01074.22	Glycosyl hydrolases family 38 N-terminal domain	alpha-mannosidase	COG0383	Alpha-mannosidase	G	G	GH38	Cytoplasmic	K01191	MAN2C1; alpha-mannosidase [EC:3.2.1.24]
GC_00003464	1				dispensable			PF10387.9	Protein of unknown function (DUF2442)	DUF2442 domain-containing protein						Unknown
GC_00003465			1		dispensable			PF01381.22	Helix-turn-helix	helix-turn-helix transcriptional regulator						CytoplasmicMembrane
GC_00003466			1		dispensable											Cytoplasmic
GC_00003467				1	dispensable			PF01812.20	5-formyltetrahydrofolate cyclo-ligase family		COG0212	5-formyltetrahydrofolate cyclo-ligase	H	H		Cytoplasmic	K01934	MTHFS; 5-formyltetrahydrofolate cyclo-ligase [EC:6.3.3.2]
GC_00003468			1		dispensable											Extracellular
GC_00003469		1			dispensable											Unknown
GC_00003470			1		dispensable											CytoplasmicMembrane
GC_00003471			1		dispensable			PF12728.7	Helix-turn-helix domain	helix-turn-helix domain-containing protein						Unknown
GC_00003472		1			dispensable											Unknown
GC_00003473		1			dispensable											Unknown
GC_00003474				1	dispensable											CytoplasmicMembrane
GC_00003475			1		dispensable			PF00583.25	Acetyltransferase (GNAT) family	GNAT family N-acetyltransferase						Unknown
GC_00003476	1				dispensable			PF13551.6	Winged helix-turn helix	helix-turn-helix domain-containing protein						CytoplasmicMembrane
GC_00003477				1	dispensable											Unknown
GC_00003478		1			dispensable					glycerophosphodiester phosphodiesterase						Unknown
GC_00003479			1		dispensable			PF12687.7	Protein of unknown function (DUF3801)	DUF3801 domain-containing protein						Cytoplasmic
GC_00003480			1		dispensable			PF00534.20	Glycosyl transferases group 1	glycosyltransferase	COG0438	Glycosyltransferase involved in cell wall bisynthesis	M	M	GT1	Cytoplasmic
GC_00003481		1			dispensable											Cytoplasmic
GC_00003482				1	dispensable						COG0419	DNA repair exonuclease SbcCD ATPase subunit	L	L		Cytoplasmic
GC_00003483	1				dispensable			PF01420.19	Type I restriction modification DNA specificity domain	restriction endonuclease subunit S	COG0732|COG0732	Restriction endonuclease S subunit|Restriction endonuclease S subunit	V	V		Cytoplasmic	K01154	hsdS; type I restriction enzyme, S subunit [EC:3.1.21.3]
GC_00003484		1			dispensable			PF00274.19	Fructose-bisphosphate aldolase class-I						CBM32(113)	Unknown
GC_00003485	1				dispensable											Cytoplasmic
GC_00003486			1		dispensable			PF01580.18	FtsK/SpoIIIE family	ATP-binding protein						Cytoplasmic
GC_00003487				1	dispensable											Cytoplasmic
GC_00003488	1				dispensable			PF00535.26	Glycosyl transferase family 2	glycosyltransferase family 2 protein	COG0463	Glycosyltransferase involved in cell wall bisynthesis	M	M	GT2(101)	Cytoplasmic
GC_00003489		1			dispensable											Unknown
GC_00003490		1			dispensable			PF00534.20	Glycosyl transferases group 1	glycosyltransferase	COG0438	Glycosyltransferase involved in cell wall bisynthesis	M	M	GT4	Cytoplasmic
GC_00003491	1				dispensable			PF01131.20	DNA topoisomerase	type IA DNA topoisomerase	COG0550	DNA topoisomerase IA	L	L		Cytoplasmic	K03169	topB; DNA topoisomerase III [EC:5.6.2.1]
GC_00003492			1		dispensable											Unknown
GC_00003493	1				dispensable			PF00176.23	SNF2 family N-terminal domain	DEAD/DEAH box helicase family protein	COG0553|COG0827|COG4646|COG4646	Superfamily II DNA or RNA helicase, SNF2 family|Adenine-specific DNA methylase|Adenine-specific DNA methylase, N12 class|Adenine-specific DNA methylase, N12 class	K|L	K|L	GH23	Unknown
GC_00003494	1				dispensable											Extracellular
GC_00003495			1		dispensable											Cytoplasmic
GC_00003496	1				dispensable			PF14253.6	Bacteriophage abortive infection AbiH							Cytoplasmic
GC_00003497	1				dispensable			PF14022.6	Protein of unknown function (DUF4238)	DUF4238 domain-containing protein						Cytoplasmic
GC_00003498	1				dispensable											Cytoplasmic
GC_00003499			1		dispensable			PF01381.22	Helix-turn-helix	helix-turn-helix transcriptional regulator						Unknown
GC_00003500				1	dispensable											Unknown
GC_00003501			1		dispensable						COG5340	Transcriptional regulator, predicted component of viral defense system	V	V		Cytoplasmic
GC_00003502			1		dispensable			PF02086.15	D12 class N6 adenine-specific DNA methyltransferase	Dam family site-specific DNA-(adenine-N6)-methyltransferase	COG0338	Site-specific DNA-adenine methylase	L	L		Cytoplasmic	K06223	dam; DNA adenine methylase [EC:2.1.1.72]
GC_00003503		1			dispensable											Cytoplasmic
GC_00003504		1			dispensable											Cytoplasmic
GC_00003505			1		dispensable											Unknown
GC_00003506			1		dispensable											Cytoplasmic
GC_00003507				1	dispensable						COG1674	DNA segregation ATPase FtsK/SpoIIIE and related proteins	D	D		CytoplasmicMembrane	K03466	ftsK, spoIIIE; DNA segregation ATPase FtsK/SpoIIIE, S-DNA-T family
GC_00003508				1	dispensable											CytoplasmicMembrane
GC_00003509		1			dispensable											Cytoplasmic
GC_00003510		1			dispensable			PF01381.22	Helix-turn-helix	helix-turn-helix transcriptional regulator	COG3620	Predicted transcriptional regulator with C-terminal CBS domains	K	K		Cytoplasmic
GC_00003511		1			dispensable											Cytoplasmic
GC_00003512			1		dispensable											Cytoplasmic
GC_00003513				1	dispensable			PF18731.1	Swt1-like HEPN	ATP-binding protein	COG1483	Predicted ATPase, AAA+ superfamily	R	R		Cytoplasmic
GC_00003514			1		dispensable											Unknown
GC_00003515			1		dispensable											Unknown
GC_00003516	1				dispensable											Cytoplasmic
GC_00003517		1			dispensable											Cytoplasmic
GC_00003518	1				dispensable					helix-turn-helix transcriptional regulator						Cytoplasmic
GC_00003519	1				dispensable											Cytoplasmic
GC_00003520		1			dispensable			PF00239.21	Resolvase, N terminal domain	recombinase family protein	COG1961	Site-specific DNA recombinase related to the DNA invertase Pin	L	L		Cytoplasmic
GC_00003521	1				dispensable			PF02133.15	Permease for cytosine/purines, uracil, thiamine, allantoin	cytosine permease	COG1457	Purine-cytosine permease or related protein	F	F		CytoplasmicMembrane	K03457	TC.NCS1; nucleobase:cation symporter-1, NCS1 family
GC_00003522			1		dispensable			PF05065.13	Phage capsid family	phage major capsid protein						Unknown
GC_00003523				1	dispensable											Cytoplasmic
GC_00003524			1		dispensable			PF01935.17	Helicase HerA, central domain	type IV secretion system protein VirB4	COG3451	Type IV secretory pathway, VirB4 component	U	U		Cytoplasmic
GC_00003525		1			dispensable											Cytoplasmic
GC_00003526	1				dispensable					cadherin-like beta sandwich domain-containing protein						Extracellular
GC_00003527			1		dispensable											Unknown
GC_00003528		1			dispensable											Cytoplasmic
GC_00003529		1			dispensable											Unknown
GC_00003530			1		dispensable											CytoplasmicMembrane
GC_00003531			1		dispensable											Unknown
GC_00003532			1		dispensable											Cytoplasmic
GC_00003533	1				dispensable											CytoplasmicMembrane
GC_00003534	1				dispensable											Cytoplasmic
GC_00003535			1		dispensable			PF05119.12	Phage terminase, small subunit	phage terminase small subunit P27 family	COG3747	Phage terminase, small subunit	X	X		CytoplasmicMembrane
GC_00003536				1	dispensable											Cytoplasmic
GC_00003537		1			dispensable						COG0503	Adenine/guanine phosphoribosyltransferase or related PRPP-binding protein	F	F		Cytoplasmic	K00759	APRT, apt; adenine phosphoribosyltransferase [EC:2.4.2.7]
GC_00003538		1			dispensable			PF04230.13	Polysaccharide pyruvyl transferase	polysaccharide pyruvyl transferase family protein	COG1035|COG1143	Coenzyme F420-reducing hydrogenase, beta subunit|Formate hydrogenlyase subunit 6/NADH:ubiquinone oxidoreductase 23 kD subunit (chain I)	C	C		Cytoplasmic
GC_00003539			1		dispensable											Unknown
GC_00003540			1		dispensable			PF04860.12	Phage portal protein	phage portal protein	COG4695	Phage portal protein BeeE	X	X		Cytoplasmic
GC_00003541		1			dispensable											Unknown
GC_00003542				1	dispensable					H+/gluconate symporter related permease	COG2610	H+/gluconate symporter or related permease	R|G	R|G		CytoplasmicMembrane	K03299	TC.GNTP; gluconate:H+ symporter, GntP family
GC_00003543		1			dispensable			PF00132.24	Bacterial transferase hexapeptide (six repeats)	CatB-related O-acetyltransferase	COG0110	Acetyltransferase (isoleucine patch superfamily)	R	R		Cytoplasmic	K18234	vat; virginiamycin A acetyltransferase [EC:2.3.1.-]
GC_00003544			1		dispensable			PF07669.11	Eco57I restriction-modification methylase	Eco57I restriction-modification methylase domain-containing protein	COG0827	Adenine-specific DNA methylase	L	L		Cytoplasmic	K07317	K07317; adenine-specific DNA-methyltransferase [EC:2.1.1.72]
GC_00003545		1			dispensable											CytoplasmicMembrane
GC_00003546				1	dispensable											Unknown
GC_00003547		1			dispensable			PF01510.25	N-acetylmuramoyl-L-alanine amidase		COG1388|COG3409|COG5632	LysM repeat|Peptidoglycan-binding (PGRP) domain of peptidoglycan hydrolases|N-acetylmuramoyl-L-alanine amidase CwlA	M	M		Extracellular	K01447	xlyAB; N-acetylmuramoyl-L-alanine amidase [EC:3.5.1.28]
GC_00003548		1			dispensable											Cytoplasmic
GC_00003549				1	dispensable			PF00589.22	Phage integrase family	tyrosine-type recombinase/integrase	COG0582	Integrase	L|X	L|X		Cytoplasmic
GC_00003550				1	dispensable											Cytoplasmic
GC_00003551			1		dispensable			PF14501.6	GHKL domain	sensor histidine kinase	COG0642	Signal transduction histidine kinase	T	T		Cytoplasmic
GC_00003552			1		dispensable			PF01464.20	Transglycosylase SLT domain	transglycosylase SLT domain-containing protein	COG0840|COG5412	Methyl-accepting chemotaxis protein|Phage-related protein	T|N|X	T|N|X	GH23	CytoplasmicMembrane
GC_00003553	1				dispensable					helix-turn-helix transcriptional regulator						Cytoplasmic
GC_00003554			1		dispensable			PF12892.7	Spy0128-like isopeptide containing domain	choice-of-anchor A family protein						Cellwall
GC_00003555		1			dispensable											Cytoplasmic
GC_00003556		1			dispensable					HNH endonuclease	COG2356	Endonuclease I	L	L		Unknown
GC_00003557				1	dispensable			PF00589.22	Phage integrase family	tyrosine-type recombinase/integrase	COG0582	Integrase	X|L	X|L		Cytoplasmic
GC_00003558	1				dispensable					helix-turn-helix transcriptional regulator						CytoplasmicMembrane
GC_00003559			1		dispensable											Cytoplasmic
GC_00003560		1			dispensable			PF13443.6	Cro/C1-type HTH DNA-binding domain	helix-turn-helix transcriptional regulator						Unknown
GC_00003561	1				dispensable											CytoplasmicMembrane
GC_00003562			1		dispensable			PF12696.7	TraM recognition site of TraD and TraG	type IV secretory system conjugative DNA transfer family protein	COG3505	Type IV secretory pathway, VirD4 component, TraG/TraD family ATPase	U	U		CytoplasmicMembrane
GC_00003563			1		dispensable											Unknown
GC_00003564	1				dispensable			PF13443.6	Cro/C1-type HTH DNA-binding domain	helix-turn-helix domain-containing protein						Unknown
GC_00003565			1		dispensable			PF10117.9	McrBC 5-methylcytosine restriction system component		COG4268	5-methylcytosine-specific restriction endonuclease McrBC, regulatory subunit McrC	V	V		Cytoplasmic	K19147	mcrC; 5-methylcytosine-specific restriction enzyme subunit McrC
GC_00003566		1			dispensable			PF14281.6	PD-(D/E)XK nuclease superfamily	PD-(D/E)XK nuclease family protein						Cytoplasmic
GC_00003567	1				dispensable						COG4372|COG4733	Uncharacterized conserved protein, contains DUF3084 domain|Phage-related protein, tail component	S|X	S|X		Unknown
GC_00003568		1			dispensable											Unknown
GC_00003569			1		dispensable			PF04203.13	Sortase domain	class C sortase	COG3764	Sortase (surface protein transpeptidase)	M	M		Unknown	K07284	srtA; sortase A [EC:3.4.22.70]
GC_00003570		1			dispensable											Unknown
GC_00003571				1	dispensable			PF00271.31	Helicase conserved C-terminal domain	DUF3883 domain-containing protein	COG0553	Superfamily II DNA or RNA helicase, SNF2 family	K|L	K|L		Cytoplasmic
GC_00003572	1				dispensable					WhiB family transcriptional regulator						Unknown
GC_00003573		1			dispensable			PF04383.13	KilA-N domain	KilA-N domain-containing protein						Cytoplasmic
GC_00003574				1	dispensable											Cytoplasmic
GC_00003575		1			dispensable											Unknown
GC_00003576	1				dispensable			PF07282.11	Putative transposase DNA-binding domain	IS200/IS605 family element transposase accessory protein TnpB (tnpB)	COG0675	Transposase	X	X		Cytoplasmic	K07496	K07496; putative transposase
GC_00003577			1		dispensable											Cytoplasmic
GC_00003578			1		dispensable						COG4932	Uncharacterized surface anchored protein	S	S		Unknown
GC_00003579		1			dispensable											Cytoplasmic
GC_00003580			1		dispensable			PF04404.12	ERF superfamily	ERF family protein						Unknown
GC_00003581			1		dispensable			PF10593.9	Z1 domain	Z1 domain-containing protein	COG1100	GTPase SAR1 family domain	R	R		Cytoplasmic
GC_00003582		1			dispensable			PF00535.26	Glycosyl transferase family 2	glycosyltransferase family 2 protein	COG0463	Glycosyltransferase involved in cell wall bisynthesis	M	M	GT2	CytoplasmicMembrane
GC_00003583		1			dispensable			PF09250.11	Bifunctional DNA primase/polymerase, N-terminal							CytoplasmicMembrane
GC_00003584	1				dispensable			PF09015.10	NgoMIV restriction enzyme	type II restriction endonuclease						Cytoplasmic
GC_00003585			1		dispensable											Cytoplasmic
GC_00003586	1				dispensable											Unknown
GC_00003587		1			dispensable											Unknown
GC_00003588		1			dispensable			PF00239.21	Resolvase, N terminal domain	recombinase family protein	COG1961	Site-specific DNA recombinase related to the DNA invertase Pin	L	L		Cytoplasmic	K06400	spoIVCA; site-specific DNA recombinase
GC_00003589		1			dispensable											Unknown
GC_00003590			1		dispensable											Cytoplasmic
GC_00003591			1		dispensable											Unknown
GC_00003592	1				dispensable						COG0576	Molecular chaperone GrpE (heat shock protein)	O	O		Cytoplasmic
GC_00003593		1			dispensable			PF08774.11	VRR-NUC domain	VRR-NUC domain-containing protein						Unknown
GC_00003594			1		dispensable											Unknown
GC_00003595		1			dispensable											Cytoplasmic
GC_00003596		1			dispensable			PF00150.18	Cellulase (glycosyl hydrolase family 5)	cellulase family glycosylhydrolase	COG3934	Endo-1,4-beta-mannosidase	G	G	GH5_18	Cytoplasmic
GC_00003597			1		dispensable			PF05713.11	Bacterial mobilisation protein (MobC)	plasmid mobilization relaxosome protein MobC (mobC)						Cytoplasmic
GC_00003598	1				dispensable					GNAT family N-acetyltransferase						Cytoplasmic
GC_00003599		1			dispensable											Unknown
GC_00003600	1				dispensable			PF09479.10	Listeria-Bacteroides repeat domain (List_Bact_rpt)	InlB B-repeat-containing protein	COG4886	Leucine-rich repeat (LRR) protein	K	K		Extracellular
GC_00003601			1		dispensable											CytoplasmicMembrane
GC_00003602			1		dispensable											CytoplasmicMembrane
GC_00003603			1		dispensable			PF05973.14	Phage derived protein Gp49-like (DUF891)	type II toxin-antitoxin system RelE/ParE family toxin	COG3657	Putative component of the toxin-antitoxin plasmid stabilization module	V	V		Cytoplasmic
GC_00003604			1		dispensable			PF05738.13	Cna protein B-type domain	Cna B-type domain-containing protein	COG4932	Uncharacterized surface anchored protein	S	S		Unknown
GC_00003605		1			dispensable											Cytoplasmic
GC_00003606		1			dispensable											CytoplasmicMembrane
GC_00003607		1			dispensable			PF01547.25	Bacterial extracellular solute-binding protein	sugar ABC transporter substrate-binding protein	COG1653	ABC-type glycerol-3-phosphate transport system, periplasmic component	G	G		CytoplasmicMembrane	K02027	ABC.MS.S; multiple sugar transport system substrate-binding protein
GC_00003608			1		dispensable			PF01385.19	Probable transposase	transposase	COG0675	Transposase	X	X		Cytoplasmic	K07496	K07496; putative transposase
GC_00003609		1			dispensable			PF00580.21	UvrD/REP helicase N-terminal domain		COG0210	Superfamily I DNA or RNA helicase	L	L		Cytoplasmic	K03657	uvrD, pcrA; DNA helicase II / ATP-dependent DNA helicase PcrA [EC:3.6.4.12]
GC_00003610		1			dispensable			PF13395.6	HNH endonuclease	HNH endonuclease	COG1403	5-methylcytosine-specific restriction endonuclease McrA	V	V		CytoplasmicMembrane
GC_00003611			1		dispensable											Cytoplasmic
GC_00003612		1			dispensable											Unknown
GC_00003613			1		dispensable											Cytoplasmic
GC_00003614			1		dispensable											Unknown
GC_00003615		1			dispensable			PF00176.23	SNF2 family N-terminal domain	DEAD/DEAH box helicase family protein	COG0553	Superfamily II DNA or RNA helicase, SNF2 family	K|L	K|L		Cytoplasmic
GC_00003616		1			dispensable											Unknown
GC_00003617			1		dispensable			PF05713.11	Bacterial mobilisation protein (MobC)	MobC family plasmid mobilization relaxosome protein						Cytoplasmic
GC_00003618			1		dispensable											Unknown
GC_00003619			1		dispensable											Cytoplasmic
GC_00003620			1		dispensable											Cytoplasmic
GC_00003621		1			dispensable			PF18739.1	Apea-like HEPN							Unknown
GC_00003622			1		dispensable											Unknown
GC_00003623			1		dispensable			PF13166.6	AAA domain	AAA family ATPase	COG4694	Wobble nucleotide-excising tRNase	J	J		Cytoplasmic
GC_00003624		1			dispensable											Unknown
GC_00003625		1			dispensable			PF17802.1	Prealbumin-like fold domain							Extracellular
GC_00003626			1		dispensable			PF13304.6	AAA domain, putative AbiEii toxin, Type IV TA system	AAA family ATPase	COG1106	ATPase/GTPase, AAA15 family	R	R		Cytoplasmic
GC_00003627		1			dispensable											Cytoplasmic
GC_00003628			1		dispensable			PF01381.22	Helix-turn-helix	helix-turn-helix transcriptional regulator						CytoplasmicMembrane
GC_00003629		1			dispensable											Cytoplasmic
GC_00003630			1		dispensable											Unknown
GC_00003631		1			dispensable											Cytoplasmic
GC_00003632		1			dispensable											CytoplasmicMembrane
GC_00003633			1		dispensable			PF12733.7	Cadherin-like beta sandwich domain							Unknown
GC_00003634			1		dispensable											Cytoplasmic
GC_00003635		1			dispensable											Unknown
GC_00003636	1				dispensable			PF06308.11	23S rRNA methylastransferase leader peptide (ErmCL)	23S rRNA methyltransferase attenuation leader peptide						Unknown
GC_00003637			1		dispensable					ABC transporter permease						CytoplasmicMembrane
GC_00003638			1		dispensable			PF14390.6	Putative PD-(D/E)XK family member, (DUF4420)	PD-(D/E)XK motif protein						Cytoplasmic
GC_00003639		1			dispensable											Unknown
GC_00003640				1	dispensable			PF02086.15	D12 class N6 adenine-specific DNA methyltransferase	DNA adenine methylase	COG0338	Site-specific DNA-adenine methylase	L	L		Unknown	K06223	dam; DNA adenine methylase [EC:2.1.1.72]
GC_00003641	1				dispensable			PF13676.6	TIR domain	TIR domain-containing protein						CytoplasmicMembrane
GC_00003642			1		dispensable											Cytoplasmic
GC_00003643	1				dispensable											CytoplasmicMembrane
GC_00003644				1	dispensable											Cytoplasmic
GC_00003645			1		dispensable											CytoplasmicMembrane
GC_00003646		1			dispensable			PF02065.18	Melibiase	alpha-galactosidase	COG3345	Alpha-galactosidase	G	G	GH36	CytoplasmicMembrane	K07407	E3.2.1.22B, galA, rafA; alpha-galactosidase [EC:3.2.1.22]
GC_00003647				1	dispensable											CytoplasmicMembrane
GC_00003648		1			dispensable			PF01074.22	Glycosyl hydrolases family 38 N-terminal domain	alpha-mannosidase	COG0383	Alpha-mannosidase	G	G	GH38	Cytoplasmic	K01191	MAN2C1; alpha-mannosidase [EC:3.2.1.24]
GC_00003649		1			dispensable											CytoplasmicMembrane
GC_00003650			1		dispensable											CytoplasmicMembrane
GC_00003651			1		dispensable											Unknown
GC_00003652			1		dispensable											Cytoplasmic
GC_00003653			1		dispensable			PF10145.9	Phage-related minor tail protein	phage tail tape measure protein	COG5283	Phage-related tail protein	X	X		CytoplasmicMembrane
GC_00003654		1			dispensable											Unknown
GC_00003655			1		dispensable											Cytoplasmic
GC_00003656			1		dispensable			PF05866.11	Endodeoxyribonuclease RusA	RusA family crossover junction endodeoxyribonuclease						Unknown
GC_00003657			1		dispensable			PF05973.14	Phage derived protein Gp49-like (DUF891)	type II toxin-antitoxin system RelE/ParE family toxin	COG3657	Putative component of the toxin-antitoxin plasmid stabilization module	V	V		Cytoplasmic
GC_00003658				1	dispensable											Unknown
GC_00003659			1		dispensable											Cytoplasmic
GC_00003660			1		dispensable											Cytoplasmic
GC_00003661	1				dispensable			PF01381.22	Helix-turn-helix	helix-turn-helix transcriptional regulator	COG1396	Transcriptional regulator, contains XRE-family HTH domain	K	K		Unknown
GC_00003662		1			dispensable					helix-turn-helix transcriptional regulator						Cytoplasmic
GC_00003663		1			dispensable						COG1674	DNA segregation ATPase FtsK/SpoIIIE and related proteins	D	D		CytoplasmicMembrane
GC_00003664		1			dispensable			PF07944.12	Beta-L-arabinofuranosidase, GH127	glycoside hydrolase family 127 protein	COG3533	Uncharacterized conserved protein, DUF1680 family	S	S	GH127	Cytoplasmic	K18205	hypBA1; non-reducing end beta-L-arabinofuranosidase [EC:3.2.1.185]
GC_00003665		1			dispensable			PF17802.1	Prealbumin-like fold domain	LPXTG cell wall anchor domain-containing protein	COG4932	Uncharacterized surface anchored protein	S	S		Unknown
GC_00003666			1		dispensable			PF00440.23	Bacterial regulatory proteins, tetR family	TetR family transcriptional regulator	COG1309	DNA-binding transcriptional regulator, AcrR family	K	K		Cytoplasmic
GC_00003667			1		dispensable											CytoplasmicMembrane
GC_00003668			1		dispensable											Unknown
GC_00003669			1		dispensable											CytoplasmicMembrane
GC_00003670		1			dispensable			PF13560.6	Helix-turn-helix domain	helix-turn-helix transcriptional regulator						Unknown
GC_00003671			1		dispensable											Cytoplasmic
GC_00003672		1			dispensable			PF00226.31	DnaJ domain	DnaJ domain-containing protein	COG0484	DnaJ-class molecular chaperone with C-terminal Zn finger domain	O	O		Cytoplasmic
GC_00003673			1		dispensable											Unknown
GC_00003674		1			dispensable											Unknown
GC_00003675			1		dispensable											Unknown
GC_00003676				1	dispensable			PF13443.6	Cro/C1-type HTH DNA-binding domain	helix-turn-helix transcriptional regulator	COG3655	DNA-binding transcriptional regulator, XRE family	K	K		Cytoplasmic	K07727	K07727; putative transcriptional regulator
GC_00003677		1			dispensable											CytoplasmicMembrane
GC_00003678		1			dispensable			PF12728.7	Helix-turn-helix domain	helix-turn-helix domain-containing protein						Cytoplasmic
GC_00003679			1		dispensable					tape measure protein	COG3941|COG5412	Phage tail tape-measure protein, controls tail length|Phage-related protein	X	X		CytoplasmicMembrane
GC_00003680		1			dispensable			PF12892.7	Spy0128-like isopeptide containing domain							Cellwall
GC_00003681			1		dispensable											Cytoplasmic
GC_00003682		1			dispensable			PF02384.16	N-6 DNA Methylase	SAM-dependent DNA methyltransferase	COG0286	Type I restriction-modification system, DNA methylase subunit	V	V		Cytoplasmic	K03427	hsdM; type I restriction enzyme M protein [EC:2.1.1.72]
GC_00003683		1			dispensable						COG3170	Tfp pilus assembly protein FimV	N|W	N|W		CytoplasmicMembrane
GC_00003684	1				dispensable			PF13711.6	Domain of unknown function (DUF4160)	DUF4160 domain-containing protein						Unknown
GC_00003685		1			dispensable						COG3507	Beta-xylosidase	G	G		Extracellular
GC_00003686			1		dispensable			PF00535.26	Glycosyl transferase family 2	glycosyltransferase family 2 protein	COG1216	Glycosyltransferase, GT2 family	G	G	GT2	Cytoplasmic
GC_00003687			1		dispensable											Unknown
GC_00003688			1		dispensable			PF12666.7	PrgI family protein	PrgI family protein						CytoplasmicMembrane
GC_00003689		1			dispensable			PF00528.22	Binding-protein-dependent transport system inner membrane component	carbohydrate ABC transporter permease	COG0395	ABC-type glycerol-3-phosphate transport system, permease component	G	G		CytoplasmicMembrane	K02026	ABC.MS.P1; multiple sugar transport system permease protein
GC_00003690			1		dispensable						COG4626	Phage terminase-like protein, large subunit, contains N-terminal HTH domain	X	X		Cytoplasmic
GC_00003691	1				dispensable											Cytoplasmic
GC_00003692		1			dispensable			PF09195.11	Restriction endonuclease BglII	restriction endonuclease						Cytoplasmic
GC_00003693		1			dispensable											Unknown
GC_00003694			1		dispensable											Cytoplasmic
GC_00003695			1		dispensable			PF03869.14	Arc-like DNA binding domain							Cytoplasmic
GC_00003696		1			dispensable											CytoplasmicMembrane
GC_00003697			1		dispensable											Unknown
GC_00003698		1			dispensable			PF16158.5	Ig-like domain from next to BRCA1 gene							Cytoplasmic
GC_00003699		1			dispensable											Unknown
GC_00003700	1				dispensable			PF12892.7	Spy0128-like isopeptide containing domain	VWA domain-containing protein	COG2304|COG4932	Secreted protein containing bacterial Ig-like domain and vWFA domain|Uncharacterized surface anchored protein	S|R	S|R		Cellwall
GC_00003701		1			dispensable			PF01580.18	FtsK/SpoIIIE family		COG1674	DNA segregation ATPase FtsK/SpoIIIE and related proteins	D	D		Cytoplasmic
GC_00003702		1			dispensable			PF04326.14	Putative DNA-binding domain	HTH domain-containing protein	COG2865	Predicted transcriptional regulator, contains HTH domain	K	K		Cytoplasmic	K03655	recG; ATP-dependent DNA helicase RecG [EC:3.6.4.12]
GC_00003703	1				dispensable											Cytoplasmic
GC_00003704		1			dispensable											Cytoplasmic
GC_00003705			1		dispensable			PF15738.5	Bacterial toxin of type II toxin-antitoxin system, YafQ	type II toxin-antitoxin system YafQ family toxin	COG3041	mRNA-degrading endonuclease (mRNA interferase) YafQ, toxin component of the YafQ-DinJ toxin-antitoxin module	J	J		Cytoplasmic	K19157	yafQ; mRNA interferase YafQ [EC:3.1.-.-]
GC_00003706			1		dispensable			PF02534.14	Type IV secretory system Conjugative DNA transfer	type IV secretory system conjugative DNA transfer family protein	COG3505	Type IV secretory pathway, VirD4 component, TraG/TraD family ATPase	U	U		CytoplasmicMembrane	K03205	virD4, lvhD4; type IV secretion system protein VirD4 [EC:7.4.2.8]
GC_00003707		1			dispensable											Unknown
GC_00003708		1			dispensable											Cytoplasmic
GC_00003709	1				dispensable			PF08050.12	Tetracycline resistance leader peptide	tetracycline resistance efflux system leader peptide						Unknown
GC_00003710			1		dispensable											Unknown
GC_00003711				1	dispensable											CytoplasmicMembrane
GC_00003712			1		dispensable			PF07728.14	AAA domain (dynein-related subfamily)	AAA domain-containing protein	COG0714|COG1401	MoxR-like ATPase|5-methylcytosine-specific restriction endonuclease McrBC, GTP-binding regulatory subunit McrB	R|V	R|V		Cytoplasmic	K07452	mcrB; 5-methylcytosine-specific restriction enzyme B [EC:3.1.21.-]
GC_00003713		1			dispensable			PF00528.22	Binding-protein-dependent transport system inner membrane component	sugar ABC transporter permease	COG1175	ABC-type sugar transport system, permease component	G	G		CytoplasmicMembrane	K02025	ABC.MS.P; multiple sugar transport system permease protein
GC_00003714		1			dispensable											Cytoplasmic
GC_00003715			1		dispensable			PF05257.16	CHAP domain	CHAP domain-containing protein	COG0741|COG3942	Soluble lytic murein transglycosylase and related regulatory proteins (some contain LysM/invasin domains)|Surface antigen	M	M	GH23	Unknown
GC_00003716			1		dispensable			PF17802.1	Prealbumin-like fold domain	choice-of-anchor A family protein						CytoplasmicMembrane
GC_00003717			1		dispensable											Cytoplasmic
GC_00003718		1			dispensable											Cytoplasmic
GC_00003719			1		dispensable											CytoplasmicMembrane
GC_00003720			1		dispensable											Cytoplasmic
GC_00003721		1			dispensable			PF00535.26	Glycosyl transferase family 2	glycosyltransferase family 2 protein	COG0463	Glycosyltransferase involved in cell wall bisynthesis	M	M	GT2(228)	CytoplasmicMembrane
GC_00003722			1		dispensable											Unknown
GC_00003723		1			dispensable											Unknown
GC_00003724		1			dispensable											Unknown
GC_00003725		1			dispensable			PF00535.26	Glycosyl transferase family 2	glycosyltransferase	COG1215	Glycosyltransferase, catalytic subunit of cellulose synthase and poly-beta-1,6-N-acetylglucosamine synthase	N	N	GT2	Cytoplasmic
GC_00003726	1				dispensable											Cytoplasmic
GC_00003727		1			dispensable			PF04203.13	Sortase domain	class C sortase	COG3764	Sortase (surface protein transpeptidase)	M	M		CytoplasmicMembrane	K07284	srtA; sortase A [EC:3.4.22.70]
GC_00003728	1				dispensable											Unknown
GC_00003729	1				dispensable											Cytoplasmic
GC_00003730		1			dispensable			PF02195.18	ParB-like nuclease domain							Unknown
GC_00003731		1			dispensable											Extracellular
GC_00003732			1		dispensable											CytoplasmicMembrane
GC_00003733				1	dispensable											CytoplasmicMembrane
GC_00003734		1			dispensable											Unknown
GC_00003735			1		dispensable											Unknown
GC_00003736			1		dispensable			PF02467.16	Transcription factor WhiB							Cytoplasmic
GC_00003737			1		dispensable			PF01131.20	DNA topoisomerase	type IA DNA topoisomerase	COG0550	DNA topoisomerase IA	L	L		Cytoplasmic	K03169	topB; DNA topoisomerase III [EC:5.6.2.1]
GC_00003738		1			dispensable			PF13643.6	Domain of unknown function (DUF4145)	DUF4145 domain-containing protein						Cytoplasmic
GC_00003739		1			dispensable			PF01610.17	Transposase							Cytoplasmic
GC_00003740		1			dispensable											Cytoplasmic
GC_00003741		1			dispensable			PF12762.7	ISXO2-like transposase domain	IS1595 family transposase	COG3677	Transposase	X	X		Cytoplasmic
GC_00003742				1	dispensable											Cytoplasmic
GC_00003743			1		dispensable			PF15644.6	Papain fold toxin 1, glutamine deamidase							Cytoplasmic
GC_00003744		1			dispensable			PF04203.13	Sortase domain	class C sortase	COG3764	Sortase (surface protein transpeptidase)	M	M		Unknown	K07284	srtA; sortase A [EC:3.4.22.70]
GC_00003745			1		dispensable											Cytoplasmic
GC_00003746		1			dispensable											CytoplasmicMembrane
GC_00003747		1			dispensable											Cytoplasmic
GC_00003748		1			dispensable			PF18766.1	SWI2/SNF2 ATPase	type I restriction endonuclease subunit R	COG0610	Type I site-specific restriction-modification system, R (restriction) subunit and related helicases ...	V	V		Cytoplasmic	K01153	hsdR; type I restriction enzyme, R subunit [EC:3.1.21.3]
GC_00003749			1		dispensable			PF10593.9	Z1 domain	Z1 domain-containing protein	COG1100	GTPase SAR1 family domain	R	R		CytoplasmicMembrane
GC_00003750			1		dispensable											Cytoplasmic
GC_00003751		1			dispensable											Cytoplasmic
GC_00003752	1				dispensable											CytoplasmicMembrane
GC_00003753	1				dispensable			PF02661.18	Fic/DOC family	Fic family protein	COG2184	Fido, protein-threonine AMPylation domain	T	T		Cytoplasmic	K04095	fic; cell filamentation protein
GC_00003754			1		dispensable											Cytoplasmic
GC_00003755			1		dispensable			PF12158.8	Protein of unknown function (DUF3592)	DUF3592 domain-containing protein						CytoplasmicMembrane
GC_00003756			1		dispensable											Unknown
GC_00003757		1			dispensable			PF05866.11	Endodeoxyribonuclease RusA	RusA family crossover junction endodeoxyribonuclease						Cytoplasmic
GC_00003758			1		dispensable											Unknown
GC_00003759				1	dispensable											Cytoplasmic
GC_00003760			1		dispensable											Cytoplasmic
GC_00003761		1			dispensable			PF13347.6	MFS/sugar transport protein	MFS transporter	COG2211	Na+/melibiose symporter or related transporter	G	G		CytoplasmicMembrane
GC_00003762	1				dispensable			PF12686.7	Protein of unknown function (DUF3800)	DUF3800 domain-containing protein						Unknown
GC_00003763				1	dispensable											Cytoplasmic
GC_00003764			1		dispensable			PF00248.21	Aldo/keto reductase family	aldo/keto reductase	COG0656	Aldo/keto reductase, related to diketogulonate reductase	Q	Q		Cytoplasmic
GC_00003765	1				dispensable			PF00929.24	Exonuclease		COG0847	DNA polymerase III, epsilon subunit or related 3'-5' exonuclease	L	L		Cytoplasmic	K02342	dnaQ; DNA polymerase III subunit epsilon [EC:2.7.7.7]
GC_00003766		1			dispensable			PF10546.9	P63C domain							Cytoplasmic
GC_00003767	1				dispensable			PF01420.19	Type I restriction modification DNA specificity domain		COG0732	Restriction endonuclease S subunit	V	V		Cytoplasmic
GC_00003768			1		dispensable			PF16569.5	Gram-positive pilin backbone subunit 2, Cna-B-like domain	isopeptide-forming domain-containing fimbrial protein						Cellwall
GC_00003769		1			dispensable											Unknown
GC_00003770		1			dispensable											Unknown
GC_00003771			1		dispensable											Unknown
GC_00003772	1				dispensable			PF07690.16	Major Facilitator Superfamily	Tet(L)/Tet(K)/Tet(45) family tetracycline efflux MFS transporter (tet)	COG2814	Predicted arabinose efflux permease, MFS family	G	G		CytoplasmicMembrane	K08168	tetB; MFS transporter, DHA2 family, metal-tetracycline-proton antiporter
GC_00003773		1			dispensable			PF13377.6	Periplasmic binding protein-like domain	LacI family transcriptional regulator	COG1609	DNA-binding transcriptional regulator, LacI/PurR family	K	K		Cytoplasmic	K02529	lacI, galR; LacI family transcriptional regulator
GC_00003774			1		dispensable											Unknown
GC_00003775			1		dispensable			PF13274.6	Protein of unknown function (DUF4065)	DUF4065 domain-containing protein	COG3600	Uncharacterized phage-associated protein	X	X		Unknown
GC_00003776				1	dispensable											CytoplasmicMembrane
GC_00003777			1		dispensable			PF12728.7	Helix-turn-helix domain	helix-turn-helix domain-containing protein	COG3311	Predicted DNA-binding transcriptional regulator AlpA	X|K	X|K		Cytoplasmic
GC_00003778				1	dispensable											Cytoplasmic
GC_00003779		1			dispensable			PF13651.6	Adenine-specific methyltransferase EcoRI	modification methylase						Cytoplasmic
GC_00003780		1			dispensable											Unknown
GC_00003781		1			dispensable											CytoplasmicMembrane
GC_00003782			1		dispensable											Unknown
GC_00003783			1		dispensable											Cytoplasmic
GC_00003784		1			dispensable											CytoplasmicMembrane
GC_00003785				1	dispensable			PF01555.18	DNA methylase	DNA methyltransferase	COG0863	DNA modification methylase	L	L		Unknown
GC_00003786		1			dispensable			PF00528.22	Binding-protein-dependent transport system inner membrane component	sugar ABC transporter permease	COG1175	ABC-type sugar transport system, permease component	G	G		CytoplasmicMembrane	K02025	ABC.MS.P; multiple sugar transport system permease protein
GC_00003787				1	dispensable											Cytoplasmic
GC_00003788			1		dispensable											Cytoplasmic
GC_00003789		1			dispensable											Cytoplasmic
GC_00003790	1				dispensable			PF00535.26	Glycosyl transferase family 2	glycosyltransferase	COG1215	Glycosyltransferase, catalytic subunit of cellulose synthase and poly-beta-1,6-N-acetylglucosamine synthase	N	N	GT2	CytoplasmicMembrane
GC_00003791			1		dispensable			PF09479.10	Listeria-Bacteroides repeat domain (List_Bact_rpt)	InlB B-repeat-containing protein	COG0366|COG1523|COG3266	Glycosidase|Pullulanase/glycogen debranching enzyme|Cell division protein DamX, binds to the septal ring, contains C-terminal SPOR domain	D|G	D|G	CBM41+GH13_32	Extracellular
GC_00003792			1		dispensable											CytoplasmicMembrane
GC_00003793			1		dispensable			PF03235.14	Protein of unknown function DUF262	DUF262 domain-containing protein	COG1479	Uncharacterized conserved protein, contains ParB-like and HNH nuclease domains	S	S		Cytoplasmic
GC_00003794		1			dispensable											Cytoplasmic
GC_00003795		1			dispensable					integrase						Cytoplasmic
GC_00003796				1	dispensable											Cytoplasmic
GC_00003797			1		dispensable			PF12146.8	Serine aminopeptidase, S33	alpha/beta fold hydrolase	COG1073	Fermentation-respiration switch protein FrsA, has esterase activity, DUF1100 family	T	T		CytoplasmicMembrane	K06889	K06889; uncharacterized protein
GC_00003798		1			dispensable			PF01420.19	Type I restriction modification DNA specificity domain	restriction endonuclease subunit S	COG0732|COG0732	Restriction endonuclease S subunit|Restriction endonuclease S subunit	V	V		Cytoplasmic	K01154	hsdS; type I restriction enzyme, S subunit [EC:3.1.21.3]
GC_00003799	1				dispensable			PF17802.1	Prealbumin-like fold domain	isopeptide-forming domain-containing fimbrial protein						Unknown
GC_00003800			1		dispensable											Cytoplasmic
GC_00003801	1				dispensable			PF13560.6	Helix-turn-helix domain	helix-turn-helix domain-containing protein						Cytoplasmic
GC_00003802	1				dispensable			PF14198.6	Transposon-encoded protein TnpV	TnpV protein						Cytoplasmic
GC_00003803		1			dispensable											Unknown
GC_00003804	1				dispensable			PF00145.17	C-5 cytosine-specific DNA methylase	DNA cytosine methyltransferase	COG0270	Site-specific DNA-cytosine methylase	L	L		Cytoplasmic	K00558	DNMT1, dcm; DNA (cytosine-5)-methyltransferase 1 [EC:2.1.1.37]
GC_00003805		1			dispensable											CytoplasmicMembrane
GC_00003806		1			dispensable			PF01385.19	Probable transposase	transposase	COG0675	Transposase	X	X		Cytoplasmic	K07496	K07496; putative transposase
GC_00003807			1		dispensable											CytoplasmicMembrane
GC_00003808				1	dispensable											Unknown
GC_00003809			1		dispensable											Unknown
GC_00003810		1			dispensable											Cytoplasmic
GC_00003811				1	dispensable											Unknown
GC_00003812	1				dispensable			PF02368.18	Bacterial Ig-like domain (group 2)		COG2247|COG4886|COG4886	Putative cell wall-binding domain|Leucine-rich repeat (LRR) protein|Leucine-rich repeat (LRR) protein	M|K	M|K		Unknown
GC_00003813		1			dispensable											Unknown
GC_00003814			1		dispensable											Cytoplasmic
GC_00003815			1		dispensable			PF00155.21	Aminotransferase class I and II	pyridoxal phosphate-dependent aminotransferase	COG1168	Bifunctional PLP-dependent enzyme with beta-cystathionase and maltose regulon repressor activities	E|R	E|R		Cytoplasmic	K14155	patB, malY; cysteine-S-conjugate beta-lyase [EC:4.4.1.13]
GC_00003816	1				dispensable			PF00535.26	Glycosyl transferase family 2	glycosyltransferase family 2 protein	COG0463|COG1215|COG4372	Glycosyltransferase involved in cell wall bisynthesis|Glycosyltransferase, catalytic subunit of cellulose synthase and poly-beta-1,6-N-acetylglucosamine synthase|Uncharacterized conserved protein, contains DUF3084 domain	S|M|N	S|M|N	GT2	CytoplasmicMembrane
GC_00003817			1		dispensable											CytoplasmicMembrane
GC_00003818		1			dispensable			PF07508.13	Recombinase		COG1961	Site-specific DNA recombinase related to the DNA invertase Pin	L	L		Cytoplasmic	K06400	spoIVCA; site-specific DNA recombinase
GC_00003819		1			dispensable											Cytoplasmic
GC_00003820			1		dispensable											Cytoplasmic
GC_00003821		1			dispensable											Cytoplasmic
GC_00003822				1	dispensable											Unknown
GC_00003823	1				dispensable			PF12687.7	Protein of unknown function (DUF3801)	DUF3801 domain-containing protein						Cytoplasmic
GC_00003824		1			dispensable			PF13304.6	AAA domain, putative AbiEii toxin, Type IV TA system	ATP-binding protein	COG1106	ATPase/GTPase, AAA15 family	R	R		Cytoplasmic
GC_00003825		1			dispensable			PF09479.10	Listeria-Bacteroides repeat domain (List_Bact_rpt)	InlB B-repeat-containing protein	COG3181|COG4932	Tripartite-type tricarboxylate transporter, receptor component TctC|Uncharacterized surface anchored protein	S|C	S|C		Cellwall
GC_00003826		1			dispensable						COG0438	Glycosyltransferase involved in cell wall bisynthesis	M	M		Cytoplasmic
GC_00003827		1			dispensable											Unknown
GC_00003828			1		dispensable											Unknown
GC_00003829			1		dispensable						COG4983	Uncharacterized protein, contains Primase-polymerase (Primpol) domain	S	S		Cytoplasmic
GC_00003830			1		dispensable			PF08937.11	MTH538 TIR-like domain (DUF1863)	TIR domain-containing protein						Cytoplasmic
GC_00003831			1		dispensable											Cytoplasmic
GC_00003832		1			dispensable			PF07751.11	Abi-like protein							Cytoplasmic
GC_00003833			1		dispensable			PF07751.11	Abi-like protein	Abi family protein	COG4823	Abortive infection bacteriophage resistance protein	V	V		Cytoplasmic
GC_00003834				1	dispensable											Cytoplasmic
GC_00003835			1		dispensable			PF00589.22	Phage integrase family	tyrosine-type recombinase/integrase	COG4974	Site-specific recombinase XerD	L	L		Cytoplasmic	K03733	xerC; integrase/recombinase XerC
GC_00003836		1			dispensable											Unknown
GC_00003837		1			dispensable			PF01381.22	Helix-turn-helix	XRE family transcriptional regulator						Cytoplasmic
GC_00003838	1				dispensable											Cytoplasmic
GC_00003839		1			dispensable			PF03793.19	PASTA domain	PASTA domain-containing protein						CytoplasmicMembrane
GC_00003840		1			dispensable			PF00881.24	Nitroreductase family	nitroreductase family protein	COG0778	Nitroreductase	C	C		Cytoplasmic
GC_00003841	1				dispensable			PF07905.11	Purine catabolism regulatory protein-like family	PucR family transcriptional regulator	COG2508	DNA-binding transcriptional regulator, PucR family	K	K		Cytoplasmic	K09684	pucR; PucR family transcriptional regulator, purine catabolism regulatory protein
GC_00003842	1				dispensable					Sec23/Sec24 zinc finger-containing protein						Cytoplasmic
GC_00003843		1			dispensable											Unknown
GC_00003844				1	dispensable			PF06634.12	Protein of unknown function (DUF1156)	DUF1156 domain-containing protein	COG1743	Adenine-specific DNA methylase, contains a Zn-ribbon domain	L	L		Cytoplasmic	K07445	K07445; putative DNA methylase
GC_00003845	1				dispensable											Cytoplasmic
GC_00003846		1			dispensable											Unknown
GC_00003847	1				dispensable											Unknown
GC_00003848			1		dispensable											Cytoplasmic
GC_00003849			1		dispensable											Unknown
GC_00003850		1			dispensable											Cytoplasmic
GC_00003851	1				dispensable			PF00005.27	ABC transporter	amino acid ABC transporter ATP-binding protein	COG1126	ABC-type polar amino acid transport system, ATPase component	E	E		CytoplasmicMembrane	K16960	tcyN; L-cystine transport system ATP-binding protein [EC:7.4.2.1]
GC_00003852		1			dispensable											Unknown
GC_00003853				1	dispensable											Cytoplasmic
GC_00003854	1				dispensable					DNA-binding protein						Unknown
GC_00003855			1		dispensable											Cytoplasmic
GC_00003856	1				dispensable					aminopeptidase						Cytoplasmic
GC_00003857	1				dispensable											Unknown
GC_00003858		1			dispensable			PF17802.1	Prealbumin-like fold domain	isopeptide-forming domain-containing fimbrial protein						Cellwall
GC_00003859		1			dispensable			PF07690.16	Major Facilitator Superfamily	MFS transporter	COG2211	Na+/melibiose symporter or related transporter	G	G		CytoplasmicMembrane
GC_00003860		1			dispensable											Unknown
GC_00003861				1	dispensable			PF04556.12	DpnII restriction endonuclease	restriction endonuclease						CytoplasmicMembrane	K01155	E3.1.21.4; type II restriction enzyme [EC:3.1.21.4]
GC_00003862		1			dispensable			PF11753.8	Protein of unknwon function (DUF3310)	DUF3310 domain-containing protein						Cytoplasmic
GC_00003863			1		dispensable											CytoplasmicMembrane
GC_00003864		1			dispensable			PF00535.26	Glycosyl transferase family 2	glycosyltransferase family 2 protein	COG0463	Glycosyltransferase involved in cell wall bisynthesis	M	M	GT2	CytoplasmicMembrane
GC_00003865	1				dispensable			PF04851.15	Type III restriction enzyme, res subunit	DEAD/DEAH box helicase family protein	COG1061|COG3587	Superfamily II DNA or RNA helicase|Restriction endonuclease	K|V|L	K|V|L		Cytoplasmic	K01156	res; type III restriction enzyme [EC:3.1.21.5]
GC_00003866			1		dispensable											Cytoplasmic
GC_00003867			1		dispensable											Unknown
GC_00003868		1			dispensable			PF00083.24	Sugar (and other) transporter	sugar porter family MFS transporter	COG2814	Predicted arabinose efflux permease, MFS family	G	G		CytoplasmicMembrane	K02100	araE; MFS transporter, SP family, arabinose:H+ symporter
GC_00003869			1		dispensable			PF14393.6	Domain of unknown function (DUF4422)	DUF4422 domain-containing protein						Unknown
GC_00003870			1		dispensable											Cytoplasmic
GC_00003871			1		dispensable			PF00589.22	Phage integrase family	site-specific integrase	COG4974	Site-specific recombinase XerD	L	L		Cytoplasmic
GC_00003872			1		dispensable											CytoplasmicMembrane
GC_00003873		1			dispensable											Cytoplasmic
GC_00003874		1			dispensable			PF01757.22	Acyltransferase family	acyltransferase	COG3274	Surface polysaccharide O-acyltransferase, integral membrane enzyme	M	M		CytoplasmicMembrane
GC_00003875			1		dispensable			PF14390.6	Putative PD-(D/E)XK family member, (DUF4420)	PD-(D/E)XK motif protein						Cytoplasmic
GC_00003876		1			dispensable											Unknown
GC_00003877				1	dispensable											Unknown
GC_00003878		1			dispensable			PF08279.12	HTH domain		COG4584	Transposase	X	X		Cytoplasmic
GC_00003879			1		dispensable			PF07669.11	Eco57I restriction-modification methylase	N-6 DNA methylase	COG0827	Adenine-specific DNA methylase	L	L		Cytoplasmic	K07317	K07317; adenine-specific DNA-methyltransferase [EC:2.1.1.72]
GC_00003880			1		dispensable											Unknown
GC_00003881			1		dispensable			PF09233.11	Restriction endonuclease EcoRV	EcoRV family type II restriction endonuclease						Cytoplasmic
GC_00003882			1		dispensable			PF01547.25	Bacterial extracellular solute-binding protein	carbohydrate ABC transporter substrate-binding protein	COG1653	ABC-type glycerol-3-phosphate transport system, periplasmic component	G	G		CytoplasmicMembrane	K10240	cebE; cellobiose transport system substrate-binding protein
GC_00003883		1			dispensable			PF00728.22	Glycosyl hydrolase family 20, catalytic domain	family 20 glycosylhydrolase	COG3525	N-acetyl-beta-hexosaminidase	G	G	GH20	Cytoplasmic	K12373	HEXA_B; hexosaminidase [EC:3.2.1.52]
GC_00003884		1			dispensable											Cytoplasmic
GC_00003885	1				dispensable			PF12770.7	CHAT domain	CHAT domain-containing protein	COG4995	Uncharacterized conserved protein, contains CHAT domain	S	S		Cytoplasmic
GC_00003886		1			dispensable											Cytoplasmic
GC_00003887		1			dispensable											Cytoplasmic
GC_00003888		1			dispensable			PF01943.17	Polysaccharide biosynthesis protein	oligosaccharide flippase family protein	COG2244	Membrane protein involved in the export of O-antigen and teichoic acid	M	M		CytoplasmicMembrane
GC_00003889		1			dispensable											Unknown
GC_00003890			1		dispensable											Unknown
GC_00003891			1		dispensable			PF05065.13	Phage capsid family	phage major capsid protein	COG3740	Phage head maturation protease	X	X		Unknown
GC_00003892		1			dispensable											Cytoplasmic
GC_00003893	1				dispensable											Cytoplasmic
GC_00003894			1		dispensable											Cytoplasmic
GC_00003895			1		dispensable											Unknown
GC_00003896			1		dispensable											Unknown
GC_00003897		1			dispensable											Unknown
GC_00003898	1				dispensable			PF07728.14	AAA domain (dynein-related subfamily)	AAA domain-containing protein	COG0507|COG1401	ATP-dependent exoDNAse (exonuclease V), alpha subunit, helicase superfamily I|5-methylcytosine-specific restriction endonuclease McrBC, GTP-binding regulatory subunit McrB	V|L	V|L		Cytoplasmic	K07452	mcrB; 5-methylcytosine-specific restriction enzyme B [EC:3.1.21.-]
GC_00003899			1		dispensable											Cytoplasmic
GC_00003900		1			dispensable											Cytoplasmic
GC_00003901	1				dispensable											Cytoplasmic
GC_00003902		1			dispensable			PF14897.6	EpsG family	EpsG family protein						CytoplasmicMembrane
GC_00003903			1		dispensable			PF06114.13	IrrE N-terminal-like domain	ImmA/IrrE family metallo-endopeptidase	COG2856	Zn-dependent peptidase ImmA, M78 family	E	E		CytoplasmicMembrane
GC_00003904			1		dispensable			PF17802.1	Prealbumin-like fold domain							Extracellular
GC_00003905	1				dispensable			PF03432.14	Relaxase/Mobilisation nuclease domain	relaxase/mobilization nuclease domain-containing protein	COG3843	Type IV secretory pathway, VirD2 components (relaxase)	U	U		Cytoplasmic
GC_00003906		1			dispensable											Unknown
GC_00003907		1			dispensable											Cytoplasmic
GC_00003908			1		dispensable					transcriptional regulator						Cytoplasmic
GC_00003909		1			dispensable											Unknown
GC_00003910				1	dispensable											Unknown
GC_00003911				1	dispensable			PF11753.8	Protein of unknwon function (DUF3310)	DUF3310 domain-containing protein						Cytoplasmic
GC_00003912	1				dispensable											Cytoplasmic
GC_00003913			1		dispensable			PF12307.8	Protein of unknown function (DUF3631)	DUF3631 domain-containing protein						Cytoplasmic
GC_00003914		1			dispensable											Cytoplasmic
GC_00003915				1	dispensable											CytoplasmicMembrane
GC_00003916		1			dispensable											Unknown
GC_00003917	1				dispensable											Cytoplasmic
GC_00003918	1				dispensable											Cytoplasmic
GC_00003919		1			dispensable											Cytoplasmic
GC_00003920	1				dispensable											CytoplasmicMembrane
GC_00003921				1	dispensable			PF16569.5	Gram-positive pilin backbone subunit 2, Cna-B-like domain	isopeptide-forming domain-containing fimbrial protein	COG4932	Uncharacterized surface anchored protein	S	S		Cellwall
GC_00003922			1		dispensable			PF04851.15	Type III restriction enzyme, res subunit	DEAD/DEAH box helicase family protein	COG3587	Restriction endonuclease	V	V		Cytoplasmic	K01156	res; type III restriction enzyme [EC:3.1.21.5]
GC_00003923		1			dispensable											Cytoplasmic
GC_00003924			1		dispensable			PF08843.11	Nucleotidyl transferase AbiEii toxin, Type IV TA system	nucleotidyl transferase AbiEii/AbiGii toxin family protein	COG2253	Predicted nucleotidyltransferase component of viral defense system	V	V		Cytoplasmic
GC_00003925		1			dispensable			PF13304.6	AAA domain, putative AbiEii toxin, Type IV TA system	AAA family ATPase	COG1196|COG3593	Chromosome segregation ATPase|Predicted ATP-dependent endonuclease of the OLD family, contains P-loop ATPase and TOPRIM domains	L|D	L|D		Cytoplasmic	K07459	ybjD; putative ATP-dependent endonuclease of the OLD family
GC_00003926			1		dispensable											CytoplasmicMembrane
GC_00003927			1		dispensable											Cytoplasmic
GC_00003928		1			dispensable											Unknown
GC_00003929		1			dispensable											Unknown
GC_00003930		1			dispensable			PF05065.13	Phage capsid family	phage major capsid protein						Cytoplasmic
GC_00003931		1			dispensable			PF01025.19	GrpE	nucleotide exchange factor GrpE (grpE)	COG0576	Molecular chaperone GrpE (heat shock protein)	O	O		Unknown	K03687	GRPE; molecular chaperone GrpE
GC_00003932				1	dispensable			PF03819.17	MazG nucleotide pyrophosphohydrolase domain							Cytoplasmic
GC_00003933			1		dispensable											Cytoplasmic
GC_00003934		1			dispensable			PF05168.14	HEPN domain	HEPN domain-containing protein	COG2250	HEPN domain	S	S		Cytoplasmic
GC_00003935		1			dispensable											Cytoplasmic
GC_00003936	1				dispensable			PF12799.7	Leucine Rich repeats (2 copies)	DUF5011 domain-containing protein						Cellwall
GC_00003937			1		dispensable											Unknown
GC_00003938			1		dispensable											CytoplasmicMembrane
GC_00003939			1		dispensable											Cytoplasmic
GC_00003940	1				dispensable			PF06114.13	IrrE N-terminal-like domain	ImmA/IrrE family metallo-endopeptidase	COG2856	Zn-dependent peptidase ImmA, M78 family	E	E		Cytoplasmic
GC_00003941		1			dispensable					helix-turn-helix transcriptional regulator						Unknown
GC_00003942			1		dispensable					helix-turn-helix transcriptional regulator						Cytoplasmic
GC_00003943			1		dispensable											CytoplasmicMembrane
GC_00003944	1				dispensable											CytoplasmicMembrane
GC_00003945			1		dispensable			PF13166.6	AAA domain	AAA family ATPase	COG4694	Wobble nucleotide-excising tRNase	J	J		Cytoplasmic
GC_00003946			1		dispensable			PF18813.1	phage-Barnase-EndoU-ColicinE5/D-RelE like nuclease4							Cytoplasmic
GC_00003947			1		dispensable											Cytoplasmic
GC_00003948		1			dispensable											Unknown
GC_00003949			1		dispensable			PF01757.22	Acyltransferase family	acyltransferase	COG3274	Surface polysaccharide O-acyltransferase, integral membrane enzyme	M	M		CytoplasmicMembrane
GC_00003950		1			dispensable			PF01381.22	Helix-turn-helix	helix-turn-helix transcriptional regulator						Cytoplasmic
GC_00003951	1				dispensable											Cytoplasmic
GC_00003952				1	dispensable			PF01420.19	Type I restriction modification DNA specificity domain	restriction endonuclease subunit S	COG0732|COG0732	Restriction endonuclease S subunit|Restriction endonuclease S subunit	V	V		Cytoplasmic	K01154	hsdS; type I restriction enzyme, S subunit [EC:3.1.21.3]
GC_00003953			1		dispensable						COG0732|COG0732	Restriction endonuclease S subunit|Restriction endonuclease S subunit	V	V		Cytoplasmic
GC_00003954		1			dispensable											Cytoplasmic
GC_00003955			1		dispensable											Cytoplasmic
GC_00003956		1			dispensable											Cytoplasmic
GC_00003957		1			dispensable			PF16990.5	Carbohydrate binding module (family 35)	carbohydrate-binding protein	COG1208	NDP-sugar pyrophosphorylase, includes eIF-2Bgamma, eIF-2Bepsilon, and LPS biosynthesis proteins	J|M	J|M	CBM35+GH39	Extracellular
GC_00003958		1			dispensable											Unknown
GC_00003959		1			dispensable			PF02086.15	D12 class N6 adenine-specific DNA methyltransferase							Cytoplasmic
GC_00003960			1		dispensable											Unknown
GC_00003961		1			dispensable											CytoplasmicMembrane
GC_00003962		1			dispensable			PF03837.14	RecT family	DNA-binding protein	COG3723	Recombinational DNA repair protein RecT	L	L		Cytoplasmic	K07455	recT; recombination protein RecT
GC_00003963		1			dispensable											Unknown
GC_00003964		1			dispensable											Unknown
GC_00003965	1				dispensable			PF07728.14	AAA domain (dynein-related subfamily)	AAA domain-containing protein	COG1401	5-methylcytosine-specific restriction endonuclease McrBC, GTP-binding regulatory subunit McrB	V	V		Cytoplasmic	K07452	mcrB; 5-methylcytosine-specific restriction enzyme B [EC:3.1.21.-]
GC_00003966			1		dispensable			PF14386.6	Domain of unknown function (DUF4417)	DUF4417 domain-containing protein						Cytoplasmic
GC_00003967	1				dispensable											CytoplasmicMembrane
GC_00003968			1		dispensable			PF00005.27	ABC transporter	ATP-binding cassette domain-containing protein	COG0842|COG1131|COG1716|COG1716	ABC-type multidrug transport system, permease component|ABC-type multidrug transport system, ATPase component|Forkhead associated (FHA) domain, binds pSer, pThr, pTyr|Forkhead associated (FHA) domain, binds pSer, pThr, pTyr	T|V	T|V		CytoplasmicMembrane	K21397	K21397; ABC transport system ATP-binding/permease protein
GC_00003969	1				dispensable			PF14202.6	Transposon-encoded protein TnpW							Unknown
GC_00003970			1		dispensable											Unknown
GC_00003971		1			dispensable			PF00528.22	Binding-protein-dependent transport system inner membrane component	carbohydrate ABC transporter permease	COG0395	ABC-type glycerol-3-phosphate transport system, permease component	G	G		CytoplasmicMembrane	K02026	ABC.MS.P1; multiple sugar transport system permease protein
GC_00003972			1		dispensable					XRE family transcriptional regulator						Unknown
GC_00003973		1			dispensable			PF13707.6	RloB-like protein							Cytoplasmic
GC_00003974			1		dispensable			PF14025.6	Protein of unknown function (DUF4241)	DUF4241 domain-containing protein						Cytoplasmic
GC_00003975				1	dispensable			PF16158.5	Ig-like domain from next to BRCA1 gene							Cytoplasmic
GC_00003976			1		dispensable			PF01381.22	Helix-turn-helix	helix-turn-helix transcriptional regulator	COG1396	Transcriptional regulator, contains XRE-family HTH domain	K	K		Cytoplasmic
GC_00003977		1			dispensable			PF13416.6	Bacterial extracellular solute-binding protein	extracellular solute-binding protein	COG1653	ABC-type glycerol-3-phosphate transport system, periplasmic component	G	G		CytoplasmicMembrane	K02027	ABC.MS.S; multiple sugar transport system substrate-binding protein
GC_00003978	1				dispensable			PF07728.14	AAA domain (dynein-related subfamily)	AAA domain-containing protein	COG1401	5-methylcytosine-specific restriction endonuclease McrBC, GTP-binding regulatory subunit McrB	V	V		Cytoplasmic	K07452	mcrB; 5-methylcytosine-specific restriction enzyme B [EC:3.1.21.-]
GC_00003979		1			dispensable											Unknown
GC_00003980			1		dispensable			PF13173.6	AAA domain	ATP-binding protein	COG1373	Predicted ATPase, AAA+ superfamily	R	R		Cytoplasmic	K07133	K07133; uncharacterized protein
GC_00003981	1				dispensable											Cytoplasmic
GC_00003982			1		dispensable			PF14390.6	Putative PD-(D/E)XK family member, (DUF4420)	PD-(D/E)XK motif protein						Cytoplasmic
GC_00003983	1				dispensable											CytoplasmicMembrane
GC_00003984	1				dispensable			PF02086.15	D12 class N6 adenine-specific DNA methyltransferase	DNA adenine methylase	COG0338	Site-specific DNA-adenine methylase	L	L		Cytoplasmic	K06223	dam; DNA adenine methylase [EC:2.1.1.72]
GC_00003985			1		dispensable											Unknown
GC_00003986		1			dispensable											Unknown
GC_00003987		1			dispensable											CytoplasmicMembrane
GC_00003988		1			dispensable			PF03837.14	RecT family							Cytoplasmic
GC_00003989	1				dispensable											Unknown
GC_00003990		1			dispensable			PF00239.21	Resolvase, N terminal domain	IS607 family transposase	COG2452	Predicted site-specific integrase-resolvase	X	X		Cytoplasmic	K07450	K07450; putative resolvase
GC_00003991	1				dispensable			PF13730.6	Helix-turn-helix domain	helix-turn-helix domain-containing protein						Unknown
GC_00003992	1				dispensable											Cytoplasmic
GC_00003993			1		dispensable			PF10547.9	P22_AR N-terminal domain		COG3645	Phage antirepressor protein YoqD, KilAC domain	X	X		Unknown
GC_00003994		1			dispensable											Cytoplasmic
GC_00003995	1				dispensable											Cytoplasmic
GC_00003996			1		dispensable											CytoplasmicMembrane
GC_00003997		1			dispensable											CytoplasmicMembrane
GC_00003998			1		dispensable											Cytoplasmic
GC_00003999		1			dispensable											Unknown
GC_00004000				1	dispensable											CytoplasmicMembrane
GC_00004001		1			dispensable			PF02767.16	DNA polymerase III beta subunit, central domain		COG0592	DNA polymerase III sliding clamp (beta) subunit, PCNA homolog	L	L		Cytoplasmic	K02338	dnaN; DNA polymerase III subunit beta [EC:2.7.7.7]
GC_00004002		1			dispensable											Cytoplasmic
GC_00004003		1			dispensable											Unknown
GC_00004004		1			dispensable											Unknown
GC_00004005		1			dispensable			PF02384.16	N-6 DNA Methylase	SAM-dependent DNA methyltransferase	COG0286	Type I restriction-modification system, DNA methylase subunit	V	V		Unknown
GC_00004006	1				dispensable			PF07969.11	Amidohydrolase family	amidohydrolase family protein	COG0402	Cytosine/adenosine deaminase or related metal-dependent hydrolase	R|F	R|F		Cytoplasmic	K01485	codA; cytosine/creatinine deaminase [EC:3.5.4.1 3.5.4.21]
GC_00004007		1			dispensable					tape measure protein	COG3941|COG5412	Phage tail tape-measure protein, controls tail length|Phage-related protein	X	X		Unknown
GC_00004008			1		dispensable			PF01757.22	Acyltransferase family	acyltransferase	COG3274	Surface polysaccharide O-acyltransferase, integral membrane enzyme	M	M		CytoplasmicMembrane
GC_00004009				1	dispensable			PF01555.18	DNA methylase	site-specific DNA-methyltransferase	COG0863|COG2189	DNA modification methylase|Adenine specific DNA methylase Mod	L	L		Unknown	K00571	E2.1.1.72; site-specific DNA-methyltransferase (adenine-specific) [EC:2.1.1.72]
GC_00004010			1		dispensable											Cytoplasmic
GC_00004011	1				dispensable											Unknown
GC_00004012	1				dispensable			PF18766.1	SWI2/SNF2 ATPase	type I restriction endonuclease subunit R	COG0610|COG4623	Type I site-specific restriction-modification system, R (restriction) subunit and related helicases ...|Membrane-bound lytic murein transglycosylase MltF	T|M|V	T|M|V		CytoplasmicMembrane	K01153	hsdR; type I restriction enzyme, R subunit [EC:3.1.21.3]
GC_00004013			1		dispensable			PF01844.23	HNH endonuclease	HNH endonuclease	COG1403	5-methylcytosine-specific restriction endonuclease McrA	V	V		Unknown	K07451	mcrA; 5-methylcytosine-specific restriction enzyme A [EC:3.1.21.-]
GC_00004014			1		dispensable											Cytoplasmic
GC_00004015			1		dispensable			PF04909.14	Amidohydrolase	amidohydrolase family protein	COG2159	Predicted metal-dependent hydrolase, TIM-barrel fold	R	R		Unknown	K22213	PATG; 6-methylsalicylate decarboxylase [EC:4.1.1.52]
GC_00004016			1		dispensable											Cytoplasmic
GC_00004017			1		dispensable											CytoplasmicMembrane
GC_00004018		1			dispensable											Unknown
GC_00004019		1			dispensable			PF01420.19	Type I restriction modification DNA specificity domain	restriction endonuclease subunit S	COG0732|COG0732	Restriction endonuclease S subunit|Restriction endonuclease S subunit	V	V		Cytoplasmic	K01154	hsdS; type I restriction enzyme, S subunit [EC:3.1.21.3]
GC_00004020			1		dispensable											Cytoplasmic
GC_00004021				1	dispensable											Unknown
GC_00004022	1				dispensable					gas vesicle protein						Cytoplasmic
GC_00004023			1		dispensable											Unknown
GC_00004024			1		dispensable											Cytoplasmic
GC_00004025	1				dispensable			PF01580.18	FtsK/SpoIIIE family		COG1674	DNA segregation ATPase FtsK/SpoIIIE and related proteins	D	D		CytoplasmicMembrane	K03466	ftsK, spoIIIE; DNA segregation ATPase FtsK/SpoIIIE, S-DNA-T family
GC_00004026		1			dispensable											Unknown
GC_00004027	1				dispensable											Cytoplasmic
GC_00004028	1				dispensable											Unknown
GC_00004029			1		dispensable											Cytoplasmic
GC_00004030		1			dispensable											Cytoplasmic
GC_00004031		1			dispensable			PF13377.6	Periplasmic binding protein-like domain	LacI family transcriptional regulator	COG1609	DNA-binding transcriptional regulator, LacI/PurR family	K	K		Cytoplasmic
GC_00004032			1		dispensable											CytoplasmicMembrane
GC_00004033	1				dispensable											CytoplasmicMembrane
GC_00004034		1			dispensable											Cytoplasmic
GC_00004035			1		dispensable			PF03235.14	Protein of unknown function DUF262	DUF262 domain-containing protein	COG1479	Uncharacterized conserved protein, contains ParB-like and HNH nuclease domains	S	S		Cytoplasmic
GC_00004036			1		dispensable											CytoplasmicMembrane
GC_00004037			1		dispensable			PF07751.11	Abi-like protein							Unknown
GC_00004038	1				dispensable			PF05257.16	CHAP domain	CHAP domain-containing protein	COG0741|COG3942	Soluble lytic murein transglycosylase and related regulatory proteins (some contain LysM/invasin domains)|Surface antigen	M	M	GH23	Unknown
GC_00004039		1			dispensable			PF13419.6	Haloacid dehalogenase-like hydrolase	HAD family phosphatase	COG1011	FMN phosphatase YigB, HAD superfamily	H	H		Cytoplasmic	K01560	E3.8.1.2; 2-haloacid dehalogenase [EC:3.8.1.2]
GC_00004040		1			dispensable											Cytoplasmic
GC_00004041		1			dispensable			PF12705.7	PD-(D/E)XK nuclease superfamily	PD-(D/E)XK nuclease family protein	COG2887	RecB family exonuclease	L	L		Cytoplasmic
GC_00004042			1		dispensable											Unknown
GC_00004043				1	dispensable			PF04851.15	Type III restriction enzyme, res subunit	DEAD/DEAH box helicase family protein	COG3587	Restriction endonuclease	V	V		Cytoplasmic	K01156	res; type III restriction enzyme [EC:3.1.21.5]
GC_00004044		1			dispensable			PF09250.11	Bifunctional DNA primase/polymerase, N-terminal	bifunctional DNA primase/polymerase	COG3378	Phage- or plasmid-associated DNA primase	X	X		Cytoplasmic
GC_00004045	1				dispensable			PF14287.6	Domain of unknown function (DUF4368)	DUF4368 domain-containing protein	COG1961	Site-specific DNA recombinase related to the DNA invertase Pin	L	L		Cytoplasmic	K06400	spoIVCA; site-specific DNA recombinase
GC_00004046			1		dispensable											Cytoplasmic
GC_00004047			1		dispensable			PF17802.1	Prealbumin-like fold domain		COG3291|COG3391|COG4886|COG4886|COG5492|COG5492|COG5492|COG5492|COG5492|COG5492|COG5492|COG5492|COG5492|COG5492|COG5492	PKD repeat|DNA-binding beta-propeller fold protein YncE|Leucine-rich repeat (LRR) protein|Leucine-rich repeat (LRR) protein|Uncharacterized conserved protein YjdB, contains Ig-like domain|Uncharacterized conserved protein YjdB, contains Ig-like domain|Uncharacterized conserved protein YjdB, contains Ig-like domain|Uncharacterized conserved protein YjdB, contains Ig-like domain|Uncharacterized con…	R|S|K	R|S|K		Cellwall
GC_00004048		1			dispensable											CytoplasmicMembrane
GC_00004049	1				dispensable			PF01555.18	DNA methylase	site-specific DNA-methyltransferase	COG2189	Adenine specific DNA methylase Mod	L	L		Cytoplasmic	K07316	mod; adenine-specific DNA-methyltransferase [EC:2.1.1.72]
GC_00004050		1			dispensable			PF01385.19	Probable transposase	transposase	COG0675	Transposase	X	X		Cytoplasmic	K07496	K07496; putative transposase
GC_00004051		1			dispensable			PF00436.25	Single-strand binding protein family	single-stranded DNA-binding protein (ssb)	COG0629	Single-stranded DNA-binding protein	L	L		Cytoplasmic	K03111	ssb; single-strand DNA-binding protein
GC_00004052	1				dispensable			PF00535.26	Glycosyl transferase family 2	glycosyltransferase	COG0463	Glycosyltransferase involved in cell wall bisynthesis	M	M	GT2	Cytoplasmic
GC_00004053			1		dispensable											Cytoplasmic
GC_00004054		1			dispensable											Cytoplasmic
GC_00004055		1			dispensable											Cytoplasmic
GC_00004056		1			dispensable											Unknown
GC_00004057	1				dispensable			PF05065.13	Phage capsid family	phage major capsid protein	COG4653	Predicted phage phi-C31 gp36 major capsid-like protein	X	X		Unknown
GC_00004058	1				dispensable											Extracellular
GC_00004059			1		dispensable			PF12643.7	MazG-like family		COG1694	NTP pyrophosphatase, house-cleaning of non-canonical NTPs	V	V		Cytoplasmic
GC_00004060			1		dispensable											CytoplasmicMembrane
GC_00004061	1				dispensable											Unknown
GC_00004062			1		dispensable						COG2801	Transposase InsO and inactivated derivatives	X	X		Cytoplasmic
GC_00004063		1			dispensable											Cytoplasmic
GC_00004064		1			dispensable											Unknown
GC_00004065		1			dispensable											Cytoplasmic
GC_00004066	1				dispensable			PF03551.14	Transcriptional regulator PadR-like family	PadR family transcriptional regulator	COG1695	DNA-binding transcriptional regulator, PadR family	K	K		Cytoplasmic
GC_00004067			1		dispensable			PF00005.27	ABC transporter	ABC transporter ATP-binding protein	COG1131	ABC-type multidrug transport system, ATPase component	V	V		CytoplasmicMembrane	K01990	ABC-2.A; ABC-2 type transport system ATP-binding protein
GC_00004068		1			dispensable											CytoplasmicMembrane
GC_00004069			1		dispensable											CytoplasmicMembrane
GC_00004070	1				dispensable			PF02384.16	N-6 DNA Methylase	N-6 DNA methylase	COG0286	Type I restriction-modification system, DNA methylase subunit	V	V		Cytoplasmic	K03427	hsdM; type I restriction enzyme M protein [EC:2.1.1.72]
GC_00004071		1			dispensable			PF13377.6	Periplasmic binding protein-like domain	LacI family transcriptional regulator	COG1609	DNA-binding transcriptional regulator, LacI/PurR family	K	K		Cytoplasmic	K05499	cytR; LacI family transcriptional regulator, repressor for deo operon, udp, cdd, tsx, nupC, and nupG
GC_00004072	1				dispensable			PF04230.13	Polysaccharide pyruvyl transferase	polysaccharide pyruvyl transferase family protein	COG1035|COG1143	Coenzyme F420-reducing hydrogenase, beta subunit|Formate hydrogenlyase subunit 6/NADH:ubiquinone oxidoreductase 23 kD subunit (chain I)	C	C		Unknown
GC_00004073			1		dispensable			PF05065.13	Phage capsid family	phage major capsid protein	COG4653	Predicted phage phi-C31 gp36 major capsid-like protein	X	X		Unknown
GC_00004074			1		dispensable			PF00881.24	Nitroreductase family	nitroreductase family protein	COG0778	Nitroreductase	C	C		Cytoplasmic
GC_00004075	1				dispensable											Unknown
GC_00004076			1		dispensable					colicin transporter						Unknown
GC_00004077			1		dispensable			PF05257.16	CHAP domain	CHAP domain-containing protein	COG0741|COG3942	Soluble lytic murein transglycosylase and related regulatory proteins (some contain LysM/invasin domains)|Surface antigen	M	M	GH23	Unknown
GC_00004078			1		dispensable											Unknown
GC_00004079		1			dispensable											Cytoplasmic
GC_00004080		1			dispensable			PF14472.6	Domain of unknown function (DUF4429)	DUF4429 domain-containing protein						Unknown
GC_00004081				1	dispensable											Unknown
GC_00004082			1		dispensable											Cytoplasmic
GC_00004083		1			dispensable					helix-turn-helix transcriptional regulator						Cytoplasmic
GC_00004084			1		dispensable			PF14897.6	EpsG family	EpsG family protein						CytoplasmicMembrane
GC_00004085	1				dispensable			PF00881.24	Nitroreductase family	nitroreductase family protein	COG0778	Nitroreductase	C	C		Cytoplasmic
GC_00004086				1	dispensable			PF14335.6	Domain of unknown function (DUF4391)	DUF4391 domain-containing protein						Cytoplasmic
GC_00004087	1				dispensable			PF06271.12	RDD family	RDD family protein						Unknown
GC_00004088			1		dispensable											CytoplasmicMembrane
GC_00004089		1			dispensable											Cytoplasmic
GC_00004090			1		dispensable											Unknown
GC_00004091			1		dispensable											Cytoplasmic
GC_00004092		1			dispensable						COG4372|COG4733	Uncharacterized conserved protein, contains DUF3084 domain|Phage-related protein, tail component	X|S	X|S		CytoplasmicMembrane
GC_00004093			1		dispensable											Unknown
GC_00004094	1				dispensable			PF07669.11	Eco57I restriction-modification methylase	N-6 DNA methylase	COG0827	Adenine-specific DNA methylase	L	L		Unknown	K07317	K07317; adenine-specific DNA-methyltransferase [EC:2.1.1.72]
GC_00004095		1			dispensable											Cytoplasmic
GC_00004096			1		dispensable											Cytoplasmic
GC_00004097		1			dispensable											CytoplasmicMembrane
GC_00004098		1			dispensable											Unknown
GC_00004099		1			dispensable											CytoplasmicMembrane
GC_00004100	1				dispensable											Cytoplasmic
GC_00004101			1		dispensable			PF02467.16	Transcription factor WhiB							Cytoplasmic
GC_00004102		1			dispensable											CytoplasmicMembrane
GC_00004103			1		dispensable											Unknown
GC_00004104			1		dispensable					TIGR04255 family protein						Cytoplasmic
GC_00004105		1			dispensable											Unknown
GC_00004106		1			dispensable											Unknown
GC_00004107			1		dispensable			PF07751.11	Abi-like protein	Abi family protein	COG4823	Abortive infection bacteriophage resistance protein	V	V		Cytoplasmic
GC_00004108		1			dispensable											Cytoplasmic
GC_00004109				1	dispensable											Cytoplasmic
GC_00004110	1				dispensable			PF07751.11	Abi-like protein		COG4823	Abortive infection bacteriophage resistance protein	V	V		Unknown
GC_00004111			1		dispensable			PF01555.18	DNA methylase	site-specific DNA-methyltransferase	COG2189	Adenine specific DNA methylase Mod	L	L		Unknown	K07316	mod; adenine-specific DNA-methyltransferase [EC:2.1.1.72]
GC_00004112		1			dispensable											Cytoplasmic
GC_00004113			1		dispensable											Cytoplasmic
GC_00004114		1			dispensable											Cytoplasmic
GC_00004115		1			dispensable			PF07508.13	Recombinase	recombinase family protein	COG1961	Site-specific DNA recombinase related to the DNA invertase Pin	L	L		Unknown	K06400	spoIVCA; site-specific DNA recombinase
GC_00004116	1				dispensable			PF13443.6	Cro/C1-type HTH DNA-binding domain	helix-turn-helix transcriptional regulator	COG3655	DNA-binding transcriptional regulator, XRE family	K	K		Cytoplasmic	K07727	K07727; putative transcriptional regulator
GC_00004117		1			dispensable											Cytoplasmic
GC_00004118		1			dispensable			PF07282.11	Putative transposase DNA-binding domain	transposase	COG0675	Transposase	X	X		Cytoplasmic	K07496	K07496; putative transposase
GC_00004119			1		dispensable											Cytoplasmic
GC_00004120	1				dispensable					restriction endonuclease						Cytoplasmic
GC_00004121			1		dispensable											Cytoplasmic
GC_00004122			1		dispensable			PF02384.16	N-6 DNA Methylase	N-6 DNA methylase	COG0286|COG4889	Type I restriction-modification system, DNA methylase subunit|Predicted helicase	R|V	R|V		Cytoplasmic
GC_00004123			1		dispensable			PF00196.19	Bacterial regulatory proteins, luxR family	response regulator transcription factor	COG2197	DNA-binding response regulator, NarL/FixJ family, contains REC and HTH domains	T|K	T|K		Cytoplasmic
GC_00004124		1			dispensable											Cytoplasmic
GC_00004125		1			dispensable			PF07751.11	Abi-like protein	Abi family protein	COG4823	Abortive infection bacteriophage resistance protein	V	V		Cytoplasmic
GC_00004126				1	dispensable			PF00584.20	SecE/Sec61-gamma subunits of protein translocation complex	preprotein translocase subunit SecE (secE)	COG0690	Preprotein translocase subunit SecE	U	U		CytoplasmicMembrane	K03073	secE; preprotein translocase subunit SecE
GC_00004127		1			dispensable											Cytoplasmic
GC_00004128			1		dispensable			PF09355.10	Phage protein Gp19/Gp15/Gp42							Cytoplasmic
GC_00004129			1		dispensable					phage capsid protein						Unknown
GC_00004130	1				dispensable			PF05713.11	Bacterial mobilisation protein (MobC)	plasmid mobilization relaxosome protein MobC (mobC)						Cytoplasmic
GC_00004131			1		dispensable											Unknown
GC_00004132			1		dispensable			PF03235.14	Protein of unknown function DUF262	DUF262 domain-containing protein	COG1479	Uncharacterized conserved protein, contains ParB-like and HNH nuclease domains	S	S		Cytoplasmic
GC_00004133		1			dispensable											Unknown
GC_00004134		1			dispensable											Unknown
GC_00004135		1			dispensable											Unknown
GC_00004136	1				dispensable											Cytoplasmic
GC_00004137	1				dispensable			PF09563.10	LlaJI restriction endonuclease	LlaJI family restriction endonuclease						Cytoplasmic
GC_00004138		1			dispensable			PF02467.16	Transcription factor WhiB							CytoplasmicMembrane	K18955	whiB1_2_3_4; WhiB family transcriptional regulator, redox-sensing transcriptional regulator
GC_00004139		1			dispensable					collagen-like protein						Cytoplasmic
GC_00004140	1				dispensable			PF13411.6	MerR HTH family regulatory protein	MerR family transcriptional regulator	COG0789	DNA-binding transcriptional regulator, MerR family	K	K		Unknown
GC_00004141			1		dispensable											Cytoplasmic
GC_00004142			1		dispensable											Unknown
GC_00004143		1			dispensable											Cytoplasmic
GC_00004144			1		dispensable											Cytoplasmic
GC_00004145		1			dispensable											Cytoplasmic
GC_00004146	1				dispensable			PF07969.11	Amidohydrolase family	cytosine deaminase (codA)	COG0402	Cytosine/adenosine deaminase or related metal-dependent hydrolase	R|F	R|F		Cytoplasmic	K01485	codA; cytosine/creatinine deaminase [EC:3.5.4.1 3.5.4.21]
GC_00004147			1		dispensable			PF05133.14	Phage portal protein, SPP1 Gp6-like	phage portal protein						Cytoplasmic
GC_00004148		1			dispensable			PF12892.7	Spy0128-like isopeptide containing domain	VWA domain-containing protein						Cellwall
GC_00004149		1			dispensable											Extracellular
GC_00004150				1	dispensable											Unknown
GC_00004151	1				dispensable			PF14205.6	Cysteine-rich KTR	conjugal transfer protein						Unknown
GC_00004152		1			dispensable											Cytoplasmic
GC_00004153			1		dispensable											Cytoplasmic
GC_00004154			1		dispensable											Unknown
GC_00004155	1				dispensable			PF08862.10	Domain of unknown function DUF1829	DUF1829 domain-containing protein						Unknown
GC_00004156			1		dispensable			PF07730.13	Histidine kinase							CytoplasmicMembrane
GC_00004157		1			dispensable			PF14281.6	PD-(D/E)XK nuclease superfamily	PD-(D/E)XK nuclease family protein						Cytoplasmic
GC_00004158			1		dispensable											CytoplasmicMembrane
GC_00004159			1		dispensable											CytoplasmicMembrane
GC_00004160	1				dispensable			PF13676.6	TIR domain	toll/interleukin-1 receptor domain-containing protein						Cytoplasmic
GC_00004161			1		dispensable											Unknown
GC_00004162				1	dispensable											CytoplasmicMembrane
GC_00004163			1		dispensable											Unknown
GC_00004164			1		dispensable					TnpV protein						Cytoplasmic
GC_00004165			1		dispensable											CytoplasmicMembrane
GC_00004166		1			dispensable											Unknown
GC_00004167		1			dispensable			PF00534.20	Glycosyl transferases group 1	glycosyltransferase	COG0438	Glycosyltransferase involved in cell wall bisynthesis	M	M	GT4	Cytoplasmic
GC_00004168				1	dispensable											Unknown
GC_00004169		1			dispensable											Cytoplasmic
GC_00004170	1				dispensable			PF14897.6	EpsG family	EpsG family protein						CytoplasmicMembrane
GC_00004171			1		dispensable											CytoplasmicMembrane
GC_00004172		1			dispensable											Cytoplasmic
GC_00004173		1			dispensable			PF00188.26	Cysteine-rich secretory protein family							Unknown
GC_00004174		1			dispensable			PF01446.17	Replication protein	protein rep						Cytoplasmic
GC_00004175	1				dispensable			PF17802.1	Prealbumin-like fold domain	choice-of-anchor A family protein						Extracellular
GC_00004176			1		dispensable											CytoplasmicMembrane
GC_00004177			1		dispensable			PF02810.15	SEC-C motif		COG0653	Preprotein translocase subunit SecA (ATPase, RNA helicase)	U	U		Cytoplasmic
GC_00004178			1		dispensable			PF12686.7	Protein of unknown function (DUF3800)	DUF3800 domain-containing protein						Cytoplasmic
GC_00004179		1			dispensable											Cytoplasmic
GC_00004180		1			dispensable											CytoplasmicMembrane
GC_00004181			1		dispensable											Unknown
GC_00004182			1		dispensable											Cytoplasmic
GC_00004183		1			dispensable											Cytoplasmic
GC_00004184			1		dispensable											CytoplasmicMembrane
GC_00004185				1	dispensable											Cytoplasmic
GC_00004186	1				dispensable			PF01979.20	Amidohydrolase family	amidohydrolase	COG0402	Cytosine/adenosine deaminase or related metal-dependent hydrolase	R|F	R|F		Cytoplasmic	K12960	mtaD; 5-methylthioadenosine/S-adenosylhomocysteine deaminase [EC:3.5.4.31 3.5.4.28]
GC_00004187		1			dispensable											Cytoplasmic
GC_00004188	1				dispensable			PF00535.26	Glycosyl transferase family 2	glycosyltransferase	COG1216	Glycosyltransferase, GT2 family	G	G		Cytoplasmic
GC_00004189			1		dispensable					ATPase	COG0433	Archaeal DNA helicase HerA or a related bacterial ATPase, contains HAS-barrel and ATPase domains	L	L		Cytoplasmic
GC_00004190		1			dispensable											Unknown
GC_00004191			1		dispensable						COG5340	Transcriptional regulator, predicted component of viral defense system	V	V		Cytoplasmic
GC_00004192	1				dispensable											CytoplasmicMembrane
GC_00004193				1	dispensable											Unknown
GC_00004194	1				dispensable					uroporphyrinogen decarboxylase	COG0407	Uroporphyrinogen-III decarboxylase	H	H		Cytoplasmic	K01599	hemE, UROD; uroporphyrinogen decarboxylase [EC:4.1.1.37]
GC_00004195			1		dispensable			PF12671.7	Putative amidase domain	amidase domain-containing protein						Unknown
GC_00004196			1		dispensable											Cytoplasmic
GC_00004197			1		dispensable			PF06114.13	IrrE N-terminal-like domain	ImmA/IrrE family metallo-endopeptidase	COG2856	Zn-dependent peptidase ImmA, M78 family	E	E		Cytoplasmic
GC_00004198			1		dispensable											Cytoplasmic
GC_00004199			1		dispensable			PF12892.7	Spy0128-like isopeptide containing domain	BspA family leucine-rich repeat surface protein	COG4932	Uncharacterized surface anchored protein	S	S		Cellwall
GC_00004200	1				dispensable											Unknown
GC_00004201			1		dispensable											Unknown
GC_00004202		1			dispensable											Unknown
GC_00004203			1		dispensable											Cytoplasmic
GC_00004204		1			dispensable											CytoplasmicMembrane
GC_00004205		1			dispensable											Cytoplasmic
GC_00004206		1			dispensable											Unknown
GC_00004207			1		dispensable			PF13173.6	AAA domain	ATP-binding protein	COG1373	Predicted ATPase, AAA+ superfamily	R	R		Cytoplasmic	K07133	K07133; uncharacterized protein
GC_00004208		1			dispensable											Unknown
GC_00004209				1	dispensable											Unknown
GC_00004210		1			dispensable			PF00528.22	Binding-protein-dependent transport system inner membrane component	sugar ABC transporter permease	COG1175	ABC-type sugar transport system, permease component	G	G		CytoplasmicMembrane	K17245	chiF; putative chitobiose transport system permease protein
GC_00004211		1			dispensable											Cytoplasmic
GC_00004212			1		dispensable											Unknown
GC_00004213		1			dispensable											Unknown
GC_00004214			1		dispensable			PF00012.20	Hsp70 protein	Hsp70 family protein	COG0443	Molecular chaperone DnaK (HSP70)	O	O		Cytoplasmic	K04043	dnaK, HSPA9; molecular chaperone DnaK
GC_00004215			1		dispensable			PF05257.16	CHAP domain	CHAP domain-containing protein	COG0741	Soluble lytic murein transglycosylase and related regulatory proteins (some contain LysM/invasin domains)	M	M	GH23	Unknown
GC_00004216		1			dispensable											Cytoplasmic
GC_00004217	1				dispensable			PF01610.17	Transposase	ISL3 family transposase	COG3464	Transposase	X	X		Cytoplasmic	K07485	K07485; transposase
GC_00004218		1			dispensable			PF04221.12	RelB antitoxin	type II toxin-antitoxin system RelB/DinJ family antitoxin	COG3077	Antitoxin component of the RelBE or YafQ-DinJ toxin-antitoxin module	V	V		Unknown	K07473	dinJ; DNA-damage-inducible protein J
GC_00004219		1			dispensable											Unknown
GC_00004220			1		dispensable											Unknown
GC_00004221	1				dispensable			PF08861.10	Domain of unknown function DUF1828	DUF1828 domain-containing protein						Cytoplasmic
GC_00004222		1			dispensable			PF00535.26	Glycosyl transferase family 2	glycosyltransferase					GT2	Cytoplasmic
GC_00004223		1			dispensable			PF16569.5	Gram-positive pilin backbone subunit 2, Cna-B-like domain	isopeptide-forming domain-containing fimbrial protein	COG4932	Uncharacterized surface anchored protein	S	S		Cellwall
GC_00004224	1				dispensable			PF02086.15	D12 class N6 adenine-specific DNA methyltransferase	DNA adenine methylase	COG0338	Site-specific DNA-adenine methylase	L	L		Cytoplasmic	K06223	dam; DNA adenine methylase [EC:2.1.1.72]
GC_00004225	1				dispensable					3,4-dihydroxy-2-butanone 4-phosphate synthase						Unknown
GC_00004226				1	dispensable											Unknown
GC_00004227			1		dispensable			PF01580.18	FtsK/SpoIIIE family	DNA translocase FtsK	COG1674	DNA segregation ATPase FtsK/SpoIIIE and related proteins	D	D		CytoplasmicMembrane	K03466	ftsK, spoIIIE; DNA segregation ATPase FtsK/SpoIIIE, S-DNA-T family
GC_00004228	1				dispensable											Unknown
GC_00004229				1	dispensable											CytoplasmicMembrane
GC_00004230		1			dispensable											Unknown
GC_00004231		1			dispensable											Cytoplasmic
GC_00004232				1	dispensable											Extracellular
GC_00004233			1		dispensable			PF02467.16	Transcription factor WhiB							Unknown
GC_00004234		1			dispensable											Unknown
GC_00004235		1			dispensable			PF12957.7	Domain of unknown function (DUF3846)	DUF3846 domain-containing protein						Unknown
GC_00004236		1			dispensable			PF14897.6	EpsG family							CytoplasmicMembrane
GC_00004237			1		dispensable			PF12844.7	Helix-turn-helix domain	helix-turn-helix transcriptional regulator						Cytoplasmic
GC_00004238		1			dispensable											Cytoplasmic
GC_00004239				1	dispensable			PF00589.22	Phage integrase family	site-specific integrase	COG0582	Integrase	X|L	X|L		Cytoplasmic
GC_00004240		1			dispensable											Cytoplasmic
GC_00004241			1		dispensable			PF08667.10	BetR domain	XRE family transcriptional regulator						Unknown
GC_00004242			1		dispensable			PF12687.7	Protein of unknown function (DUF3801)	DUF3801 domain-containing protein						Cytoplasmic
GC_00004243		1			dispensable						COG3886	HKD family nuclease	L	L		CytoplasmicMembrane
GC_00004244			1		dispensable											Unknown
GC_00004245		1			dispensable						COG3664	Beta-xylosidase	G	G	CBM35+GH39	Extracellular
GC_00004246		1			dispensable											Extracellular
GC_00004247	1				dispensable											Cytoplasmic
GC_00004248	1				dispensable											Cytoplasmic
GC_00004249	1				dispensable											Unknown
GC_00004250		1			dispensable											Cytoplasmic
GC_00004251			1		dispensable											Unknown
GC_00004252		1			dispensable			PF00528.22	Binding-protein-dependent transport system inner membrane component	carbohydrate ABC transporter permease	COG0395	ABC-type glycerol-3-phosphate transport system, permease component	G	G		CytoplasmicMembrane	K17246	chiG; putative chitobiose transport system permease protein
GC_00004253			1		dispensable											Cytoplasmic
GC_00004254			1		dispensable											Unknown
GC_00004255		1			dispensable					oligosaccharide repeat unit polymerase						CytoplasmicMembrane
GC_00004256	1				dispensable											Unknown
GC_00004257			1		dispensable											Unknown
GC_00004258	1				dispensable			PF14897.6	EpsG family	EpsG family protein						CytoplasmicMembrane
GC_00004259	1				dispensable											Unknown
GC_00004260	1				dispensable			PF10117.9	McrBC 5-methylcytosine restriction system component		COG4268	5-methylcytosine-specific restriction endonuclease McrBC, regulatory subunit McrC	V	V		Cytoplasmic
GC_00004261	1				dispensable											Cytoplasmic
GC_00004262		1			dispensable											Unknown
GC_00004263				1	dispensable											Cytoplasmic
GC_00004264			1		dispensable			PF00528.22	Binding-protein-dependent transport system inner membrane component	sugar ABC transporter permease	COG1175	ABC-type sugar transport system, permease component	G	G		CytoplasmicMembrane	K10241	cebF; cellobiose transport system permease protein
GC_00004265			1		dispensable											Cytoplasmic
GC_00004266			1		dispensable											CytoplasmicMembrane
GC_00004267		1			dispensable						COG0270|COG0270	Site-specific DNA-cytosine methylase|Site-specific DNA-cytosine methylase	L	L		Cytoplasmic
GC_00004268			1		dispensable			PF13830.6	Domain of unknown function (DUF4192)	DUF4192 family protein						Cytoplasmic
GC_00004269		1			dispensable			PF13377.6	Periplasmic binding protein-like domain	LacI family transcriptional regulator	COG1609	DNA-binding transcriptional regulator, LacI/PurR family	K	K		Cytoplasmic
GC_00004270			1		dispensable											Unknown
GC_00004271		1			dispensable											Cytoplasmic
GC_00004272		1			dispensable											Cytoplasmic
GC_00004273	1				dispensable			PF01420.19	Type I restriction modification DNA specificity domain	restriction endonuclease subunit S	COG0732|COG0732	Restriction endonuclease S subunit|Restriction endonuclease S subunit	V	V		Cytoplasmic	K01154	hsdS; type I restriction enzyme, S subunit [EC:3.1.21.3]
GC_00004274			1		dispensable											Unknown
GC_00004275				1	dispensable											Unknown
GC_00004276		1			dispensable											CytoplasmicMembrane
GC_00004277				1	dispensable											Unknown
GC_00004278	1				dispensable			PF18843.1	Large polyvalent protein associated domain 28							Cytoplasmic
GC_00004279	1				dispensable											CytoplasmicMembrane
GC_00004280		1			dispensable			PF01797.16	Transposase IS200 like	IS200/IS605 family transposase (tnpA)	COG1943	REP element-mobilizing transposase RayT	X	X		Cytoplasmic	K07491	K07491; putative transposase
GC_00004281		1			dispensable											Unknown
GC_00004282			1		dispensable			PF03796.15	DnaB-like helicase C terminal domain	replicative DNA helicase (dnaB_1)	COG0305	Replicative DNA helicase	L	L		Cytoplasmic
GC_00004283			1		dispensable			PF01797.16	Transposase IS200 like	IS200/IS605 family transposase (tnpA)	COG1943	REP element-mobilizing transposase RayT	X	X		Cytoplasmic	K07491	K07491; putative transposase
GC_00004284			1		dispensable			PF06616.11	BsuBI/PstI restriction endonuclease domain	restriction endonuclease	COG0827	Adenine-specific DNA methylase	L	L		CytoplasmicMembrane
GC_00004285			1		dispensable											Cytoplasmic
GC_00004286			1		dispensable			PF05738.13	Cna protein B-type domain	Cna B-type domain-containing protein	COG2304|COG4932	Secreted protein containing bacterial Ig-like domain and vWFA domain|Uncharacterized surface anchored protein	R|S	R|S		Cellwall
GC_00004287	1				dispensable											CytoplasmicMembrane
GC_00004288			1		dispensable											Cytoplasmic
GC_00004289			1		dispensable			PF04610.14	TrbL/VirB6 plasmid conjugal transfer protein							CytoplasmicMembrane
GC_00004290			1		dispensable			PF16509.5	TrfB plasmid transcriptional repressor	helix-turn-helix transcriptional regulator						Cytoplasmic
GC_00004291			1		dispensable											Cytoplasmic
GC_00004292			1		dispensable			PF13730.6	Helix-turn-helix domain							Cytoplasmic
GC_00004293	1				dispensable			PF05704.12	Capsular polysaccharide synthesis protein		COG3774	Mannosyltransferase OCH1 or related enzyme	M	M		Cytoplasmic
GC_00004294	1				dispensable			PF16569.5	Gram-positive pilin backbone subunit 2, Cna-B-like domain	isopeptide-forming domain-containing fimbrial protein	COG4932	Uncharacterized surface anchored protein	S	S		Cellwall
GC_00004295			1		dispensable											CytoplasmicMembrane
GC_00004296			1		dispensable											CytoplasmicMembrane
GC_00004297			1		dispensable											CytoplasmicMembrane
GC_00004298			1		dispensable											Unknown
GC_00004299			1		dispensable											Unknown
GC_00004300			1		dispensable											Cytoplasmic
GC_00004301	1				dispensable											Unknown
GC_00004302		1			dispensable			PF13280.6	WYL domain	WYL domain-containing protein						Cytoplasmic
GC_00004303		1			dispensable			PF00186.19	Dihydrofolate reductase	trimethoprim-resistant dihydrofolate reductase DfrF (dfrF)	COG0262	Dihydrofolate reductase	H	H		Cytoplasmic
GC_00004304	1				dispensable			PF02407.16	Putative viral replication protein							Cytoplasmic
GC_00004305		1			dispensable											Cytoplasmic
GC_00004306		1			dispensable					helix-turn-helix transcriptional regulator						Cytoplasmic
GC_00004307		1			dispensable											Unknown
GC_00004308			1		dispensable			PF13730.6	Helix-turn-helix domain	helix-turn-helix domain-containing protein						Cytoplasmic
GC_00004309	1				dispensable											Cytoplasmic
GC_00004310		1			dispensable											CytoplasmicMembrane
GC_00004311			1		dispensable			PF00535.26	Glycosyl transferase family 2	glycosyltransferase family 2 protein	COG1216|COG1442	Glycosyltransferase, GT2 family|Lipopolysaccharide biosynthesis protein, LPS:glycosyltransferase	M|G	M|G	GT2	CytoplasmicMembrane
GC_00004312	1				dispensable											Unknown
GC_00004313			1		dispensable											CytoplasmicMembrane
GC_00004314	1				dispensable			PF00497.20	Bacterial extracellular solute-binding proteins, family 3	transporter substrate-binding domain-containing protein	COG0834	ABC-type amino acid transport/signal transduction system, periplasmic component/domain	E|T	E|T		CytoplasmicMembrane	K16957	tcyK; L-cystine transport system substrate-binding protein
GC_00004315				1	dispensable											CytoplasmicMembrane
GC_00004316	1				dispensable											CytoplasmicMembrane
GC_00004317		1			dispensable											Unknown
GC_00004318			1		dispensable											Unknown
GC_00004319			1		dispensable			PF01510.25	N-acetylmuramoyl-L-alanine amidase	N-acetylmuramoyl-L-alanine amidase	COG3023	N-acetyl-anhydromuramyl-L-alanine amidase AmpD	M	M		Cytoplasmic
GC_00004320		1			dispensable			PF08937.11	MTH538 TIR-like domain (DUF1863)	TIR domain-containing protein						CytoplasmicMembrane
GC_00004321			1		dispensable			PF12684.7	PDDEXK-like domain of unknown function (DUF3799)	PD-(D/E)XK nuclease-like domain-containing protein						Cytoplasmic
GC_00001557		17	1		accessory	3.42058e-07	gl2									Unknown
GC_00001562		17	1		accessory	3.42058e-07	gl2									Unknown
GC_00001615		14		1	accessory	2.344e-05	gl2	PF13443.6	Cro/C1-type HTH DNA-binding domain	helix-turn-helix transcriptional regulator	COG3655	DNA-binding transcriptional regulator, XRE family	K	K		Cytoplasmic	K07727	K07727; putative transcriptional regulator
GC_00001616		14		1	accessory	2.344e-05	gl2	PF06953.11	Arsenical resistance operon trans-acting repressor ArsD	arsenite efflux transporter metallochaperone ArsD (arsD)						Cytoplasmic
GC_00001617		14		1	accessory	2.344e-05	gl2	PF10088.9	Uncharacterised protein conserved in bacteria (DUF2326)	DUF2326 domain-containing protein						Unknown
GC_00001656	13		1		accessory	1.13545e-09	gl1	PF02661.18	Fic/DOC family	Fic family protein	COG3177	Fic family protein	K	K		Cytoplasmic
GC_00001694		1	12		accessory	5.30549e-05	gl3	PF00583.25	Acetyltransferase (GNAT) family	N-acetyltransferase	COG0456	Ribosomal protein S18 acetylase RimI and related acetyltransferases	J	J		Cytoplasmic
GC_00001712	1	11			accessory	0.00112817	gl2	PF18019.1	HD domain	CRISPR-associated helicase Cas3' (cas3)	COG1203	CRISPR/Cas system-associated endonuclease/helicase Cas3	V	V		Cytoplasmic	K07012	cas3; CRISPR-associated endonuclease/helicase Cas3 [EC:3.1.-.- 3.6.4.-]
GC_00001714		11	1		accessory	0.00119647	gl2	PF13707.6	RloB-like protein	RloB domain-containing protein						Unknown
GC_00001740		10	1		accessory	0.00361935	gl2	PF13304.6	AAA domain, putative AbiEii toxin, Type IV TA system	ATP-binding protein	COG1106	ATPase/GTPase, AAA15 family	R	R		CytoplasmicMembrane	K06926	K06926; uncharacterized protein
GC_00001762	1		10		dispensable											Unknown
GC_00001805		1	9		accessory	0.00313623	gl3									Cytoplasmic
GC_00001812	9		1		dispensable	0.00280445	gl1	PF04607.17	Region found in RelA / SpoT proteins	RelA/SpoT domain-containing protein	COG0317	(p)ppGpp synthase/hydrolase, HD superfamily	T|K	T|K		CytoplasmicMembrane	K07816	E2.7.6.5X; putative GTP pyrophosphokinase [EC:2.7.6.5]
GC_00001829		1	8		accessory	0.010091	gl3			MarR family protein	COG1846	DNA-binding transcriptional regulator, MarR family	K	K		Cytoplasmic
GC_00001831		1	8		accessory	0.010091	gl3	PF06769.14	YoeB-like toxin of bacterial type II toxin-antitoxin system	Txe/YoeB family addiction module toxin	COG4115	Toxin component of the Txe-Axe toxin-antitoxin module, Txe/YoeB family	V	V		Unknown	K19158	yoeB; toxin YoeB [EC:3.1.-.-]
GC_00001837	1		8		accessory	0.00920787	gl3									CytoplasmicMembrane
GC_00001853			1	8	accessory	3.5715e-08	ps			protein	COG5340	Transcriptional regulator, predicted component of viral defense system	V	V		Cytoplasmic
GC_00001569			2	15	accessory	2.80913e-07	ps	PF13602.6	Zinc-binding dehydrogenase	protein	COG0604	NADPH:quinone reductase or related Zn-dependent oxidoreductase	C|R	C|R		Unknown
GC_00001580		14		2	accessory	5.33722e-05	gl2	PF01545.21	Cation efflux family	cation transporter	COG0053	Divalent metal cation (Fe/Co/Zn/Cd) transporter	P	P		CytoplasmicMembrane
GC_00001881	1		7		dispensable											Cytoplasmic
GC_00001885	1		7		dispensable			PF13614.6	AAA domain	chromosome partitioning ATPase (soj2)	COG1192	Cellulose biosynthesis protein BcsQ	N	N		Unknown	K03496	parA, soj; chromosome partitioning protein
GC_00001886	1		7		dispensable											Unknown
GC_00001893	1		7		dispensable											Unknown
GC_00001894		7	1		dispensable			PF09223.11	ZinT (YodA) periplasmic lipocalin-like zinc-recruitment	ZinT/AdcA family metal-binding protein	COG0803|COG3443	ABC-type Zn uptake system ZnuABC, Zn-binding component ZnuA|Periplasmic Zn/Cd-binding protein ZinT	P	P		Unknown	K09815	znuA; zinc transport system substrate-binding protein
GC_00001904			1	7	dispensable	8.19331e-07	ps	PF08681.11	Protein of unknown function (DUF1778)							Cytoplasmic
GC_00001905			7	1	dispensable	0.0255111	gl3									Cytoplasmic
GC_00001907		7		1	dispensable											Unknown
GC_00001909	1		7		dispensable			PF02086.15	D12 class N6 adenine-specific DNA methyltransferase	DNA adenine methylase	COG0338	Site-specific DNA-adenine methylase	L	L		Cytoplasmic	K06223	dam; DNA adenine methylase [EC:2.1.1.72]
GC_00001914			1	7	dispensable	8.19331e-07	ps	PF00583.25	Acetyltransferase (GNAT) family	N-acetyltransferase GCN5	COG3153	Predicted N-acetyltransferase YhbS	R	R		Cytoplasmic
GC_00001920		7	1		dispensable											CytoplasmicMembrane
GC_00001922		7	1		dispensable			PF00145.17	C-5 cytosine-specific DNA methylase	DNA (cytosine-5-)-methyltransferase (dcm)	COG0270	Site-specific DNA-cytosine methylase	L	L		Cytoplasmic	K00558	DNMT1, dcm; DNA (cytosine-5)-methyltransferase 1 [EC:2.1.1.37]
GC_00001927		1		7	dispensable	8.24916e-07	ps	PF00580.21	UvrD/REP helicase N-terminal domain	UvrD/REP helicase	COG0210|COG2887	Superfamily I DNA or RNA helicase|RecB family exonuclease	L	L		Cytoplasmic	K03657	uvrD, pcrA; DNA helicase II / ATP-dependent DNA helicase PcrA [EC:3.6.4.12]
GC_00001611	13	1		1	accessory	5.31374e-08	gl1									Unknown
GC_00001618	13		2		accessory	6.38804e-09	gl1	PF01934.17	Protein of unknown function DUF86	DUF86 domain-containing protein	COG2361	Uncharacterized conserved protein, contains HEPN domain	S	S		Cytoplasmic
GC_00001619	13	1	1		accessory	7.86981e-09	gl1	PF00106.25	short chain dehydrogenase	SDR family oxidoreductase	COG1028	NAD(P)-dependent dehydrogenase, short-chain alcohol dehydrogenase family	R|Q|I	R|Q|I		Cytoplasmic
GC_00001634		13		2	accessory	0.000198637	gl2									CytoplasmicMembrane
GC_00001640		13		2	accessory	0.000198637	gl2	PF02374.15	Anion-transporting ATPase	arsenical pump-driving ATPase (arsA)	COG0003|COG0003	Anion-transporting ATPase, ArsA/GET3 family|Anion-transporting ATPase, ArsA/GET3 family	P	P		Cytoplasmic	K01551	arsA, ASNA1, GET3; arsenite/tail-anchored protein-transporting ATPase [EC:7.3.2.7 7.3.-.-]
GC_00001642		13		2	accessory	0.000198637	gl2	PF13683.6	Integrase core domain	DDE-type integrase/transposase/recombinase	COG2801|COG3415	Transposase InsO and inactivated derivatives|Transposase	X	X		Unknown
GC_00001651		12	2		accessory	0.00120837	gl2	PF13304.6	AAA domain, putative AbiEii toxin, Type IV TA system	AAA family ATPase	COG3910	Predicted ATPase	R	R		CytoplasmicMembrane
GC_00001655	1	1	12		accessory	0.000249936	gl3									Cytoplasmic
GC_00001657	1	1	12		accessory	0.000249936	gl3									Cytoplasmic
GC_00001945	6	1			dispensable	0.00280445	gl1	PF00005.27	ABC transporter	ABC transporter ATP-binding protein	COG1136	ABC-type lipoprotein export system, ATPase component	M	M		CytoplasmicMembrane	K02003	ABC.CD.A; putative ABC transport system ATP-binding protein
GC_00001946	6	1			dispensable	0.00280445	gl1	PF04205.14	FMN-binding domain	FMN-binding protein	COG3976	Uncharacterized protein, contains FMN-binding domain	R	R		Unknown
GC_00001949	6	1			dispensable	0.00280445	gl1	PF12704.7	MacB-like periplasmic core domain	ABC transporter permease	COG0577	ABC-type antimicrobial peptide transport system, permease component	V	V		CytoplasmicMembrane	K02004	ABC.CD.P; putative ABC transport system permease protein
GC_00001950	6		1		dispensable	0.00280445	gl1	PF13274.6	Protein of unknown function (DUF4065)	DUF4065 domain-containing protein	COG3600	Uncharacterized phage-associated protein	X	X		Unknown
GC_00001952	6	1			dispensable	0.00280445	gl1	PF10634.9	Fe2+ transport protein	iron transporter	COG3470	Uncharacterized protein probably involved in high-affinity Fe2+ transport	M|I	M|I		Unknown	K07230	p19, ftrA; periplasmic iron binding protein
GC_00001953	6	1			dispensable	0.00280445	gl1	PF03239.14	Iron permease FTR1 family	FTR1 family protein	COG0672	High-affinity Fe2+/Pb2+ permease	P	P		CytoplasmicMembrane	K07243	FTR, FTH1, efeU; high-affinity iron transporter
GC_00001957		6	1		dispensable			PF13377.6	Periplasmic binding protein-like domain	LacI family DNA-binding transcriptional regulator	COG1609	DNA-binding transcriptional regulator, LacI/PurR family	K	K		Cytoplasmic	K02529	lacI, galR; LacI family transcriptional regulator
GC_00001958		6	1		dispensable			PF00528.22	Binding-protein-dependent transport system inner membrane component	carbohydrate ABC transporter permease	COG0395	ABC-type glycerol-3-phosphate transport system, permease component	G	G		CytoplasmicMembrane	K02026	ABC.MS.P1; multiple sugar transport system permease protein
GC_00001959	1		6		dispensable			PF02467.16	Transcription factor WhiB							Unknown
GC_00001961	1		6		dispensable											CytoplasmicMembrane
GC_00001962	1		6		dispensable			PF00589.22	Phage integrase family	DNA integration/recombination/inversion protein	COG0582	Integrase	X|L	X|L		Cytoplasmic
GC_00001964		6	1		dispensable			PF01226.17	Formate/nitrite transporter	formate/nitrite transporter family protein	COG2116	Formate/nitrite transporter FocA, FNT family	P	P		CytoplasmicMembrane
GC_00001966	1		6		dispensable											Cytoplasmic
GC_00001974	6	1			dispensable	0.00280445	gl1	PF02687.21	FtsX-like permease family	FtsX-like permease family protein	COG0577	ABC-type antimicrobial peptide transport system, permease component	V	V		CytoplasmicMembrane	K02004	ABC.CD.P; putative ABC transport system permease protein
GC_00001975		6	1		dispensable			PF00232.18	Glycosyl hydrolase family 1	glycoside hydrolase family 1 protein	COG2723	Beta-glucosidase/6-phospho-beta-glucosidase/beta-galactosidase	G	G	GH1	Cytoplasmic	K05350	bglB; beta-glucosidase [EC:3.2.1.21]
GC_00001977	1		6		dispensable											Unknown
GC_00001978	1		6		dispensable											CytoplasmicMembrane
GC_00001980	6	1			dispensable	0.00280445	gl1	PF10080.9	Predicted membrane protein (DUF2318)	DUF2318 domain-containing protein	COG4393	Uncharacterized membrane protein	S	S		CytoplasmicMembrane
GC_00001981		6	1		dispensable			PF13416.6	Bacterial extracellular solute-binding protein	extracellular solute-binding protein	COG1653	ABC-type glycerol-3-phosphate transport system, periplasmic component	G	G		Unknown	K02027	ABC.MS.S; multiple sugar transport system substrate-binding protein
GC_00001985		1	6		dispensable					phage helicase						Cytoplasmic
GC_00001990			6	1	dispensable			PF17802.1	Prealbumin-like fold domain	cell surface protein (cna_1)	COG4932|COG4932|COG4932|COG4932|COG4932	Uncharacterized surface anchored protein|Uncharacterized surface anchored protein|Uncharacterized surface anchored protein|Uncharacterized surface anchored protein|Uncharacterized surface anchored protein	S	S		Cellwall
GC_00001991		1	6		dispensable			PF14512.6	Putative TM nitroreductase	nitroreductase	COG0778	Nitroreductase	C	C		Unknown
GC_00001994		6	1		dispensable			PF00528.22	Binding-protein-dependent transport system inner membrane component	sugar ABC transporter permease	COG1175	ABC-type sugar transport system, permease component	G	G		CytoplasmicMembrane	K02025	ABC.MS.P; multiple sugar transport system permease protein
GC_00001996	1	6			dispensable											Extracellular
GC_00002013		1	6		dispensable											Cytoplasmic
GC_00002014	6	1			dispensable	0.00280445	gl1	PF02424.15	ApbE family	FAD:protein FMN transferase	COG1477	Thiamine biosynthesis lipoprotein ApbE	H	H		Cytoplasmic	K03734	apbE; FAD:protein FMN transferase [EC:2.7.1.180]
GC_00002020		6	1		dispensable			PF12728.7	Helix-turn-helix domain	helix-turn-helix domain-containing protein						Cytoplasmic
GC_00002021	1	6			dispensable			PF09355.10	Phage protein Gp19/Gp15/Gp42							Unknown
GC_00002022		1		6	dispensable	1.65226e-05	ps	PF12705.7	PD-(D/E)XK nuclease superfamily	DNA helicase	COG0210|COG0210|COG2887	Superfamily I DNA or RNA helicase|Superfamily I DNA or RNA helicase|RecB family exonuclease	L	L		CytoplasmicMembrane
GC_00001678	1	1	11		accessory	0.0010783	gl3									Unknown
GC_00001555		15	3		accessory	6.92009e-05	gl2	PF14602.6	Hexapeptide repeat of succinyl-transferase	sugar O-acetyltransferase	COG0110	Acetyltransferase (isoleucine patch superfamily)	R	R		Cytoplasmic	K00661	maa; maltose O-acetyltransferase [EC:2.3.1.79]
GC_00001707		10	1	1	accessory	0.0113917	gl2	PF00528.22	Binding-protein-dependent transport system inner membrane component	sugar ABC transporter permease	COG1175	ABC-type sugar transport system, permease component	G	G		CytoplasmicMembrane	K02025	ABC.MS.P; multiple sugar transport system permease protein
GC_00001708		10	1	1	accessory	0.0113917	gl2	PF01547.25	Bacterial extracellular solute-binding protein	sugar ABC transporter substrate-binding protein	COG1653	ABC-type glycerol-3-phosphate transport system, periplasmic component	G	G		CytoplasmicMembrane	K02027	ABC.MS.S; multiple sugar transport system substrate-binding protein
GC_00001711		10	1	1	accessory	0.0113917	gl2	PF00528.22	Binding-protein-dependent transport system inner membrane component	carbohydrate ABC transporter permease	COG0395	ABC-type glycerol-3-phosphate transport system, permease component	G	G		CytoplasmicMembrane	K02026	ABC.MS.P1; multiple sugar transport system permease protein
GC_00001713		10	1	1	accessory	0.0113917	gl2	PF13377.6	Periplasmic binding protein-like domain	LacI family transcriptional regulator	COG1609	DNA-binding transcriptional regulator, LacI/PurR family	K	K		Cytoplasmic
GC_00002051	1		5		dispensable			PF00535.26	Glycosyl transferase family 2	glycosyl transferase, family 2	COG1215	Glycosyltransferase, catalytic subunit of cellulose synthase and poly-beta-1,6-N-acetylglucosamine synthase	N	N	GT2	CytoplasmicMembrane
GC_00002033	1		5		dispensable											Unknown
GC_00002034		1	5		dispensable			PF09355.10	Phage protein Gp19/Gp15/Gp42	phage protein						Unknown
GC_00002036	1		5		dispensable											CytoplasmicMembrane
GC_00002040	1		5		dispensable											Unknown
GC_00002043	1		5		dispensable					membrane associated protein						Extracellular
GC_00002087	1		5		dispensable			PF01464.20	Transglycosylase SLT domain	transglycosylase	COG0741|COG3942	Soluble lytic murein transglycosylase and related regulatory proteins (some contain LysM/invasin domains)|Surface antigen	M	M	GH23	Unknown
GC_00002053	1		5		dispensable			PF13730.6	Helix-turn-helix domain							Cytoplasmic
GC_00002054		1	5		dispensable			PF01844.23	HNH endonuclease	HNH nuclease	COG1403	5-methylcytosine-specific restriction endonuclease McrA	V	V		Cytoplasmic
GC_00002059	1		5		dispensable											Unknown
GC_00002063		1	5		dispensable					phage terminase large subunit (xtmB)	COG4626	Phage terminase-like protein, large subunit, contains N-terminal HTH domain	X	X		Cytoplasmic
GC_00002066	1		5		dispensable			PF05713.11	Bacterial mobilisation protein (MobC)	mobilization protein						Unknown
GC_00002067		1	5		dispensable											Unknown
GC_00002069	1		5		dispensable											Cytoplasmic
GC_00002071		1	5		dispensable			PF05133.14	Phage portal protein, SPP1 Gp6-like	phage portal protein						Unknown
GC_00002072		5		1	dispensable			PF00583.25	Acetyltransferase (GNAT) family	GNAT family N-acetyltransferase	COG0456	Ribosomal protein S18 acetylase RimI and related acetyltransferases	J	J		Cytoplasmic
GC_00002074	1		5		dispensable											Unknown
GC_00002076		1	5		dispensable											Unknown
GC_00002079		1	5		dispensable					phage protein						Unknown
GC_00002081	1		5		dispensable					membrane associated protein						Unknown
GC_00002082		1	5		dispensable			PF01943.17	Polysaccharide biosynthesis protein	Capsular polysaccharide repeat unit transport protein	COG2244	Membrane protein involved in the export of O-antigen and teichoic acid	M	M		CytoplasmicMembrane
GC_00002097	1		5		dispensable			PF05704.12	Capsular polysaccharide synthesis protein	capsular polysaccharide biosynthesis protein	COG3774	Mannosyltransferase OCH1 or related enzyme	M	M	GT32	Unknown
GC_00002089	1		5		dispensable											Unknown
GC_00002090	1	5			dispensable											Cytoplasmic
GC_00002091	1		5		dispensable											Unknown
GC_00002096	1		5		dispensable			PF12687.7	Protein of unknown function (DUF3801)							Unknown
GC_00002355		1	3		dispensable			PF02368.18	Bacterial Ig-like domain (group 2)	Ig-like domain-containing protein	COG5492|COG5492|COG5492|COG5492	Uncharacterized conserved protein YjdB, contains Ig-like domain|Uncharacterized conserved protein YjdB, contains Ig-like domain|Uncharacterized conserved protein YjdB, contains Ig-like domain|Uncharacterized conserved protein YjdB, contains Ig-like domain	R	R	CBM25(4)+CBM26(4)+CBM32(113)	Extracellular
GC_00002100	1		5		dispensable											Cytoplasmic
GC_00002102	1	5			dispensable											Unknown
GC_00002117		1	5		dispensable			PF13657.6	HipA N-terminal domain							Cytoplasmic
GC_00002125		5		1	dispensable			PF02498.17	BRO family, N-terminal domain	phage antirepressor KilAC domain-containing protein	COG3617|COG3645	Prophage antirepressor|Phage antirepressor protein YoqD, KilAC domain	X	X		Cytoplasmic	K07741	antB; anti-repressor protein
GC_00002126	1	5			dispensable			PF13481.6	AAA domain	AAA family ATPase	COG3598	RecA-family ATPase	L	L		Cytoplasmic
GC_00001743		2	9		accessory	0.00313623	gl3									Cytoplasmic
GC_00001752		2	9		accessory	0.00949611	gl3	PF05901.11	Excalibur calcium-binding domain							Cytoplasmic
GC_00001753		2	9		accessory	0.00949611	gl3	PF00196.19	Bacterial regulatory proteins, luxR family	response regulator transcription factor	COG2197	DNA-binding response regulator, NarL/FixJ family, contains REC and HTH domains	T|K	T|K		Cytoplasmic
GC_00001757		2	9		accessory	0.00949611	gl3									Cytoplasmic
GC_00001761		2	9		accessory	0.00949611	gl3									Unknown
GC_00001763		2	9		accessory	0.0298787	gl3									CytoplasmicMembrane
GC_00001769		9	1	1	dispensable			PF17961.1	Bacterial Ig domain		COG4932	Uncharacterized surface anchored protein	S	S		Unknown
GC_00001583	13		3		accessory	1.87916e-08	gl1	PF00528.22	Binding-protein-dependent transport system inner membrane component	ABC transporter permease	COG0601	ABC-type dipeptide/oligopeptide/nickel transport system, permease component	P|E	P|E		CytoplasmicMembrane	K02033	ABC.PE.P; peptide/nickel transport system permease protein
GC_00001585	13		3		accessory	1.87916e-08	gl1	PF00496.22	Bacterial extracellular solute-binding proteins, family 5 Middle	peptide ABC transporter substrate-binding protein	COG0747	ABC-type transport system, periplasmic component	E	E		Cellwall	K02035	ABC.PE.S; peptide/nickel transport system substrate-binding protein
GC_00001587	13		3		accessory	1.87916e-08	gl1	PF00005.27	ABC transporter	ABC transporter ATP-binding protein	COG4172	ABC-type microcin C transport system, duplicated ATPase component YejF	Q	Q		CytoplasmicMembrane	K02031	ddpD; peptide/nickel transport system ATP-binding protein
GC_00001589	13		3		accessory	1.87916e-08	gl1	PF00528.22	Binding-protein-dependent transport system inner membrane component	ABC transporter permease	COG1173	ABC-type dipeptide/oligopeptide/nickel transport system, permease component	P|E	P|E		CytoplasmicMembrane	K02034	ABC.PE.P1; peptide/nickel transport system permease protein
GC_00001601			13	3	accessory			PF12802.7	MarR family	winged helix-turn-helix transcriptional regulator	COG1846	DNA-binding transcriptional regulator, MarR family	K	K		Cytoplasmic
GC_00001799	1	8	1		dispensable											Cytoplasmic
GC_00001806		1	8	1	accessory	0.0327992	gl3			GTPase						Unknown
GC_00001808		2	8		accessory	0.0298787	gl3									Cytoplasmic
GC_00001818	8		2		accessory	0.00173615	gl1	PF16569.5	Gram-positive pilin backbone subunit 2, Cna-B-like domain	isopeptide-forming domain-containing fimbrial protein	COG4932	Uncharacterized surface anchored protein	S	S		Cellwall
GC_00001822		8	2		accessory											Unknown
GC_00002146	4		1		dispensable											Unknown
GC_00002158		1	4		dispensable			PF07751.11	Abi-like protein	Abi family protein	COG4823	Abortive infection bacteriophage resistance protein	V	V		Cytoplasmic
GC_00002159	1		4		dispensable											Cytoplasmic
GC_00002160			1	4	dispensable	0.00429741	ps									Unknown
GC_00002176	1	4			dispensable			PF09344.10	CT1975-like protein	type I-E CRISPR-associated protein Cas7/Cse4/CasC (cas7e)	COG1857	CRISPR/Cas system-associated protein Cas7, RAMP superfamily	V	V		Cytoplasmic	K19124	casC, cse4; CRISPR system Cascade subunit CasC
GC_00002178		4		1	dispensable											Cytoplasmic
GC_00002184	1		4		dispensable											Cytoplasmic
GC_00002185		4		1	dispensable			PF09827.9	CRISPR associated protein Cas2	CRISPR-associated endonuclease Cas2 (cas2)	COG1343	CRISPR/Cas system-associated endoribonuclease Cas2	V	V		Unknown	K09951	cas2; CRISPR-associated protein Cas2
GC_00002191		4		1	dispensable			PF05107.12	CRISPR-associated protein Cas7	type I-C CRISPR-associated protein Cas7/Csd2 (cas7c)	COG3649	CRISPR/Cas system type I-B associated protein Csh2, Cas7 group, RAMP superfamily	V	V		Unknown	K19118	csd2, cas7; CRISPR-associated protein Csd2
GC_00002193		1	4		dispensable			PF00872.18	Transposase, Mutator family	IS1249 family transposase	COG3677	Transposase	X	X		Cytoplasmic
GC_00002198			4	1	dispensable											Unknown
GC_00002202		4	1		dispensable											Cytoplasmic
GC_00002206		4	1		dispensable											Unknown
GC_00002207		4		1	dispensable			PF01867.16	CRISPR associated protein Cas1	type I-C CRISPR-associated endonuclease Cas1 (cas1c)	COG1518	CRISPR/Cas system-associated endonuclease Cas1	V	V		CytoplasmicMembrane	K15342	cas1; CRISP-associated protein Cas1
GC_00002226	1		4		dispensable											Unknown
GC_00002240		4		1	dispensable			PF09704.10	CRISPR-associated protein (Cas_Cas5)	type I-C CRISPR-associated protein Cas5 (cas5c)						Cytoplasmic	K19119	cas5d; CRISPR-associated protein Cas5d
GC_00002245	1	4			dispensable			PF08798.11	CRISPR associated protein	type I-E CRISPR-associated protein Cas6/Cse3/CasE (cas6e)						Cytoplasmic	K19126	casE, cse3; CRISPR system Cascade subunit CasE
GC_00002248		4		1	dispensable			PF00270.29	DEAD/DEAH box helicase	CRISPR-associated helicase Cas3' (cas3)	COG1203|COG1418	CRISPR/Cas system-associated endonuclease/helicase Cas3|HD superfamily phosphodieaserase, includes HD domain of RNase Y	V|J|R	V|J|R		Cytoplasmic	K07012	cas3; CRISPR-associated endonuclease/helicase Cas3 [EC:3.1.-.- 3.6.4.-]
GC_00002249		4		1	dispensable			PF09709.10	CRISPR-associated protein (Cas_Csd1)	type I-C CRISPR-associated protein Cas8c/Csd1 (cas8c)						Cytoplasmic	K19117	csd1, cas8c; CRISPR-associated protein Csd1
GC_00002252	1	4			dispensable			PF09485.10	CRISPR-associated protein Cse2 (CRISPR_cse2)	type I-E CRISPR-associated protein Cse2/CasB						Unknown	K19046	casB, cse2; CRISPR system Cascade subunit CasB
GC_00002259	1	4			dispensable			PF09414.10	RNA ligase	2'-5' RNA ligase						Cytoplasmic
GC_00002266		4		1	dispensable			PF01930.17	Domain of unknown function DUF83	CRISPR-associated protein Cas4 (cas4)	COG1468	CRISPR/Cas system-associated exonuclease Cas4, RecB family	V	V		Cytoplasmic	K07464	cas4; CRISPR-associated exonuclease Cas4 [EC:3.1.12.1]
GC_00002270		4		1	dispensable			PF09250.11	Bifunctional DNA primase/polymerase, N-terminal							Cytoplasmic
GC_00002286		4	1		dispensable											Cytoplasmic
GC_00002288	1	4			dispensable			PF09704.10	CRISPR-associated protein (Cas_Cas5)	type I-E CRISPR-associated protein Cas5/CasD (cas5e)						Cytoplasmic	K19125	casD, cse5; CRISPR system Cascade subunit CasD
GC_00002295		4	1		dispensable											Unknown
GC_00002301	1	4			dispensable			PF09481.10	CRISPR-associated protein Cse1 (CRISPR_cse1)	type I-E CRISPR-associated protein Cse1/CasA (casA)	COG1203	CRISPR/Cas system-associated endonuclease/helicase Cas3	V	V		Cytoplasmic	K19123	casA, cse1; CRISPR system Cascade subunit CasA
GC_00002321		4	1		dispensable											Cytoplasmic
GC_00002322	1	4			dispensable			PF00589.22	Phage integrase family	tyrosine-type recombinase/integrase	COG4974	Site-specific recombinase XerD	L	L		Cytoplasmic
GC_00002326		4	1		dispensable			PF02498.17	BRO family, N-terminal domain		COG3645	Phage antirepressor protein YoqD, KilAC domain	X	X		Cytoplasmic	K07741	antB; anti-repressor protein
GC_00001531	15	4			accessory	4.07298e-05	gl1									Unknown
GC_00001671		11	2	1	accessory	0.0319705	gl2									Cytoplasmic
GC_00001674		11	2	1	accessory	0.0319705	gl2	PF00589.22	Phage integrase family	site-specific integrase	COG4974	Site-specific recombinase XerD	L	L		Cytoplasmic
GC_00001553		14	1	3	accessory			PF01022.20	Bacterial regulatory protein, arsR family	winged helix-turn-helix transcriptional regulator	COG0640	DNA-binding transcriptional regulator, ArsR family	K	K		Cytoplasmic	K21885	cmtR; ArsR family transcriptional regulator, cadmium/lead-responsive transcriptional repressor
GC_00001845		7	1	1	accessory											Cytoplasmic
GC_00001857	1	7	1		accessory					heavy metal transporter						Unknown
GC_00001860		2	7		accessory			PF13173.6	AAA domain	ATP-binding protein	COG1373	Predicted ATPase, AAA+ superfamily	R	R		Cytoplasmic	K07133	K07133; uncharacterized protein
GC_00001866	1	7	1		accessory			PF05133.14	Phage portal protein, SPP1 Gp6-like	phage portal protein						Unknown
GC_00001680	1	10	2		accessory	0.0125514	gl2	PF00149.28	Calcineurin-like phosphoesterase	metallophosphoesterase family protein	COG1409|COG1409	3',5'-cyclic AMP phosphodiesterase CpdA|3',5'-cyclic AMP phosphodiesterase CpdA	T	T		Cytoplasmic
GC_00001564		4	13		accessory	0.00141688	gl3	PF00005.27	ABC transporter	ATP-binding cassette domain-containing protein	COG1136	ABC-type lipoprotein export system, ATPase component	M	M		CytoplasmicMembrane
GC_00001566		4	13		accessory	0.000367477	gl3	PF13191.6	AAA ATPase domain	protein	COG1672	Predicted ATPase, archaeal AAA+ ATPase superfamily	R	R		Cytoplasmic
GC_00001574		13	3	1	accessory	0.0248571	gl2									Unknown
GC_00001528	1	15	3	1	accessory	0.0105391	gl2									Unknown
GC_00001584	12		4		accessory	5.30621e-07	gl1	PF00005.27	ABC transporter	ABC transporter ATP-binding protein	COG1131	ABC-type multidrug transport system, ATPase component	V	V		CytoplasmicMembrane	K01990	ABC-2.A; ABC-2 type transport system ATP-binding protein
GC_00001590	12		4		accessory	5.30621e-07	gl1	PF12698.7	ABC-2 family transporter protein	ABC transporter permease	COG0842	ABC-type multidrug transport system, permease component	V	V		CytoplasmicMembrane	K01992	ABC-2.P; ABC-2 type transport system permease protein
GC_00001595	12		4		accessory	5.30621e-07	gl1			TetR/AcrR family transcriptional regulator						Cytoplasmic
GC_00001608		12	3	1	accessory	0.0248571	gl2									Cytoplasmic
GC_00001609		12	3	1	accessory	0.0248571	gl2									CytoplasmicMembrane
GC_00001706		3		9	accessory	7.19978e-08	ps	PF06993.12	Protein of unknown function (DUF1304)	transmembrane protein	COG3759	Uncharacterized membrane protein	S	S		CytoplasmicMembrane	K08987	K08987; putative membrane protein
GC_00001882	2		6		dispensable											Unknown
GC_00001890	2		6		dispensable			PF12666.7	PrgI family protein	PrgI family protein						CytoplasmicMembrane
GC_00001912	2		6		dispensable			PF02534.14	Type IV secretory system Conjugative DNA transfer	Conjugal transfer protein TraG (traG)	COG3505	Type IV secretory pathway, VirD4 component, TraG/TraD family ATPase	U	U		Unknown	K03205	virD4, lvhD4; type IV secretion system protein VirD4 [EC:7.4.2.8]
GC_00001915	2		6		dispensable			PF01935.17	Helicase HerA, central domain	truncated type IV secretory pathway VirB4 component protein (virB4)	COG3451	Type IV secretory pathway, VirB4 component	U	U		CytoplasmicMembrane
GC_00001917	1	6		1	dispensable											Cytoplasmic
GC_00001918	2		6		dispensable			PF04610.14	TrbL/VirB6 plasmid conjugal transfer protein	TrbL/VirB6 plasmid conjugal transfer protein						CytoplasmicMembrane
GC_00001925	1	6	1		dispensable			PF01381.22	Helix-turn-helix	helix-turn-helix transcriptional regulator	COG1813	Archaeal ribosome-binding protein aMBF1, putative translation factor, contains Zn-ribbon and HTH domains	J	J		Cytoplasmic
GC_00001935			2	6	dispensable	9.38731e-05	ps	PF00664.23	ABC transporter transmembrane region	ABC transporter ATP-binding protein	COG1132	ABC-type multidrug transport system, ATPase and permease component	V	V		CytoplasmicMembrane	K18887	efrA, efrE; ATP-binding cassette, subfamily B, multidrug efflux pump
GC_00001939		6	1	1	dispensable											Cytoplasmic
GC_00001941		6	2		dispensable			PF16945.5	Putative lactococcus lactis phage r1t holin	holin						CytoplasmicMembrane
GC_00002348	3		1		dispensable											Cytoplasmic
GC_00002349		1	3		dispensable											Cytoplasmic
GC_00002351	1		3		dispensable			PF00440.23	Bacterial regulatory proteins, tetR family	TetR/AcrR family transcriptional regulator	COG1309	DNA-binding transcriptional regulator, AcrR family	K	K		Cytoplasmic
GC_00002353		3	1		dispensable			PF13560.6	Helix-turn-helix domain	helix-turn-helix domain-containing protein						Cytoplasmic
GC_00002354	1			3	dispensable											Unknown
GC_00002356		3		1	dispensable			PF07944.12	Beta-L-arabinofuranosidase, GH127	glycoside hydrolase family 127 protein	COG3533	Uncharacterized conserved protein, DUF1680 family	S	S	GH127	Cytoplasmic	K09955	K09955; uncharacterized protein
GC_00002368		3		1	dispensable			PF07859.13	alpha/beta hydrolase fold	alpha/beta hydrolase	COG0657	Acetyl esterase/lipase	I	I	CE10	Unknown
GC_00002358		3		1	dispensable			PF13377.6	Periplasmic binding protein-like domain	LacI family transcriptional regulator	COG1609	DNA-binding transcriptional regulator, LacI/PurR family	K	K		Cytoplasmic
GC_00002367	3	1			dispensable			PF00528.22	Binding-protein-dependent transport system inner membrane component	sugar ABC transporter permease	COG1175	ABC-type sugar transport system, permease component	G	G		CytoplasmicMembrane	K02025	ABC.MS.P; multiple sugar transport system permease protein
GC_00002373		3		1	dispensable			PF16499.5	Alpha galactosidase A	glycoside hydrolase family 27 protein	COG1501	Alpha-glucosidase, glycosyl hydrolase family GH31	G	G	GH27	Unknown	K07407	E3.2.1.22B, galA, rafA; alpha-galactosidase [EC:3.2.1.22]
GC_00002371		3		1	dispensable											Unknown
GC_00002377		3		1	dispensable			PF06964.12	Alpha-L-arabinofuranosidase C-terminal domain	alpha-L-arabinofuranosidase	COG3534	Alpha-L-arabinofuranosidase	G	G	GH51	Extracellular
GC_00002375		3		1	dispensable			PF12833.7	Helix-turn-helix domain	AraC family transcriptional regulator	COG2207	AraC-type DNA-binding domain and AraC-containing proteins	K	K		Cytoplasmic
GC_00002393		3		1	dispensable			PF04616.14	Glycosyl hydrolases family 43	arabinan endo-1,5-alpha-L-arabinosidase	COG3507	Beta-xylosidase	G	G	GH43_4	Unknown	K06113	abnA; arabinan endo-1,5-alpha-L-arabinosidase [EC:3.2.1.99]
GC_00002378	1			3	dispensable											Cytoplasmic
GC_00002379		1	3		dispensable					GIY-YIG nuclease family protein						Cytoplasmic
GC_00002380	1			3	dispensable			PF00589.22	Phage integrase family	site-specific integrase	COG0582	Integrase	X|L	X|L		Cytoplasmic
GC_00002381	1		3		dispensable			PF00561.20	alpha/beta hydrolase fold	alpha/beta hydrolase	COG0429|COG0596	Predicted hydrolase of the alpha/beta-hydrolase fold|Pimeloyl-ACP methyl ester carboxylesterase	H|R	H|R		Cytoplasmic
GC_00002382	1			3	dispensable			PF12728.7	Helix-turn-helix domain	helix-turn-helix domain-containing protein						Unknown
GC_00002384			3	1	dispensable					cell division protein	COG1196	Chromosome segregation ATPase	D	D		Cytoplasmic
GC_00002385		1		3	dispensable	0.0497022	ps	PF01943.17	Polysaccharide biosynthesis protein	flippase (wzx)	COG2244	Membrane protein involved in the export of O-antigen and teichoic acid	M	M		CytoplasmicMembrane
GC_00002390			3	1	dispensable											Cytoplasmic
GC_00002391			1	3	dispensable	0.0482959	ps	PF04326.14	Putative DNA-binding domain	DeoR family transcriptional regulator	COG1414|COG2865	DNA-binding transcriptional regulator, IclR family|Predicted transcriptional regulator, contains HTH domain	K	K		Cytoplasmic	K03655	recG; ATP-dependent DNA helicase RecG [EC:3.6.4.12]
GC_00002392		1	3		dispensable											Unknown
GC_00002506		3	1		dispensable			PF01476.20	LysM domain	LysM peptidoglycan-binding domain-containing protein	COG1388|COG1388|COG3757	LysM repeat|LysM repeat|Lyzozyme M1 (1,4-beta-N-acetylmuramidase), GH25 family	M	M	GH25(36)	Cellwall
GC_00002397	3	1			dispensable			PF00528.22	Binding-protein-dependent transport system inner membrane component	carbohydrate ABC transporter permease	COG0395	ABC-type glycerol-3-phosphate transport system, permease component	G	G		CytoplasmicMembrane	K02026	ABC.MS.P1; multiple sugar transport system permease protein
GC_00002398			3	1	dispensable			PF13460.6	NAD(P)H-binding	NAD(P)H-binding protein	COG0702	Uncharacterized conserved protein YbjT, contains NAD(P)-binding and DUF2867 domains	R	R		CytoplasmicMembrane
GC_00002400	3	1			dispensable			PF13377.6	Periplasmic binding protein-like domain	LacI family DNA-binding transcriptional regulator	COG1609	DNA-binding transcriptional regulator, LacI/PurR family	K	K		Cytoplasmic
GC_00002401			3	1	dispensable											CytoplasmicMembrane
GC_00002402		3	1		dispensable			PF12728.7	Helix-turn-helix domain	helix-turn-helix domain-containing protein						Unknown
GC_00002405			3	1	dispensable											Unknown
GC_00002406	1		3		dispensable			PF01555.18	DNA methylase	adenine specific DNA methylase Mod	COG2189	Adenine specific DNA methylase Mod	L	L		Cytoplasmic	K07316	mod; adenine-specific DNA-methyltransferase [EC:2.1.1.72]
GC_00002407	1		3		dispensable			PF08667.10	BetR domain							Unknown
GC_00002408			3	1	dispensable			PF01816.17	Leucine rich repeat variant	AbrB family transcriptional regulator						Unknown
GC_00002409		3		1	dispensable											Cytoplasmic
GC_00002410	1			3	dispensable											CytoplasmicMembrane
GC_00002411	3	1			dispensable			PF13416.6	Bacterial extracellular solute-binding protein	extracellular solute-binding protein	COG1653	ABC-type glycerol-3-phosphate transport system, periplasmic component	G	G		Unknown	K02027	ABC.MS.S; multiple sugar transport system substrate-binding protein
GC_00002414	1	3			dispensable											Unknown
GC_00002417		1		3	dispensable	0.0497022	ps	PF01757.22	Acyltransferase family	proline symporter						CytoplasmicMembrane
GC_00002424		3	1		dispensable			PF04230.13	Polysaccharide pyruvyl transferase	polysaccharide pyruvyl transferase family protein	COG2327	Polysaccharide pyruvyl transferase family protein WcaK	M	M		Cytoplasmic
GC_00002425			3	1	dispensable											Unknown
GC_00002430		3	1		dispensable											Cytoplasmic
GC_00002432		3	1		dispensable											Cytoplasmic
GC_00002433		3		1	dispensable											Unknown
GC_00002437		3	1		dispensable											Cytoplasmic
GC_00002439	1		3		dispensable											Cytoplasmic
GC_00002443		3	1		dispensable											Cytoplasmic
GC_00002447		3	1		dispensable			PF08843.11	Nucleotidyl transferase AbiEii toxin, Type IV TA system	nucleotidyl transferase AbiEii/AbiGii toxin family protein						Cytoplasmic
GC_00002448	1		3		dispensable			PF12682.7	Flavodoxin	flavodoxin	COG0716	Flavodoxin	C	C		Unknown
GC_00002449		3	1		dispensable			PF01844.23	HNH endonuclease	HNH endonuclease	COG1403	5-methylcytosine-specific restriction endonuclease McrA	V	V		Cytoplasmic
GC_00002451		3	1		dispensable			PF00149.28	Calcineurin-like phosphoesterase	metallophosphoesterase	COG4186	Calcineurin-like phosphoesterase superfamily protein	R	R		Cytoplasmic
GC_00002452		1	3		dispensable			PF17998.1	Cell surface antigen I/II C2 terminal domain							Cytoplasmic
GC_00002454		3	1		dispensable			PF03374.14	Phage antirepressor protein KilAC domain	phage antirepressor KilAC domain-containing protein	COG3617|COG3645	Prophage antirepressor|Phage antirepressor protein YoqD, KilAC domain	X	X		Cytoplasmic	K07741	antB; anti-repressor protein
GC_00002461	3		1		dispensable											Cytoplasmic
GC_00002462		3	1		dispensable			PF09511.10	RNA ligase	AAA family ATPase	COG0639|COG4639|COG5324	Diadenosine tetraphosphatase ApaH/serine/threonine protein phosphatase, PP2A family|Predicted kinase|tRNA splicing ligase	T|J|R	T|J|R		Cytoplasmic
GC_00002463		3	1		dispensable											Unknown
GC_00002465	1	3			dispensable			PF13443.6	Cro/C1-type HTH DNA-binding domain	helix-turn-helix transcriptional regulator						Cytoplasmic
GC_00002466		3	1		dispensable											Unknown
GC_00002468	1	3			dispensable											Cytoplasmic
GC_00002469		3	1		dispensable					HNH endonuclease	COG2356	Endonuclease I	L	L		Unknown
GC_00002470	1		3		dispensable			PF03466.20	LysR substrate binding domain	LysR family transcriptional regulator	COG0583	DNA-binding transcriptional regulator, LysR family	K	K		Cytoplasmic
GC_00002471	1		3		dispensable											Unknown
GC_00002472	1	3			dispensable											Unknown
GC_00002473		3		1	dispensable			PF07669.11	Eco57I restriction-modification methylase	Eco57I restriction-modification methylase domain-containing protein	COG0827	Adenine-specific DNA methylase	L	L		Cytoplasmic	K07317	K07317; adenine-specific DNA-methyltransferase [EC:2.1.1.72]
GC_00002475		3	1		dispensable											Cytoplasmic
GC_00002477	1	3			dispensable											Cytoplasmic
GC_00002478	1		3		dispensable											Cytoplasmic
GC_00002481		3	1		dispensable			PF01757.22	Acyltransferase family	acyltransferase family protein	COG1835|COG1835|COG2755	Peptidoglycan/LPS O-acetylase OafA/YrhL, contains acyltransferase and SGNH-hydrolase domains|Peptidoglycan/LPS O-acetylase OafA/YrhL, contains acyltransferase and SGNH-hydrolase domains|Lysophospholipase L1 or related esterase	M|E	M|E		CytoplasmicMembrane
GC_00002482		1	3		dispensable											Cytoplasmic
GC_00002483			1	3	dispensable	0.0482959	ps									Unknown
GC_00002485	1		3		dispensable			PF05866.11	Endodeoxyribonuclease RusA	RusA family crossover junction endodeoxyribonuclease	COG4570	Holliday junction resolvase RusA (prophage-encoded endonuclease)	L	L		Cytoplasmic
GC_00002489		1	3		dispensable					helix-turn-helix transcriptional regulator						Cytoplasmic
GC_00002494	3			1	dispensable											Cytoplasmic
GC_00002497		3	1		dispensable			PF02498.17	BRO family, N-terminal domain		COG3617	Prophage antirepressor	X	X		Cytoplasmic	K07741	antB; anti-repressor protein
GC_00002498			3	1	dispensable											Cytoplasmic
GC_00002503	1		3		dispensable											Unknown
GC_00002529		1	3		dispensable			PF01055.26	Glycosyl hydrolases family 31	alpha-glucosidase	COG1501	Alpha-glucosidase, glycosyl hydrolase family GH31	G	G	GH31	Cytoplasmic
GC_00002508	1		3		dispensable											CytoplasmicMembrane
GC_00002511		3	1		dispensable			PF09479.10	Listeria-Bacteroides repeat domain (List_Bact_rpt)	InlB B-repeat-containing protein						Unknown
GC_00002512	3			1	dispensable			PF12728.7	Helix-turn-helix domain	helix-turn-helix domain-containing protein						Unknown
GC_00002513		1	3		dispensable											CytoplasmicMembrane
GC_00002522	3			1	dispensable			PF18135.1	Type ISP C-terminal specificity domain		COG0286|COG0610|COG4889	Type I restriction-modification system, DNA methylase subunit|Type I site-specific restriction-modification system, R (restriction) subunit and related helicases ...|Predicted helicase	R|V	R|V		Cytoplasmic
GC_00002523	1		3		dispensable			PF02129.18	X-Pro dipeptidyl-peptidase (S15 family)	alpha/beta hydrolase	COG1073	Fermentation-respiration switch protein FrsA, has esterase activity, DUF1100 family	T	T		Unknown	K06889	K06889; uncharacterized protein
GC_00002528	3			1	dispensable											Cytoplasmic
GC_00001644		3	1	11	dispensable			PF04616.14	Glycosyl hydrolases family 43		COG3507	Beta-xylosidase	G	G	GT43	Extracellular
GC_00002532	3			1	dispensable			PF00589.22	Phage integrase family	site-specific integrase	COG0582	Integrase	L|X	L|X		Cytoplasmic
GC_00002535	1		3		dispensable											Unknown
GC_00002536	1		3		dispensable			PF03466.20	LysR substrate binding domain	LysR family transcriptional regulator	COG0583	DNA-binding transcriptional regulator, LysR family	K	K		Cytoplasmic
GC_00001547		4	14	1	accessory	0.000348792	gl3									Cytoplasmic
GC_00001614		4	11		accessory	0.0045326	gl3	PF13347.6	MFS/sugar transport protein	MFS transporter	COG2211	Na+/melibiose symporter or related transporter	G	G		CytoplasmicMembrane	K03292	TC.GPH; glycoside/pentoside/hexuronide:cation symporter, GPH family
GC_00001620		4	11		accessory	0.0045326	gl3	PF12833.7	Helix-turn-helix domain	helix-turn-helix domain-containing protein	COG0662|COG2207	Mannose-6-phosphate isomerase, cupin superfamily|AraC-type DNA-binding domain and AraC-containing proteins	G|K	G|K		Cytoplasmic
GC_00002008	2	5			dispensable			PF00535.26	Glycosyl transferase family 2	glycosyltransferase family 2 protein	COG1216	Glycosyltransferase, GT2 family	G	G	GT2	Cytoplasmic
GC_00001643		11	3	1	accessory											Cytoplasmic
GC_00002042	2		4		dispensable			PF02485.21	Core-2/I-Branching enzyme	glycosyltransferase, family 14					GT14	Cytoplasmic
GC_00001647		4	11		accessory	0.0045326	gl3	PF13416.6	Bacterial extracellular solute-binding protein	extracellular solute-binding protein	COG1653	ABC-type glycerol-3-phosphate transport system, periplasmic component	G	G		Cytoplasmic	K02027	ABC.MS.S; multiple sugar transport system substrate-binding protein
GC_00001507		16	6		accessory	0.00013622	gl2									Unknown
GC_00001741			3	8	accessory	1.16846e-06	ps	PF02661.18	Fic/DOC family	Fic family protein	COG3177	Fic family protein	K	K		CytoplasmicMembrane
GC_00001742			3	8	accessory	1.16846e-06	ps			phosphohydrolase	COG1051	ADP-ribose pyrophosphatase YjhB, NUDIX family	F	F		CytoplasmicMembrane	K03574	mutT, NUDT15, MTH2; 8-oxo-dGTP diphosphatase [EC:3.6.1.55]
GC_00001777	8		3		accessory			PF03382.14	Mycoplasma protein of unknown function, DUF285	BspA family leucine-rich repeat surface protein	COG4932	Uncharacterized surface anchored protein	S	S		Cellwall
GC_00001778			3	8	accessory	1.16846e-06	ps									Cytoplasmic
GC_00001480		7	18		accessory	6.63811e-06	gl3	PF08433.10	Chromatin associated protein KTI12		COG0703	Shikimate kinase	E	E		Cytoplasmic
GC_00001519	1	15	4	1	accessory	0.0205728	gl2	PF01844.23	HNH endonuclease	HNH endonuclease	COG1403	5-methylcytosine-specific restriction endonuclease McrA	V	V		Unknown
GC_00001663	10	1	3		accessory	0.00307627	gl1	PF04203.13	Sortase domain	class C sortase	COG3764	Sortase (surface protein transpeptidase)	M	M		Unknown	K07284	srtA; sortase A [EC:3.4.22.70]
GC_00001668	10	1	3		accessory	0.00307627	gl1	PF05738.13	Cna protein B-type domain	Cna B-type domain-containing protein	COG4932	Uncharacterized surface anchored protein	S	S		Cellwall
GC_00001670		10	3	1	accessory											Cytoplasmic
GC_00001944		5	1	1	dispensable			PF13378.6	Enolase C-terminal domain-like	fuconate dehydratase	COG4948	L-alanine-DL-glutamate epimerase or related enzyme of enolase superfamily	M|R	M|R		Cytoplasmic	K18334	fucD; L-fuconate dehydratase [EC:4.2.1.68]
GC_00001948		5	1	1	dispensable			PF13561.6	Enoyl-(Acyl carrier protein) reductase	SDR family oxidoreductase	COG1028	NAD(P)-dependent dehydrogenase, short-chain alcohol dehydrogenase family	I|R|Q	I|R|Q		Cytoplasmic	K18333	K18333; L-fucose dehydrogenase
GC_00001951	1	1	5		dispensable											Unknown
GC_00001956		5	1	1	dispensable			PF07690.16	Major Facilitator Superfamily	MFS transporter	COG0738	Fucose permease	G	G		CytoplasmicMembrane	K02429	fucP; MFS transporter, FHS family, L-fucose permease
GC_00001965	1	1	5		dispensable											CytoplasmicMembrane
GC_00001967	1	1	5		dispensable											Cytoplasmic
GC_00001969		2	5		dispensable											Cytoplasmic
GC_00001983		5	1	1	dispensable			PF04909.14	Amidohydrolase	amidohydrolase family protein	COG3618	Predicted metal-dependent hydrolase, TIM-barrel fold	R	R		Cytoplasmic	K07046	K07046; L-fuconolactonase [EC:3.1.1.-]
GC_00001984		2	5		dispensable			PF13191.6	AAA ATPase domain	ATP-binding protein	COG1672	Predicted ATPase, archaeal AAA+ ATPase superfamily	R	R		Cytoplasmic
GC_00001988		2	5		dispensable											CytoplasmicMembrane
GC_00001992		2	5		dispensable			PF04203.13	Sortase domain	sortase family protein	COG3764	Sortase (surface protein transpeptidase)	M	M		CytoplasmicMembrane	K07284	srtA; sortase A [EC:3.4.22.70]
GC_00001997		5	1	1	dispensable			PF13377.6	Periplasmic binding protein-like domain	LacI family transcriptional regulator	COG1609	DNA-binding transcriptional regulator, LacI/PurR family	K	K		Cytoplasmic
GC_00002004		5	1	1	dispensable			PF00701.22	Dihydrodipicolinate synthetase family	dihydrodipicolinate synthase family protein	COG0329	Dihydrodipicolinate synthase/N-acetylneuraminate lyase	M|E	M|E		Cytoplasmic	K22397	yjhH, yagE; 2-dehydro-3-deoxy-D-pentonate aldolase [EC:4.1.2.28]
GC_00002007	1	5	1		dispensable			PF01503.17	Phosphoribosyl-ATP pyrophosphohydrolase							Cytoplasmic
GC_00002113	1	4	1		dispensable			PF01183.20	Glycosyl hydrolases family 25	LysM peptidoglycan-binding domain-containing protein	COG1388|COG1388|COG3757	LysM repeat|LysM repeat|Lyzozyme M1 (1,4-beta-N-acetylmuramidase), GH25 family	M	M	GH25(36)	Extracellular
GC_00002015	1	5	1		dispensable			PF04203.13	Sortase domain	class C sortase	COG3764	Sortase (surface protein transpeptidase)	M	M		Unknown	K07284	srtA; sortase A [EC:3.4.22.70]
GC_00002018		2		5	dispensable	0.00158837	ps									Unknown
GC_00002025		5	2		dispensable			PF04513.12	Baculovirus polyhedron envelope protein, PEP, C terminus	tape measure protein	COG3941|COG5412	Phage tail tape-measure protein, controls tail length|Phage-related protein	X	X		CytoplasmicMembrane
GC_00002028		2	5		dispensable											Unknown
GC_00001483	1	5	17	1	accessory	3.42099e-05	gl3	PF00528.22	Binding-protein-dependent transport system inner membrane component	carbohydrate ABC transporter permease	COG0395	ABC-type glycerol-3-phosphate transport system, permease component	G	G		CytoplasmicMembrane	K17320	lplC; putative aldouronate transport system permease protein
GC_00001484	1	5	17	1	accessory	3.42099e-05	gl3	PF00528.22	Binding-protein-dependent transport system inner membrane component	ABC transporter permease subunit	COG4209	ABC-type polysaccharide transport system, permease component	G	G		CytoplasmicMembrane	K17319	lplB; putative aldouronate transport system permease protein
GC_00001485	1	5	17	1	accessory	6.98804e-05	gl3	PF00005.27	ABC transporter	ATP-binding cassette domain-containing protein	COG1131	ABC-type multidrug transport system, ATPase component	V	V		CytoplasmicMembrane	K01990	ABC-2.A; ABC-2 type transport system ATP-binding protein
GC_00001487	1	5	17	1	accessory	3.42099e-05	gl3			ABC transporter substrate-binding protein	COG1653	ABC-type glycerol-3-phosphate transport system, periplasmic component	G	G		Unknown	K17318	K17318, lplA; putative aldouronate transport system substrate-binding protein
GC_00002140		4	1	1	dispensable			PF01183.20	Glycosyl hydrolases family 25	LysM peptidoglycan-binding domain-containing protein	COG1388|COG1388|COG3757	LysM repeat|LysM repeat|Lyzozyme M1 (1,4-beta-N-acetylmuramidase), GH25 family	M	M	GH25(36)+CBM50(133)	Cellwall	K07273	acm; lysozyme
GC_00002616	2		1		dispensable			PF00395.20	S-layer homology domain						GH25(90)	Unknown
GC_00002617	2		1		dispensable			PF00395.20	S-layer homology domain	S-layer homology domain-containing protein	COG5479	Uncharacterized conserved protein, contains LGFP repeats	S	S	GH25(90)	Extracellular
GC_00001575	12	1	3	1	accessory	5.05065e-06	gl1									Cytoplasmic
GC_00001462	1	19	6	1	accessory	0.0116283	gl2	PF06114.13	IrrE N-terminal-like domain	ImmA/IrrE family metallo-endopeptidase						Cytoplasmic
GC_00001451		21	9		accessory	2.01242e-07	gl2				COG3591	V8-like Glu-specific endopeptidase	E	E		CytoplasmicMembrane
GC_00001785		2	7	1	accessory			PF00664.23	ABC transporter transmembrane region	ABC transporter ATP-binding protein	COG1132	ABC-type multidrug transport system, ATPase and permease component	V	V		CytoplasmicMembrane	K18888	efrB, efrF; ATP-binding cassette, subfamily B, multidrug efflux pump
GC_00001786	1	2	7		accessory											Unknown
GC_00001795		3		7	accessory	2.58485e-05	ps	PF06736.11	Protein of unknown function (DUF1211)	membrane spanning protein	COG3548	Uncharacterized membrane protein	S	S		CytoplasmicMembrane	K24915	TMEM175; TMEM175 potassium channel family protein
GC_00001809	1	7	2		accessory			PF01381.22	Helix-turn-helix	helix-turn-helix transcriptional regulator						Cytoplasmic
GC_00001810	1	7	2		accessory											Extracellular
GC_00001813		7	2	1	accessory											Cytoplasmic
GC_00001823		7	2	1	accessory											Unknown
GC_00001825		7	2	1	accessory			PF00589.22	Phage integrase family	tyrosine-type recombinase/integrase	COG0582	Integrase	X|L	X|L		Cytoplasmic
GC_00001827		7	2	1	accessory			PF13148.6	Protein of unknown function (DUF3987)	DUF3987 domain-containing protein						Cytoplasmic
GC_00001495		16	7		accessory	0.000184701	gl2	PF04221.12	RelB antitoxin	type II toxin-antitoxin system RelB/DinJ family antitoxin	COG3077	Antitoxin component of the RelBE or YafQ-DinJ toxin-antitoxin module	V	V		Unknown	K07473	dinJ; DNA-damage-inducible protein J
GC_00001499		16	6	1	accessory	0.00348094	gl2									Cytoplasmic
GC_00001677		4	9		accessory	0.0369698	gl3	PF00528.22	Binding-protein-dependent transport system inner membrane component	carbohydrate ABC transporter permease	COG0395	ABC-type glycerol-3-phosphate transport system, permease component	G	G		CytoplasmicMembrane	K02026	ABC.MS.P1; multiple sugar transport system permease protein
GC_00001684		4	9		accessory	0.0369698	gl3	PF00528.22	Binding-protein-dependent transport system inner membrane component	sugar ABC transporter permease	COG1175	ABC-type sugar transport system, permease component	G	G		CytoplasmicMembrane	K02025	ABC.MS.P; multiple sugar transport system permease protein
GC_00001688	1	9	3		accessory											Cytoplasmic
GC_00001692			4	9	accessory			PF00069.25	Protein kinase domain	serine/threonine protein kinase	COG0515	Serine/threonine protein kinase	T	T		CytoplasmicMembrane	K12132	prkC, stkP; eukaryotic-like serine/threonine-protein kinase [EC:2.7.11.1]
GC_00001700	9	1	3		accessory	0.0150547	gl1	PF17802.1	Prealbumin-like fold domain	isopeptide-forming domain-containing fimbrial protein	COG4932	Uncharacterized surface anchored protein	S	S		Cellwall
GC_00001701	1	9	3		accessory			PF05709.11	Phage tail protein	phage tail family protein						Cytoplasmic
GC_00001702	1	9	3		accessory											Unknown
GC_00001533	13	2	4		accessory	1.16846e-06	gl1	PF01909.23	Nucleotidyltransferase domain	nucleotidyltransferase domain-containing protein	COG1669	Predicted nucleotidyltransferase	R	R		Cytoplasmic	K07075	K07075; uncharacterized protein
GC_00001441		21	10		accessory											Unknown
GC_00001494	1	16	6	1	accessory	0.0427738	gl2			terminase	COG4626	Phage terminase-like protein, large subunit, contains N-terminal HTH domain	X	X		Cytoplasmic
GC_00001513	3	4	14		accessory	0.00236344	gl3									Cytoplasmic
GC_00001560	2	4	12		accessory			PF17998.1	Cell surface antigen I/II C2 terminal domain	LPXTG cell wall anchor domain-containing protein						Cellwall
GC_00001623	3	2	10		accessory	0.03913	gl3	PF01867.16	CRISPR associated protein Cas1	type II CRISPR-associated endonuclease Cas1 (cas1)	COG1518	CRISPR/Cas system-associated endonuclease Cas1	V	V		Cytoplasmic	K15342	cas1; CRISP-associated protein Cas1
GC_00002667	2		1		dispensable			PF00395.20	S-layer homology domain	S-layer homology domain-containing protein	COG3391	DNA-binding beta-propeller fold protein YncE	R	R	GH25(90)	Unknown
GC_00001722	2	8	2		accessory											Unknown
GC_00001730		8	3	1	accessory			PF05133.14	Phage portal protein, SPP1 Gp6-like	phage portal protein						Cytoplasmic
GC_00001733	1	8	3		accessory											Unknown
GC_00001734	3	8	1		accessory											Cytoplasmic
GC_00001736	1	8	3		accessory											Cytoplasmic
GC_00001830		1	2	6	accessory	0.00066025	ps	PF07690.16	Major Facilitator Superfamily	transporter, major facilitator family protein	COG2814	Predicted arabinose efflux permease, MFS family	G	G		CytoplasmicMembrane
GC_00001849		6	3		accessory											Cytoplasmic
GC_00001850		6	2	1	accessory											Cytoplasmic
GC_00001855		6	3		dispensable											Cytoplasmic
GC_00001862		6	1	2	accessory			PF07992.14	Pyridine nucleotide-disulphide oxidoreductase	FAD-dependent oxidoreductase	COG1249|COG1249	Pyruvate/2-oxoglutarate dehydrogenase complex, dihydrolipoamide dehydrogenase (E3) component or related enzyme|Pyruvate/2-oxoglutarate dehydrogenase complex, dihydrolipoamide dehydrogenase (E3) component or related enzyme	C	C		Cytoplasmic	K21739	rclA; probable pyridine nucleotide-disulfide oxidoreductase
GC_00001864	1	6	2		dispensable											Cytoplasmic
GC_00002708	1		2		dispensable			PF00395.20	S-layer homology domain		COG5479	Uncharacterized conserved protein, contains LGFP repeats	S	S	GH25(90)	Unknown
GC_00002046	1		1	4	dispensable	0.0218713	ps									Cytoplasmic
GC_00002047	1	4	1		dispensable			PF13416.6	Bacterial extracellular solute-binding protein	sugar ABC transporter substrate-binding protein	COG1653	ABC-type glycerol-3-phosphate transport system, periplasmic component	G	G		Unknown	K02027	ABC.MS.S; multiple sugar transport system substrate-binding protein
GC_00002048			4	2	dispensable			PF16569.5	Gram-positive pilin backbone subunit 2, Cna-B-like domain	sortase-anchored surface protein	COG4932	Uncharacterized surface anchored protein	S	S		Cellwall
GC_00002049	1	4	1		dispensable			PF00528.22	Binding-protein-dependent transport system inner membrane component	carbohydrate ABC transporter permease	COG0395	ABC-type glycerol-3-phosphate transport system, permease component	G	G		CytoplasmicMembrane	K02026	ABC.MS.P1; multiple sugar transport system permease protein
GC_00002052	1	4	1		dispensable			PF13377.6	Periplasmic binding protein-like domain	LacI family DNA-binding transcriptional regulator	COG1609	DNA-binding transcriptional regulator, LacI/PurR family	K	K		Cytoplasmic	K02529	lacI, galR; LacI family transcriptional regulator
GC_00002057	1	4	1		dispensable											Cytoplasmic
GC_00002061	1	4	1		dispensable											Cytoplasmic
GC_00002062		1	1	4	dispensable	0.024849	ps			glycosyltransferase	COG1807	4-amino-4-deoxy-L-arabinose transferase or related glycosyltransferase of PMT family	M	M		CytoplasmicMembrane
GC_00002068	1	4	1		dispensable											CytoplasmicMembrane
GC_00002080		4	2		dispensable											CytoplasmicMembrane
GC_00002083	2	4			dispensable			PF12728.7	Helix-turn-helix domain	helix-turn-helix domain-containing protein						Unknown
GC_00002084		2	4		dispensable			PF00005.27	ABC transporter	ABC transporter ATP-binding protein	COG1116	ABC-type nitrate/sulfonate/bicarbonate transport system, ATPase component	P	P		CytoplasmicMembrane	K15555	ssuB; sulfonate transport system ATP-binding protein [EC:7.6.2.14]
GC_00002086			4	2	dispensable			PF05015.13	RelE-like toxin of type II toxin-antitoxin system HigB	type II toxin-antitoxin system RelE/ParE family toxin	COG3549	Plasmid maintenance system killer protein	V	V		Unknown	K07334	higB-1; toxin HigB-1
GC_00002094	1	4	1		dispensable			PF00528.22	Binding-protein-dependent transport system inner membrane component	sugar ABC transporter permease	COG1175	ABC-type sugar transport system, permease component	G	G		CytoplasmicMembrane	K02025	ABC.MS.P; multiple sugar transport system permease protein
GC_00002095	2		4		dispensable			PF14897.6	EpsG family							CytoplasmicMembrane
GC_00002099	2		4		dispensable			PF05704.12	Capsular polysaccharide synthesis protein	capsular polysaccharide biosynthesis protein	COG3774	Mannosyltransferase OCH1 or related enzyme	M	M		CytoplasmicMembrane
GC_00002101	1	4	1		dispensable											Unknown
GC_00002104	1	4	1		dispensable			PF05257.16	CHAP domain	CHAP domain-containing protein	COG3942	Surface antigen	M	M		Extracellular
GC_00002108		4	1	1	dispensable											Cytoplasmic
GC_00002110		2	4		dispensable											Cytoplasmic
GC_00002111		4		2	dispensable			PF04313.14	Type I restriction enzyme R protein N terminus (HSDR_N)		COG0610	Type I site-specific restriction-modification system, R (restriction) subunit and related helicases ...	V	V		Cytoplasmic
GC_00002725		1	2		dispensable			PF00534.20	Glycosyl transferases group 1	glycosyltransferase family 4 protein	COG0438	Glycosyltransferase involved in cell wall bisynthesis	M	M	GT4	Cytoplasmic	K06338	cotSA; spore coat protein SA
GC_00002118	1	4	1		dispensable											Unknown
GC_00002119		4	2		dispensable											Unknown
GC_00002121	1	4	1		dispensable											Cytoplasmic
GC_00002123	1	4	1		dispensable											Unknown
GC_00002124		4	2		dispensable			PF02498.17	BRO family, N-terminal domain	phage antirepressor KilAC domain-containing protein	COG3617|COG3645	Prophage antirepressor|Phage antirepressor protein YoqD, KilAC domain	X	X		Cytoplasmic	K07741	antB; anti-repressor protein
GC_00002128		2	4		dispensable			PF09084.11	NMT1/THI5 like	NrtA/SsuA/CpmA family ABC transporter substrate-binding protein	COG0715	ABC-type nitrate/sulfonate/bicarbonate transport system, periplasmic component	P	P		Unknown	K15553	ssuA; sulfonate transport system substrate-binding protein
GC_00002129		2	4		dispensable			PF00528.22	Binding-protein-dependent transport system inner membrane component	ABC transporter permease	COG0600	ABC-type nitrate/sulfonate/bicarbonate transport system, permease component	P	P		CytoplasmicMembrane	K15554	ssuC; sulfonate transport system permease protein
GC_00002130	1	4	1		dispensable											Unknown
GC_00002134	1	4	1		dispensable			PF06941.12	5' nucleotidase, deoxy (Pyrimidine), cytosolic type C protein (NT5C)							Cytoplasmic
GC_00002135	2	4			dispensable											Unknown
GC_00002139	1	4	1		dispensable											Cytoplasmic
GC_00002756		1	2		dispensable			PF00535.26	Glycosyl transferase family 2	glycosyltransferase family 2 protein	COG0463	Glycosyltransferase involved in cell wall bisynthesis	M	M	GT2(26)	CytoplasmicMembrane
GC_00002539		2	1		dispensable			PF00665.26	Integrase core domain	IS21 family transposase	COG4584	Transposase	X	X		Cytoplasmic
GC_00002540	2		1		dispensable			PF04434.17	SWIM zinc finger	SWIM zinc finger family protein	COG4715	Uncharacterized conserved protein, contains Zn finger domain	S	S		Cytoplasmic
GC_00002541	1		2		dispensable			PF17802.1	Prealbumin-like fold domain	prealbumin-like fold domain-containing protein						Extracellular
GC_00002546	1			2	dispensable			PF09972.9	Predicted membrane protein (DUF2207)	DUF2207 domain-containing protein	COG4907	Uncharacterized membrane protein	S	S		CytoplasmicMembrane
GC_00002547	1		2		dispensable			PF13730.6	Helix-turn-helix domain	helix-turn-helix domain-containing protein						Cytoplasmic
GC_00002549	2		1		dispensable			PF13847.6	Methyltransferase domain	class I SAM-dependent methyltransferase	COG2226	Ubiquinone/menaquinone biosynthesis C-methylase UbiE	H	H		Cytoplasmic
GC_00002552		2	1		dispensable					SlyX family protein						Unknown
GC_00002570	1	2			dispensable											CytoplasmicMembrane
GC_00002571	2	1			dispensable											CytoplasmicMembrane
GC_00002572		2		1	dispensable			PF03051.15	Peptidase C1-like family	aminopeptidase	COG3579	Aminopeptidase C	E	E		Cytoplasmic	K01372	BLMH, pepC; bleomycin hydrolase [EC:3.4.22.40]
GC_00002579		1		2	dispensable			PF01943.17	Polysaccharide biosynthesis protein	flippase	COG2244	Membrane protein involved in the export of O-antigen and teichoic acid	M	M		CytoplasmicMembrane
GC_00002582	2	1			dispensable			PF01943.17	Polysaccharide biosynthesis protein	flippase	COG2244	Membrane protein involved in the export of O-antigen and teichoic acid	M	M		CytoplasmicMembrane
GC_00002585		2		1	dispensable						COG2852	Very-short-patch-repair endonuclease	L	L		CytoplasmicMembrane
GC_00002593	1			2	dispensable											Unknown
GC_00002600	1	2			dispensable			PF13384.6	Homeodomain-like domain	helix-turn-helix domain-containing protein						Unknown
GC_00002603	1		2		dispensable											Cytoplasmic
GC_00002610		1	2		dispensable											Unknown
GC_00002611		1		2	dispensable			PF05065.13	Phage capsid family	phage major capsid protein, HK97 family						Unknown
GC_00002613	2	1			dispensable											Cytoplasmic
GC_00002790		1	2		dispensable			PF00535.26	Glycosyl transferase family 2	glycosyltransferase	COG1215	Glycosyltransferase, catalytic subunit of cellulose synthase and poly-beta-1,6-N-acetylglucosamine synthase	N	N	GT2(225)	CytoplasmicMembrane
GC_00001913	1	5	2		dispensable			PF07944.12	Beta-L-arabinofuranosidase, GH127	glycoside hydrolase family 127 protein	COG3533	Uncharacterized conserved protein, DUF1680 family	S	S	GH127	Cytoplasmic	K18205	hypBA1; non-reducing end beta-L-arabinofuranosidase [EC:3.2.1.185]
GC_00002620	1	2			dispensable											Unknown
GC_00002622		1		2	dispensable											Cytoplasmic
GC_00002623	1		2		dispensable			PF13196.6	Protein of unknown function (DUF4012)	DUF4012 domain-containing protein						Unknown
[truncated: 2,322 more rows]

## Sheet: B. distribution
Distribution of all B. pseudolongum HGCs
localization	core	accessory	dispensable		Grand Total
Cellwall	6	12	45		63
Cytoplasmic	813	249	1195		2257
CytoplasmicMembrane	395	108	459		962
Extracellular	6	11	45		62
Unknown	150	109	718		977
Grand Total	1370	489	2462		4321

## Sheet: C. cell wall
b	gl1	gl2	gl3	ps	bin	adjusted_q_value	associated_groups	Pfam_ACC	Pfam	NCBI_PGAP	COG_FUNCTION_ACC	COG_FUNCTION	COG_CATEGORY_ACC	COG_CATEGORY	GH	psortb	KO	KO_annot
GC_00002143	6				dispensable	0.000374448	gl1	PF17802.1	Prealbumin-like fold domain	LPXTG cell wall anchor domain-containing protein	COG2304|COG4932|COG4932	Secreted protein containing bacterial Ig-like domain and vWFA domain|Uncharacterized surface anchored protein|Uncharacterized surface anchored protein	R|S	R|S		Cellwall
GC_00002504			4		dispensable			PF13519.6	von Willebrand factor type A domain	VWA domain-containing protein	0	0	0	0		Cellwall
GC_00002534			4		dispensable			PF17802.1	Prealbumin-like fold domain	SpaH/EbpB family LPXTG-anchored major pilin	COG4932	Uncharacterized surface anchored protein	S	S		Cellwall
GC_00002544			3		dispensable			PF00395.20	S-layer homology domain	1,2-A-L-fucosidase	COG1404|COG1404	Serine protease, subtilisin family|Serine protease, subtilisin family	O	O	CBM25+CBM26+GH13_28	Cellwall
GC_00002776		3			dispensable			0	0	LPXTG cell wall anchor domain-containing protein	0	0	0	0		Cellwall
GC_00002811	2				dispensable			PF00496.22	Bacterial extracellular solute-binding proteins, family 5 Middle	ABC transporter substrate-binding protein	COG0747	ABC-type transport system, periplasmic component	E	E		Cellwall	K02035	ABC.PE.S; peptide/nickel transport system substrate-binding protein
GC_00002822			2		dispensable			PF09479.10	Listeria-Bacteroides repeat domain (List_Bact_rpt)	0	COG4886	Leucine-rich repeat (LRR) protein	K	K	GH25(90)	Cellwall
GC_00002852	2				dispensable			PF09479.10	Listeria-Bacteroides repeat domain (List_Bact_rpt)	0	COG4886	Leucine-rich repeat (LRR) protein	K	K	GH25(90)	Cellwall
GC_00002908			2		dispensable			PF17802.1	Prealbumin-like fold domain	Ig-like domain-containing protein	COG4932	Uncharacterized surface anchored protein	S	S		Cellwall
GC_00003179			1		dispensable			PF12799.7	Leucine Rich repeats (2 copies)	0	COG3209	Uncharacterized conserved protein RhaS, contains 28 RHS repeats	R	R	GH25(90)	Cellwall
GC_00003207			1		dispensable			PF17802.1	Prealbumin-like fold domain	0	0	0	0	0		Cellwall
GC_00003267		1			dispensable			PF17802.1	Prealbumin-like fold domain	LPXTG cell wall anchor domain-containing protein	COG4932	Uncharacterized surface anchored protein	S	S		Cellwall
GC_00003372		1			dispensable			PF17802.1	Prealbumin-like fold domain	LPXTG cell wall anchor domain-containing protein	COG4932|COG4932	Uncharacterized surface anchored protein|Uncharacterized surface anchored protein	S	S		Cellwall
GC_00003415		1			dispensable			0	0	0	0	0	0	0		Cellwall
GC_00003554			1		dispensable			PF12892.7	Spy0128-like isopeptide containing domain	choice-of-anchor A family protein	0	0	0	0		Cellwall
GC_00003680		1			dispensable			PF12892.7	Spy0128-like isopeptide containing domain	0	0	0	0	0		Cellwall
GC_00003700	1				dispensable			PF12892.7	Spy0128-like isopeptide containing domain	VWA domain-containing protein	COG2304|COG4932	Secreted protein containing bacterial Ig-like domain and vWFA domain|Uncharacterized surface anchored protein	S|R	S|R		Cellwall
GC_00003768			1		dispensable			PF16569.5	Gram-positive pilin backbone subunit 2, Cna-B-like domain	isopeptide-forming domain-containing fimbrial protein	0	0	0	0		Cellwall
GC_00003825		1			dispensable			PF09479.10	Listeria-Bacteroides repeat domain (List_Bact_rpt)	InlB B-repeat-containing protein	COG3181|COG4932	Tripartite-type tricarboxylate transporter, receptor component TctC|Uncharacterized surface anchored protein	S|C	S|C		Cellwall
GC_00003858		1			dispensable			PF17802.1	Prealbumin-like fold domain	isopeptide-forming domain-containing fimbrial protein	0	0	0	0		Cellwall
GC_00003921				1	dispensable			PF16569.5	Gram-positive pilin backbone subunit 2, Cna-B-like domain	isopeptide-forming domain-containing fimbrial protein	COG4932	Uncharacterized surface anchored protein	S	S		Cellwall
GC_00003936	1				dispensable			PF12799.7	Leucine Rich repeats (2 copies)	DUF5011 domain-containing protein	0	0	0	0		Cellwall
GC_00004047			1		dispensable			PF17802.1	Prealbumin-like fold domain	0	COG3291|COG3391|COG4886|COG4886|COG5492|COG5492|COG5492|COG5492|COG5492|COG5492|COG5492|COG5492|COG5492|COG5492|COG5492	PKD repeat|DNA-binding beta-propeller fold protein YncE|Leucine-rich repeat (LRR) protein|Leucine-rich repeat (LRR) protein|Uncharacterized conserved protein YjdB, contains Ig-like domain|Uncharacterized conserved protein YjdB, contains Ig-like domain|Uncharacterized conserved protein YjdB, contains Ig-like domain|Uncharacterized conserved protein YjdB, contains Ig-like domain|Uncharacterized con…	R|S|K	R|S|K		Cellwall
GC_00004148		1			dispensable			PF12892.7	Spy0128-like isopeptide containing domain	VWA domain-containing protein	0	0	0	0		Cellwall
GC_00004199			1		dispensable			PF12892.7	Spy0128-like isopeptide containing domain	BspA family leucine-rich repeat surface protein	COG4932	Uncharacterized surface anchored protein	S	S		Cellwall
GC_00004223		1			dispensable			PF16569.5	Gram-positive pilin backbone subunit 2, Cna-B-like domain	isopeptide-forming domain-containing fimbrial protein	COG4932	Uncharacterized surface anchored protein	S	S		Cellwall
GC_00004286			1		dispensable			PF05738.13	Cna protein B-type domain	Cna B-type domain-containing protein	COG2304|COG4932	Secreted protein containing bacterial Ig-like domain and vWFA domain|Uncharacterized surface anchored protein	R|S	R|S		Cellwall
GC_00004294	1				dispensable			PF16569.5	Gram-positive pilin backbone subunit 2, Cna-B-like domain	isopeptide-forming domain-containing fimbrial protein	COG4932	Uncharacterized surface anchored protein	S	S		Cellwall
GC_00001990			6	1	dispensable			PF17802.1	Prealbumin-like fold domain	cell surface protein (cna_1)	COG4932|COG4932|COG4932|COG4932|COG4932	Uncharacterized surface anchored protein|Uncharacterized surface anchored protein|Uncharacterized surface anchored protein|Uncharacterized surface anchored protein|Uncharacterized surface anchored protein	S	S		Cellwall
GC_00001585	13		3		accessory	1.87916e-08	gl1	PF00496.22	Bacterial extracellular solute-binding proteins, family 5 Middle	peptide ABC transporter substrate-binding protein	COG0747	ABC-type transport system, periplasmic component	E	E		Cellwall	K02035	ABC.PE.S; peptide/nickel transport system substrate-binding protein
GC_00001818	8		2		accessory	0.00173615	gl1	PF16569.5	Gram-positive pilin backbone subunit 2, Cna-B-like domain	isopeptide-forming domain-containing fimbrial protein	COG4932	Uncharacterized surface anchored protein	S	S		Cellwall
GC_00002506		3	1		dispensable			PF01476.20	LysM domain	LysM peptidoglycan-binding domain-containing protein	COG1388|COG1388|COG3757	LysM repeat|LysM repeat|Lyzozyme M1 (1,4-beta-N-acetylmuramidase), GH25 family	M	M	GH25(36)	Cellwall
GC_00001777	8		3		accessory			PF03382.14	Mycoplasma protein of unknown function, DUF285	BspA family leucine-rich repeat surface protein	COG4932	Uncharacterized surface anchored protein	S	S		Cellwall
GC_00001668	10	1	3		accessory	0.00307627	gl1	PF05738.13	Cna protein B-type domain	Cna B-type domain-containing protein	COG4932	Uncharacterized surface anchored protein	S	S		Cellwall
GC_00001700	9	1	3		accessory	0.0150547	gl1	PF17802.1	Prealbumin-like fold domain	isopeptide-forming domain-containing fimbrial protein	COG4932	Uncharacterized surface anchored protein	S	S		Cellwall
GC_00001560	2	4	12		accessory			PF17998.1	Cell surface antigen I/II C2 terminal domain	LPXTG cell wall anchor domain-containing protein	0	0	0	0		Cellwall
GC_00002048			4	2	dispensable			PF16569.5	Gram-positive pilin backbone subunit 2, Cna-B-like domain	sortase-anchored surface protein	COG4932	Uncharacterized surface anchored protein	S	S		Cellwall
GC_00002140		4	1	1	dispensable			PF01183.20	Glycosyl hydrolases family 25	LysM peptidoglycan-binding domain-containing protein	COG1388|COG1388|COG3757	LysM repeat|LysM repeat|Lyzozyme M1 (1,4-beta-N-acetylmuramidase), GH25 family	M	M	GH25(36)+CBM50(133)	Cellwall	K07273	acm; lysozyme
GC_00002684		2		1	dispensable			PF17802.1	Prealbumin-like fold domain	choice-of-anchor A family protein	COG4932|COG4932|COG4932	Uncharacterized surface anchored protein|Uncharacterized surface anchored protein|Uncharacterized surface anchored protein	S	S		Cellwall
GC_00002686		2	1		dispensable			PF16569.5	Gram-positive pilin backbone subunit 2, Cna-B-like domain	isopeptide-forming domain-containing fimbrial protein	COG4932	Uncharacterized surface anchored protein	S	S		Cellwall
GC_00001526	13	2	5		accessory			PF00395.20	S-layer homology domain	DUF5011 domain-containing protein	COG2333	Metal-dependent hydrolase, beta-lactamase superfamily II	R	R		Cellwall
GC_00001760		4	7		accessory			PF00496.22	Bacterial extracellular solute-binding proteins, family 5 Middle	ABC transporter substrate-binding protein	COG0747	ABC-type transport system, periplasmic component	E	E		Cellwall	K02035	ABC.PE.S; peptide/nickel transport system substrate-binding protein
GC_00001933		1	2	5	dispensable	0.00712545	ps	PF12892.7	Spy0128-like isopeptide containing domain	Collagen adhesion protein	COG2304	Secreted protein containing bacterial Ig-like domain and vWFA domain	R	R		Cellwall
GC_00001937		5	1	2	dispensable			PF17802.1	Prealbumin-like fold domain	choice-of-anchor A family protein	COG4932	Uncharacterized surface anchored protein	S	S		Cellwall
GC_00001816		6	1	3	accessory			PF16569.5	Gram-positive pilin backbone subunit 2, Cna-B-like domain	sortase-anchored surface protein	COG4932	Uncharacterized surface anchored protein	S	S		Cellwall
GC_00002335	2		3		dispensable			PF17802.1	Prealbumin-like fold domain	LPXTG cell wall anchor domain-containing protein	COG4932	Uncharacterized surface anchored protein	S	S		Cellwall
GC_00001735	7	1	3	1	accessory	0.0454612	gl1	PF12892.7	Spy0128-like isopeptide containing domain	VWA domain-containing protein	0	0	0	0		Cellwall
GC_00001872	3	1	5		accessory			PF16569.5	Gram-positive pilin backbone subunit 2, Cna-B-like domain	isopeptide-forming domain-containing fimbrial protein	COG4932	Uncharacterized surface anchored protein	S	S		Cellwall
GC_00002120	1	3	2		dispensable			PF16569.5	Gram-positive pilin backbone subunit 2, Cna-B-like domain	isopeptide-forming domain-containing fimbrial protein	COG4932	Uncharacterized surface anchored protein	S	S		Cellwall
GC_00002505		1	1	2	dispensable			PF16569.5	Gram-positive pilin backbone subunit 2, Cna-B-like domain	SpaH/EbpB family LPXTG-anchored major pilin	COG4932	Uncharacterized surface anchored protein	S	S		Cellwall
GC_00002530	2			2	dispensable			PF12892.7	Spy0128-like isopeptide containing domain	VWA domain-containing protein	COG2304	Secreted protein containing bacterial Ig-like domain and vWFA domain	R	R		Cellwall
GC_00002952		1	1		dispensable			PF16569.5	Gram-positive pilin backbone subunit 2, Cna-B-like domain	isopeptide-forming domain-containing fimbrial protein	0	0	0	0		Cellwall
GC_00003106		1	1		dispensable			PF17802.1	Prealbumin-like fold domain	isopeptide-forming domain-containing fimbrial protein	COG4932	Uncharacterized surface anchored protein	S	S		Cellwall
GC_00003160	1	1			dispensable			PF17802.1	Prealbumin-like fold domain	SpaH/EbpB family LPXTG-anchored major pilin	COG4932	Uncharacterized surface anchored protein	S	S		Cellwall
GC_00001493	10	6	4	4	accessory			PF17802.1	Prealbumin-like fold domain	Ig-like domain-containing protein	COG4932|COG4932|COG4932	Uncharacterized surface anchored protein|Uncharacterized surface anchored protein|Uncharacterized surface anchored protein	S	S		Cellwall
GC_00002254	1	2	2		dispensable			PF17802.1	Prealbumin-like fold domain	Ig-like domain-containing protein	COG0791|COG4932	Cell wall-associated hydrolase, NlpC family|Uncharacterized surface anchored protein	M|S	M|S		Cellwall
GC_00000071	13	22	19	9	core			0	0	0	COG5624	Transcription initiation factor TFIID, subunit TAF12	K	K		Cellwall
GC_00001166	13	21	18	9	core			PF00496.22	Bacterial extracellular solute-binding proteins, family 5 Middle	ABC transporter substrate-binding protein	COG0747	ABC-type transport system, periplasmic component	E	E		Cellwall	K02035	ABC.PE.S; peptide/nickel transport system substrate-binding protein
GC_00000447	13	21	19	9	core			0	0	DNA polymerase III subunit delta	COG1466	DNA polymerase III, delta subunit	L	L		Cellwall	K02340	holA; DNA polymerase III subunit delta [EC:2.7.7.7]
GC_00000683	13	21	19	9	core			PF00496.22	Bacterial extracellular solute-binding proteins, family 5 Middle	ABC transporter substrate-binding protein	COG0747	ABC-type transport system, periplasmic component	E	E		Cellwall	K02035	ABC.PE.S; peptide/nickel transport system substrate-binding protein
GC_00000788	13	21	19	9	core			PF00496.22	Bacterial extracellular solute-binding proteins, family 5 Middle	ABC transporter substrate-binding protein	COG4166	ABC-type oligopeptide transport system, periplasmic component	E	E		Cellwall	K15580	oppA, mppA; oligopeptide transport system substrate-binding protein
GC_00000897	13	21	19	9	core			PF00496.22	Bacterial extracellular solute-binding proteins, family 5 Middle	ABC transporter substrate-binding protein	COG4166	ABC-type oligopeptide transport system, periplasmic component	E	E		Cellwall	K15580	oppA, mppA; oligopeptide transport system substrate-binding protein
GC_00002710	1	1		1	dispensable			PF12892.7	Spy0128-like isopeptide containing domain	VWA domain-containing protein	COG2304|COG4932	Secreted protein containing bacterial Ig-like domain and vWFA domain|Uncharacterized surface anchored protein	S|R	S|R		Cellwall

## Sheet: D. extracelluar
Row Labels	gl1	gl2	gl3	ps	bin	adjusted_q_value	associated_groups	Pfam_ACC	Pfam	NCBI_PGAP	COG_FUNCTION_ACC	COG_FUNCTION	COG_CATEGORY_ACC	COG_CATEGORY	GH	psortb	KO	KO_annot
GC_00001629			15		accessory	9.87694e-08	gl3	PF17802.1	Prealbumin-like fold domain	isopeptide-forming domain-containing fimbrial protein	0	0	0	0		Extracellular
GC_00001776			11		accessory	0.000651239	gl3	PF17802.1	Prealbumin-like fold domain	0	0	0	0	0		Extracellular
GC_00002170			5		dispensable			0	0	Fibronectin, type III domain protein	COG4372|COG4733	Uncharacterized conserved protein, contains DUF3084 domain|Phage-related protein, tail component	S|X	S|X		Extracellular
GC_00002357		4			dispensable			PF13088.6	BNR repeat-like domain	exo-alpha-sialidase	COG4409	Neuraminidase (sialidase)	M|G	M|G	GH33+3.2.1.-	Extracellular	K01186	NEU1; sialidase-1 [EC:3.2.1.18]
GC_00002545				3	dispensable	0.00540326	ps	PF00128.24	Alpha amylase, catalytic domain	0	COG0366	Glycosidase	G	G	CBM25(4)+CBM74(1)	Extracellular
GC_00002589			3		dispensable			0	0	0	0	0	0	0		Extracellular
GC_00002827		2			dispensable			PF01183.20	Glycosyl hydrolases family 25	0	COG3757	Lyzozyme M1 (1,4-beta-N-acetylmuramidase), GH25 family	M	M	GT25	Extracellular	K07273	acm; lysozyme
GC_00003138			2		dispensable			PF17433.2	Glycosyl hydrolase family 49 N-terminal Ig-like domain	family 49 glycosyl hydrolase	COG4945	Carbohydrate-binding DOMON domain	T|G	T|G	GH49	Extracellular
GC_00003173		1			dispensable			PF03423.13	Carbohydrate binding domain (family 25)	0	COG0366	Glycosidase	G	G	GT25	Extracellular
GC_00003344		1			dispensable			0	0	0	0	0	0	0		Extracellular
GC_00003352			1		dispensable			0	0	0	COG1196	Chromosome segregation ATPase	D	D		Extracellular
GC_00003371			1		dispensable			PF12892.7	Spy0128-like isopeptide containing domain	BspA family leucine-rich repeat surface protein	0	0	0	0		Extracellular
GC_00003450			1		dispensable			PF13333.6	Integrase core domain	IS3 family transposase	0	0	0	0		Extracellular
GC_00003468			1		dispensable			0	0	0	0	0	0	0		Extracellular
GC_00003494	1				dispensable			0	0	0	0	0	0	0		Extracellular
GC_00003526	1				dispensable			0	0	cadherin-like beta sandwich domain-containing protein	0	0	0	0		Extracellular
GC_00003547		1			dispensable			PF01510.25	N-acetylmuramoyl-L-alanine amidase	0	COG1388|COG3409|COG5632	LysM repeat|Peptidoglycan-binding (PGRP) domain of peptidoglycan hydrolases|N-acetylmuramoyl-L-alanine amidase CwlA	M	M		Extracellular	K01447	xlyAB; N-acetylmuramoyl-L-alanine amidase [EC:3.5.1.28]
GC_00003600	1				dispensable			PF09479.10	Listeria-Bacteroides repeat domain (List_Bact_rpt)	InlB B-repeat-containing protein	COG4886	Leucine-rich repeat (LRR) protein	K	K		Extracellular
GC_00003625		1			dispensable			PF17802.1	Prealbumin-like fold domain	0	0	0	0	0		Extracellular
GC_00003685		1			dispensable			0	0	0	COG3507	Beta-xylosidase	G	G		Extracellular
GC_00003731		1			dispensable			0	0	0	0	0	0	0		Extracellular
GC_00003791			1		dispensable			PF09479.10	Listeria-Bacteroides repeat domain (List_Bact_rpt)	InlB B-repeat-containing protein	COG0366|COG1523|COG3266	Glycosidase|Pullulanase/glycogen debranching enzyme|Cell division protein DamX, binds to the septal ring, contains C-terminal SPOR domain	D|G	D|G	CBM41+GH13_32	Extracellular
GC_00003904			1		dispensable			PF17802.1	Prealbumin-like fold domain	0	0	0	0	0		Extracellular
GC_00003957		1			dispensable			PF16990.5	Carbohydrate binding module (family 35)	carbohydrate-binding protein	COG1208	NDP-sugar pyrophosphorylase, includes eIF-2Bgamma, eIF-2Bepsilon, and LPS biosynthesis proteins	J|M	J|M	CBM35+GH39	Extracellular
GC_00004058	1				dispensable			0	0	0	0	0	0	0		Extracellular
GC_00004149		1			dispensable			0	0	0	0	0	0	0		Extracellular
GC_00004175	1				dispensable			PF17802.1	Prealbumin-like fold domain	choice-of-anchor A family protein	0	0	0	0		Extracellular
GC_00004232				1	dispensable			0	0	0	0	0	0	0		Extracellular
GC_00004245		1			dispensable			0	0	0	COG3664	Beta-xylosidase	G	G	CBM35+GH39	Extracellular
GC_00004246		1			dispensable			0	0	0	0	0	0	0		Extracellular
GC_00001996	1	6			dispensable			0	0	0	0	0	0	0		Extracellular
GC_00002043	1		5		dispensable			0	0	membrane associated protein	0	0	0	0		Extracellular
GC_00002355		1	3		dispensable			PF02368.18	Bacterial Ig-like domain (group 2)	Ig-like domain-containing protein	COG5492|COG5492|COG5492|COG5492	Uncharacterized conserved protein YjdB, contains Ig-like domain|Uncharacterized conserved protein YjdB, contains Ig-like domain|Uncharacterized conserved protein YjdB, contains Ig-like domain|Uncharacterized conserved protein YjdB, contains Ig-like domain	R	R	CBM25(4)+CBM26(4)+CBM32(113)	Extracellular
GC_00002377		3		1	dispensable			PF06964.12	Alpha-L-arabinofuranosidase C-terminal domain	alpha-L-arabinofuranosidase	COG3534	Alpha-L-arabinofuranosidase	G	G	GH51	Extracellular
GC_00001644		3	1	11	dispensable			PF04616.14	Glycosyl hydrolases family 43	0	COG3507	Beta-xylosidase	G	G	GT43	Extracellular
GC_00001810	1	7	2		accessory			0	0	0	0	0	0	0		Extracellular
GC_00002104	1	4	1		dispensable			PF05257.16	CHAP domain	CHAP domain-containing protein	COG3942	Surface antigen	M	M		Extracellular
GC_00002113	1	4	1		dispensable			PF01183.20	Glycosyl hydrolases family 25	LysM peptidoglycan-binding domain-containing protein	COG1388|COG1388|COG3757	LysM repeat|LysM repeat|Lyzozyme M1 (1,4-beta-N-acetylmuramidase), GH25 family	M	M	GH25(36)	Extracellular
GC_00002541	1		2		dispensable			PF17802.1	Prealbumin-like fold domain	prealbumin-like fold domain-containing protein	0	0	0	0		Extracellular
GC_00002617	2		1		dispensable			PF00395.20	S-layer homology domain	S-layer homology domain-containing protein	COG5479	Uncharacterized conserved protein, contains LGFP repeats	S	S	GH25(90)	Extracellular
GC_00001399		25	15		accessory			0	0	0	0	0	0	0		Extracellular	K14194	sdrC_D_E; serine-aspartate repeat-containing protein C/D/E
GC_00002230	1	3	1		dispensable			PF17210.3	SdrD B-like domain	0	COG3156	Type II secretory pathway, component PulK	U	U		Extracellular
GC_00001411	2	16	20		accessory			0	0	0	0	0	0	0		Extracellular
GC_00001468	13	3	6	4	accessory	0.00540326	gl1	PF05257.16	CHAP domain	surface protective antigen spaA (spaA)	0	0	0	0		Extracellular
GC_00001523	3	10	4	3	accessory			PF04616.14	Glycosyl hydrolases family 43	family 43 glycosylhydrolase	COG3940	Beta-xylosidase, GH43 family	G	G	GH43_26	Extracellular
GC_00001710		6	6		accessory			PF09683.10	Bacteriocin (Lactococcin_972)	lactococcin 972 family bacteriocin	0	0	0	0		Extracellular
GC_00001899	1	4	3		dispensable			0	0	0	0	0	0	0		Extracellular
GC_00002045	3	3			dispensable			PF02368.18	Bacterial Ig-like domain (group 2)	Ig-like domain-containing protein	COG0366	Glycosidase	G	G	CBM25+GH13_28	Extracellular
GC_00002092		3	3		dispensable			0	0	0	0	0	0	0		Extracellular
GC_00002496		2	2		dispensable			PF01464.20	Transglycosylase SLT domain	tape measure protein	COG0840|COG5412	Methyl-accepting chemotaxis protein|Phage-related protein	T|X|N	T|X|N	GH23	Extracellular
GC_00002804		1	1		dispensable			0	0	0	0	0	0	0		Extracellular	K14194	sdrC_D_E; serine-aspartate repeat-containing protein C/D/E
GC_00002927	1		1		dispensable			PF02368.18	Bacterial Ig-like domain (group 2)	0	COG0366|COG5492|COG5492|COG5492|COG5492|COG5492	Glycosidase|Uncharacterized conserved protein YjdB, contains Ig-like domain|Uncharacterized conserved protein YjdB, contains Ig-like domain|Uncharacterized conserved protein YjdB, contains Ig-like domain|Uncharacterized conserved protein YjdB, contains Ig-like domain|Uncharacterized conserved protein YjdB, contains Ig-like domain	G|R	G|R	GH25(90)	Extracellular
GC_00003145		1	1		dispensable			0	0	0	0	0	0	0		Extracellular
GC_00001540	3	9	4	3	accessory			PF04616.14	Glycosyl hydrolases family 43	family 43 glycosylhydrolase	COG3940	Beta-xylosidase, GH43 family	G	G	GH43_27	Extracellular
GC_00001541		8	3	8	accessory			PF01547.25	Bacterial extracellular solute-binding protein	extracellular solute-binding protein	COG1653	ABC-type glycerol-3-phosphate transport system, periplasmic component	G	G		Extracellular	K02027	ABC.MS.S; multiple sugar transport system substrate-binding protein
GC_00001418	13	12	11	1	accessory	0.029655	gl1	PF01183.20	Glycosyl hydrolases family 25	1,4-beta-N-acetylmuramidase	COG3757	Lyzozyme M1 (1,4-beta-N-acetylmuramidase), GH25 family	M	M	GH25	Extracellular	K07273	acm; lysozyme
GC_00001075	13	21	18	9	core			PF00128.24	Alpha amylase, catalytic domain	alpha-amylase	COG0366	Glycosidase	G	G	GH13_5	Extracellular	K01176	AMY, amyA, malS; alpha-amylase [EC:3.2.1.1]
GC_00000005	22	40	38	17	core			PF00128.24	Alpha amylase, catalytic domain	alpha-amylase family protein	COG0366	Glycosidase	G	G	GH13_32	Extracellular	K01176	AMY, amyA, malS; alpha-amylase [EC:3.2.1.1]
GC_00000371	13	21	19	9	core			PF05257.16	CHAP domain	CHAP domain-containing protein	COG3942	Surface antigen	M	M		Extracellular
GC_00000454	13	21	19	9	core			0	0	0	0	0	0	0		Extracellular
GC_00000508	13	21	19	9	core			PF13416.6	Bacterial extracellular solute-binding protein	extracellular solute-binding protein	COG2182	Maltose-binding periplasmic protein MalE	G	G		Extracellular	K15770	cycB, ganO, mdxE; arabinogalactan oligomer / maltooligosaccharide transport system substrate-binding protein
GC_00000007	23	32	35	25	core			PF00128.24	Alpha amylase, catalytic domain	0	COG0366	Glycosidase	G	G	CBM25+GH13_28	Extracellular	K01176	AMY, amyA, malS; alpha-amylase [EC:3.2.1.1]
