# Supplementary material for: Strain-specific alterations in gut microbiome and host immune responses elicited by tolerogenic Bifidobacterium pseudolongum
Source: Sci Rep. 2023 Jan 19;13:1023. doi: 10.1038/s41598-023-27706-0 (PMC9852428; doi:10.1038/s41598-023-27706-0)
Supplement: Supplementary file 7 — Supplementary Information 7. [file 41598_2023_27706_MOESM7_ESM.xlsx]

## Sheet: A. input_quadrant
id	LFC1	LFC2	bin	bin_name	ensembl_ID	gene_symbol	gene_description	max
ENSMUSG00000104291_A130071D04Rik	3.18225	2.81627	1	UP/UP	ENSMUSG00000104291	A130071D04Rik	RIKEN cDNA A130071D04 gene [Source:MGI Symbol;Acc:MGI:2444749]	3.18225
ENSMUSG00000052760_A630001G21Rik	2.7027	3.37512	1	UP/UP	ENSMUSG00000052760	A630001G21Rik	RIKEN cDNA A630001G21 gene [Source:MGI Symbol;Acc:MGI:2443131]	3.37512
ENSMUSG00000001588_Acap1	2.91518	2.52649	1	UP/UP	ENSMUSG00000001588	Acap1	ArfGAP with coiled-coil, ankyrin repeat and PH domains 1 [Source:MGI Symbol;Acc:MGI:2388270]	2.91518
ENSMUSG00000022126_Acod1	4.37853	3.30744	1	UP/UP	ENSMUSG00000022126	Acod1	aconitate decarboxylase 1 [Source:MGI Symbol;Acc:MGI:103206]	4.37853
ENSMUSG00000031659_Adcy7	1.57229	2.55323	1	UP/UP	ENSMUSG00000031659	Adcy7	adenylate cyclase 7 [Source:MGI Symbol;Acc:MGI:102891]	2.55323
ENSMUSG00000097134_1110002J07Rik	12	0	5	UP/NONE	ENSMUSG00000097134	1110002J07Rik	RIKEN cDNA 1110002J07 gene [Source:MGI Symbol;Acc:MGI:1915738]	12
ENSMUSG00000111422_1700027J07Rik	4.43669	0	5	UP/NONE	ENSMUSG00000111422	1700027J07Rik	RIKEN cDNA 1700027J07 gene [Source:MGI Symbol;Acc:MGI:1916693]	4.43669
ENSMUSG00000100291_2310069B03Rik	4.04663	0	5	UP/NONE	ENSMUSG00000100291	2310069B03Rik	RIKEN cDNA 2310069B03 gene [Source:MGI Symbol;Acc:MGI:1916902]	4.04663
ENSMUSG00000039158_Akna	1.54872	0	5	UP/NONE	ENSMUSG00000039158	Akna	AT-hook transcription factor [Source:MGI Symbol;Acc:MGI:2140340]	1.54872
ENSMUSG00000009585_Apobec3	1.87864	0	5	UP/NONE	ENSMUSG00000009585	Apobec3	apolipoprotein B mRNA editing enzyme, catalytic polypeptide 3 [Source:MGI Symbol;Acc:MGI:1933111]	1.87864
ENSMUSG00000030220_Arhgdib	2.03522	0	5	UP/NONE	ENSMUSG00000030220	Arhgdib	Rho, GDP dissociation inhibitor (GDI) beta [Source:MGI Symbol;Acc:MGI:101940]	2.03522
ENSMUSG00000097415_AU020206	1.65357	0	5	UP/NONE	ENSMUSG00000097415	AU020206	expressed sequence AU020206 [Source:MGI Symbol;Acc:MGI:2142134]	1.65357
ENSMUSG00000063388_BC023105	3.79307	0	5	UP/NONE	ENSMUSG00000063388	BC023105	cDNA sequence BC023105 [Source:MGI Symbol;Acc:MGI:2384767]	3.79307
ENSMUSG00000102037_Bcl2a1a	3.81314	0	5	UP/NONE	ENSMUSG00000102037	Bcl2a1a	B cell leukemia/lymphoma 2 related protein A1a [Source:MGI Symbol;Acc:MGI:102687]	3.81314
ENSMUSG00000087107_AI662270	2.93643	3.00063	1	UP/UP	ENSMUSG00000087107	AI662270	expressed sequence AI662270 [Source:MGI Symbol;Acc:MGI:2144254]	3.00063
ENSMUSG00000040627_Aicda	4.77065	12	1	UP/UP	ENSMUSG00000040627	Aicda	activation-induced cytidine deaminase [Source:MGI Symbol;Acc:MGI:1342279]	12
ENSMUSG00000097352_C920009B18Rik	2.96766	0	5	UP/NONE	ENSMUSG00000097352	C920009B18Rik	RIKEN cDNA C920009B18 gene [Source:MGI Symbol;Acc:MGI:3583961]	2.96766
ENSMUSG00000036526_Card11	2.26116	0	5	UP/NONE	ENSMUSG00000036526	Card11	caspase recruitment domain family, member 11 [Source:MGI Symbol;Acc:MGI:1916978]	2.26116
ENSMUSG00000024397_Aif1	2.66471	2.91633	1	UP/UP	ENSMUSG00000024397	Aif1	allograft inflammatory factor 1 [Source:MGI Symbol;Acc:MGI:1343098]	2.91633
ENSMUSG00000028527_Ak4	2.27377	1.11042	1	UP/UP	ENSMUSG00000028527	Ak4	adenylate kinase 4 [Source:MGI Symbol;Acc:MGI:87979]	2.27377
ENSMUSG00000044309_Apol7c	1.70366	2.55771	1	UP/UP	ENSMUSG00000044309	Apol7c	apolipoprotein L 7c [Source:MGI Symbol;Acc:MGI:1920912]	2.55771
ENSMUSG00000030762_Aqp8	2.5326	1.07935	1	UP/UP	ENSMUSG00000030762	Aqp8	aquaporin 8 [Source:MGI Symbol;Acc:MGI:1195271]	2.5326
ENSMUSG00000049744_Arhgap15	2.17549	2.95327	1	UP/UP	ENSMUSG00000049744	Arhgap15	Rho GTPase activating protein 15 [Source:MGI Symbol;Acc:MGI:1923367]	2.95327
ENSMUSG00000050357_Carmil2	2.53621	0	5	UP/NONE	ENSMUSG00000050357	Carmil2	capping protein regulator and myosin 1 linker 2 [Source:MGI Symbol;Acc:MGI:2685431]	2.53621
ENSMUSG00000030047_Arhgap25	2.53348	2.22856	1	UP/UP	ENSMUSG00000030047	Arhgap25	Rho GTPase activating protein 25 [Source:MGI Symbol;Acc:MGI:2443687]	2.53348
ENSMUSG00000048865_Arhgap30	2.48351	2.82294	1	UP/UP	ENSMUSG00000048865	Arhgap30	Rho GTPase activating protein 30 [Source:MGI Symbol;Acc:MGI:2684948]	2.82294
ENSMUSG00000031389_Arhgap4	2.40006	2.06681	1	UP/UP	ENSMUSG00000031389	Arhgap4	Rho GTPase activating protein 4 [Source:MGI Symbol;Acc:MGI:2159577]	2.40006
ENSMUSG00000035697_Arhgap45	2.22662	2.43036	1	UP/UP	ENSMUSG00000035697	Arhgap45	Rho GTPase activating protein 45 [Source:MGI Symbol;Acc:MGI:1917969]	2.43036
ENSMUSG00000026166_Ccl20	3.14045	0	5	UP/NONE	ENSMUSG00000026166	Ccl20	chemokine (C-C motif) ligand 20 [Source:MGI Symbol;Acc:MGI:1329031]	3.14045
ENSMUSG00000031779_Ccl22	2.84025	0	5	UP/NONE	ENSMUSG00000031779	Ccl22	chemokine (C-C motif) ligand 22 [Source:MGI Symbol;Acc:MGI:1306779]	2.84025
ENSMUSG00000040345_Arhgap9	1.8826	2.0692	1	UP/UP	ENSMUSG00000040345	Arhgap9	Rho GTPase activating protein 9 [Source:MGI Symbol;Acc:MGI:2143764]	2.0692
ENSMUSG00000040270_Bach2	1.87229	2.03555	1	UP/UP	ENSMUSG00000040270	Bach2	BTB and CNC homology, basic leucine zipper transcription factor 2 [Source:MGI Symbol;Acc:MGI:894679]	2.03555
ENSMUSG00000037922_Bank1	4.45052	4.53948	1	UP/UP	ENSMUSG00000037922	Bank1	B cell scaffold protein with ankyrin repeats 1 [Source:MGI Symbol;Acc:MGI:2442120]	4.53948
ENSMUSG00000018930_Ccl4	12	0	5	UP/NONE	ENSMUSG00000018930	Ccl4	chemokine (C-C motif) ligand 4 [Source:MGI Symbol;Acc:MGI:98261]	12
ENSMUSG00000024669_Cd5	3.23585	0	5	UP/NONE	ENSMUSG00000024669	Cd5	CD5 antigen [Source:MGI Symbol;Acc:MGI:88340]	3.23585
ENSMUSG00000099974_Bcl2a1d	2.98088	3.19851	1	UP/UP	ENSMUSG00000099974	Bcl2a1d	B cell leukemia/lymphoma 2 related protein A1d [Source:MGI Symbol;Acc:MGI:1278325]	3.19851
ENSMUSG00000099757_BE692007	4.7363	4.87384	1	UP/UP	ENSMUSG00000099757	BE692007	expressed sequence BE692007 [Source:MGI Symbol;Acc:MGI:3035348]	4.87384
ENSMUSG00000014453_Blk	5.17983	4.68103	1	UP/UP	ENSMUSG00000014453	Blk	B lymphoid kinase [Source:MGI Symbol;Acc:MGI:88169]	5.17983
ENSMUSG00000031264_Btk	2.8095	2.97328	1	UP/UP	ENSMUSG00000031264	Btk	Bruton agammaglobulinemia tyrosine kinase [Source:MGI Symbol;Acc:MGI:88216]	2.97328
ENSMUSG00000052013_Btla	3.26766	4.13638	1	UP/UP	ENSMUSG00000052013	Btla	B and T lymphocyte associated [Source:MGI Symbol;Acc:MGI:2658978]	4.13638
ENSMUSG00000001076_C1ql4	5.12256	12	1	UP/UP	ENSMUSG00000001076	C1ql4	complement component 1, q subcomponent-like 4 [Source:MGI Symbol;Acc:MGI:3579909]	12
ENSMUSG00000022416_Cacna1i	5.97871	4.88816	1	UP/UP	ENSMUSG00000022416	Cacna1i	calcium channel, voltage-dependent, alpha 1I subunit [Source:MGI Symbol;Acc:MGI:2178051]	5.97871
ENSMUSG00000024670_Cd6	3.97467	0	5	UP/NONE	ENSMUSG00000024670	Cd6	CD6 antigen [Source:MGI Symbol;Acc:MGI:103566]	3.97467
ENSMUSG00000047810_Ccdc88b	2.42424	2.37519	1	UP/UP	ENSMUSG00000047810	Ccdc88b	coiled-coil domain containing 88B [Source:MGI Symbol;Acc:MGI:1925567]	2.42424
ENSMUSG00000071005_Ccl19	5.1684	12	1	UP/UP	ENSMUSG00000071005	Ccl19	chemokine (C-C motif) ligand 19 [Source:MGI Symbol;Acc:MGI:1346316]	12
ENSMUSG00000035373_Ccl7	3.14956	3.85539	1	UP/UP	ENSMUSG00000035373	Ccl7	chemokine (C-C motif) ligand 7 [Source:MGI Symbol;Acc:MGI:99512]	3.85539
ENSMUSG00000027656_Ccn5	2.79856	3.48351	1	UP/UP	ENSMUSG00000027656	Ccn5	cellular communication network factor 5 [Source:MGI Symbol;Acc:MGI:1328326]	3.48351
ENSMUSG00000079227_Ccr5	2.31829	2.584	1	UP/UP	ENSMUSG00000079227	Ccr5	chemokine (C-C motif) receptor 5 [Source:MGI Symbol;Acc:MGI:107182]	2.584
ENSMUSG00000040899_Ccr6	4.01446	4.12927	1	UP/UP	ENSMUSG00000040899	Ccr6	chemokine (C-C motif) receptor 6 [Source:MGI Symbol;Acc:MGI:1333797]	4.12927
ENSMUSG00000037944_Ccr7	4.19009	4.37843	1	UP/UP	ENSMUSG00000037944	Ccr7	chemokine (C-C motif) receptor 7 [Source:MGI Symbol;Acc:MGI:103011]	4.37843
ENSMUSG00000021624_Cd180	2.97612	2.88046	1	UP/UP	ENSMUSG00000021624	Cd180	CD180 antigen [Source:MGI Symbol;Acc:MGI:1194924]	2.97612
ENSMUSG00000053977_Cd8a	2.80964	0	5	UP/NONE	ENSMUSG00000053977	Cd8a	CD8 antigen, alpha chain [Source:MGI Symbol;Acc:MGI:88346]	2.80964
ENSMUSG00000053044_Cd8b1	5.07874	0	5	UP/NONE	ENSMUSG00000053044	Cd8b1	CD8 antigen, beta chain 1 [Source:MGI Symbol;Acc:MGI:88347]	5.07874
ENSMUSG00000030724_Cd19	5.85599	4.65724	1	UP/UP	ENSMUSG00000030724	Cd19	CD19 antigen [Source:MGI Symbol;Acc:MGI:88319]	5.85599
ENSMUSG00000030577_Cd22	4.95408	4.16105	1	UP/UP	ENSMUSG00000030577	Cd22	CD22 antigen [Source:MGI Symbol;Acc:MGI:88322]	4.95408
ENSMUSG00000030798_Cd37	3.65977	3.60451	1	UP/UP	ENSMUSG00000030798	Cd37	CD37 antigen [Source:MGI Symbol;Acc:MGI:88330]	3.65977
ENSMUSG00000064246_Chil1	4.07068	0	5	UP/NONE	ENSMUSG00000064246	Chil1	chitinase-like 1 [Source:MGI Symbol;Acc:MGI:1340899]	4.07068
ENSMUSG00000071714_Csf2rb2	2.14426	0	5	UP/NONE	ENSMUSG00000071714	Csf2rb2	colony stimulating factor 2 receptor, beta 2, low-affinity (granulocyte-macrophage) [Source:MGI Symbol;Acc:MGI:1339760]	2.14426
ENSMUSG00000000682_Cd52	1.99271	2.14505	1	UP/UP	ENSMUSG00000000682	Cd52	CD52 antigen [Source:MGI Symbol;Acc:MGI:1346088]	2.14505
ENSMUSG00000034855_Cxcl10	3.59309	0	5	UP/NONE	ENSMUSG00000034855	Cxcl10	chemokine (C-X-C motif) ligand 10 [Source:MGI Symbol;Acc:MGI:1352450]	3.59309
ENSMUSG00000040747_Cd53	2.14261	2.86713	1	UP/UP	ENSMUSG00000040747	Cd53	CD53 antigen [Source:MGI Symbol;Acc:MGI:88341]	2.86713
ENSMUSG00000028459_Cd72	3.74287	3.63603	1	UP/UP	ENSMUSG00000028459	Cd72	CD72 antigen [Source:MGI Symbol;Acc:MGI:88345]	3.74287
ENSMUSG00000024610_Cd74	2.89539	2.19954	1	UP/UP	ENSMUSG00000024610	Cd74	CD74 antigen (invariant polypeptide of major histocompatibility complex, class II antigen-associated) [Source:MGI Symbol;Acc:MGI:96534]	2.89539
ENSMUSG00000029417_Cxcl9	3.23821	0	5	UP/NONE	ENSMUSG00000029417	Cxcl9	chemokine (C-X-C motif) ligand 9 [Source:MGI Symbol;Acc:MGI:1352449]	3.23821
ENSMUSG00000003379_Cd79a	5.01891	4.23165	1	UP/UP	ENSMUSG00000003379	Cd79a	CD79A antigen (immunoglobulin-associated alpha) [Source:MGI Symbol;Acc:MGI:101774]	5.01891
ENSMUSG00000040592_Cd79b	3.82899	3.73028	1	UP/UP	ENSMUSG00000040592	Cd79b	CD79B antigen [Source:MGI Symbol;Acc:MGI:96431]	3.82899
ENSMUSG00000057337_Chst3	4.92354	4.93222	1	UP/UP	ENSMUSG00000057337	Chst3	carbohydrate sulfotransferase 3 [Source:MGI Symbol;Acc:MGI:1858224]	4.93222
ENSMUSG00000115914_Cyp2d34-ps	5.64492	0	5	UP/NONE	ENSMUSG00000115914	Cyp2d34-ps	cytochrome P450, family 2, subfamily d, polypeptide 34, pseudogene [Source:MGI Symbol;Acc:MGI:5011295]	5.64492
ENSMUSG00000022504_Ciita	2.94374	2.29346	1	UP/UP	ENSMUSG00000022504	Ciita	class II transactivator [Source:MGI Symbol;Acc:MGI:108445]	2.94374
ENSMUSG00000022037_Clu	3.0418	2.78381	1	UP/UP	ENSMUSG00000022037	Clu	clusterin [Source:MGI Symbol;Acc:MGI:88423]	3.0418
ENSMUSG00000062585_Cnr2	3.27671	3.81697	1	UP/UP	ENSMUSG00000062585	Cnr2	cannabinoid receptor 2 (macrophage) [Source:MGI Symbol;Acc:MGI:104650]	3.81697
ENSMUSG00000001506_Col1a1	2.37135	3.37838	1	UP/UP	ENSMUSG00000001506	Col1a1	collagen, type I, alpha 1 [Source:MGI Symbol;Acc:MGI:88467]	3.37838
ENSMUSG00000029661_Col1a2	1.76224	2.9034	1	UP/UP	ENSMUSG00000029661	Col1a2	collagen, type I, alpha 2 [Source:MGI Symbol;Acc:MGI:88468]	2.9034
ENSMUSG00000026043_Col3a1	1.36712	2.27737	1	UP/UP	ENSMUSG00000026043	Col3a1	collagen, type III, alpha 1 [Source:MGI Symbol;Acc:MGI:88453]	2.27737
ENSMUSG00000002257_Def6	2.6113	0	5	UP/NONE	ENSMUSG00000002257	Def6	differentially expressed in FDCP 6 [Source:MGI Symbol;Acc:MGI:1346328]	2.6113
ENSMUSG00000031502_Col4a1	1.05885	1.96598	1	UP/UP	ENSMUSG00000031502	Col4a1	collagen, type IV, alpha 1 [Source:MGI Symbol;Acc:MGI:88454]	1.96598
ENSMUSG00000031274_Col4a5	1.47501	3.21658	1	UP/UP	ENSMUSG00000031274	Col4a5	collagen, type IV, alpha 5 [Source:MGI Symbol;Acc:MGI:88456]	3.21658
ENSMUSG00000026837_Col5a1	1.31119	2.06324	1	UP/UP	ENSMUSG00000026837	Col5a1	collagen, type V, alpha 1 [Source:MGI Symbol;Acc:MGI:88457]	2.06324
ENSMUSG00000026042_Col5a2	1.26971	2.33976	1	UP/UP	ENSMUSG00000026042	Col5a2	collagen, type V, alpha 2 [Source:MGI Symbol;Acc:MGI:88458]	2.33976
ENSMUSG00000030707_Coro1a	3.27996	3.65604	1	UP/UP	ENSMUSG00000030707	Coro1a	coronin, actin binding protein 1A [Source:MGI Symbol;Acc:MGI:1345961]	3.65604
ENSMUSG00000026616_Cr2	6.06606	4.8515	1	UP/UP	ENSMUSG00000026616	Cr2	complement receptor 2 [Source:MGI Symbol;Acc:MGI:88489]	6.06606
ENSMUSG00000071713_Csf2rb	2.0452	2.438	1	UP/UP	ENSMUSG00000071713	Csf2rb	colony stimulating factor 2 receptor, beta, low-affinity (granulocyte-macrophage) [Source:MGI Symbol;Acc:MGI:1339759]	2.438
ENSMUSG00000025279_Dnase1l3	1.99903	0	5	UP/NONE	ENSMUSG00000025279	Dnase1l3	deoxyribonuclease 1-like 3 [Source:MGI Symbol;Acc:MGI:1314633]	1.99903
ENSMUSG00000059898_Dsc3	3.68998	0	5	UP/NONE	ENSMUSG00000059898	Dsc3	desmocollin 3 [Source:MGI Symbol;Acc:MGI:1194993]	3.68998
ENSMUSG00000033730_Egr3	2.68822	0	5	UP/NONE	ENSMUSG00000033730	Egr3	early growth response 3 [Source:MGI Symbol;Acc:MGI:1306780]	2.68822
ENSMUSG00000023078_Cxcl13	2.36653	2.42354	1	UP/UP	ENSMUSG00000023078	Cxcl13	chemokine (C-X-C motif) ligand 13 [Source:MGI Symbol;Acc:MGI:1888499]	2.42354
ENSMUSG00000090942_F830016B08Rik	3.04141	0	5	UP/NONE	ENSMUSG00000090942	F830016B08Rik	RIKEN cDNA F830016B08 gene [Source:MGI Symbol;Acc:MGI:3588218]	3.04141
ENSMUSG00000047880_Cxcr5	4.32272	3.21765	1	UP/UP	ENSMUSG00000047880	Cxcr5	chemokine (C-X-C motif) receptor 5 [Source:MGI Symbol;Acc:MGI:103567]	4.32272
ENSMUSG00000028270_Gbp2	2.15898	0	5	UP/NONE	ENSMUSG00000028270	Gbp2	guanylate binding protein 2 [Source:MGI Symbol;Acc:MGI:102772]	2.15898
ENSMUSG00000015340_Cybb	1.83646	2.33105	1	UP/UP	ENSMUSG00000015340	Cybb	cytochrome b-245, beta polypeptide [Source:MGI Symbol;Acc:MGI:88574]	2.33105
ENSMUSG00000020340_Cyfip2	1.43667	1.75587	1	UP/UP	ENSMUSG00000020340	Cyfip2	cytoplasmic FMR1 interacting protein 2 [Source:MGI Symbol;Acc:MGI:1924134]	1.75587
ENSMUSG00000003484_Cyp4f18	2.20493	3.68158	1	UP/UP	ENSMUSG00000003484	Cyp4f18	cytochrome P450, family 4, subfamily f, polypeptide 18 [Source:MGI Symbol;Acc:MGI:1919304]	3.68158
ENSMUSG00000079113_Defa43	7.82111	12	1	UP/UP	ENSMUSG00000079113	Defa43	defensin, alpha, 43 [Source:MGI Symbol;Acc:MGI:3648003]	12
ENSMUSG00000028268_Gbp3	1.81814	0	5	UP/NONE	ENSMUSG00000028268	Gbp3	guanylate binding protein 3 [Source:MGI Symbol;Acc:MGI:1926263]	1.81814
ENSMUSG00000038608_Dock10	1.69333	2.14227	1	UP/UP	ENSMUSG00000038608	Dock10	dedicator of cytokinesis 10 [Source:MGI Symbol;Acc:MGI:2146320]	2.14227
ENSMUSG00000105504_Gbp5	2.143	0	5	UP/NONE	ENSMUSG00000105504	Gbp5	guanylate binding protein 5 [Source:MGI Symbol;Acc:MGI:2429943]	2.143
ENSMUSG00000020143_Dock2	2.04843	2.42681	1	UP/UP	ENSMUSG00000020143	Dock2	dedicator of cyto-kinesis 2 [Source:MGI Symbol;Acc:MGI:2149010]	2.42681
ENSMUSG00000040253_Gbp7	1.51439	0	5	UP/NONE	ENSMUSG00000040253	Gbp7	guanylate binding protein 7 [Source:MGI Symbol;Acc:MGI:2444421]	1.51439
ENSMUSG00000035711_Dok3	2.82828	3.6719	1	UP/UP	ENSMUSG00000035711	Dok3	docking protein 3 [Source:MGI Symbol;Acc:MGI:1351490]	3.6719
ENSMUSG00000027368_Dusp2	5.41812	3.76999	1	UP/UP	ENSMUSG00000027368	Dusp2	dual specificity phosphatase 2 [Source:MGI Symbol;Acc:MGI:101911]	5.41812
ENSMUSG00000029675_Eln	1.93064	2.11699	1	UP/UP	ENSMUSG00000029675	Eln	elastin [Source:MGI Symbol;Acc:MGI:95317]	2.11699
ENSMUSG00000034164_Emid1	1.62268	2.52948	1	UP/UP	ENSMUSG00000034164	Emid1	EMI domain containing 1 [Source:MGI Symbol;Acc:MGI:2155091]	2.52948
ENSMUSG00000073628_Gm10552	12	0	5	UP/NONE	ENSMUSG00000073628	Gm10552	predicted gene 10552 [Source:MGI Symbol;Acc:MGI:3642083]	12
ENSMUSG00000095562_Erdr1	3.16436	4.12255	1	UP/UP	ENSMUSG00000095562	Erdr1	erythroid differentiation regulator 1 [Source:NCBI gene (formerly Entrezgene);Acc:170942]	4.12255
ENSMUSG00000032035_Ets1	1.79306	2.00183	1	UP/UP	ENSMUSG00000032035	Ets1	E26 avian leukemia oncogene 1, 5' domain [Source:MGI Symbol;Acc:MGI:95455]	2.00183
ENSMUSG00000048852_Gm12185	3.22718	0	5	UP/NONE	ENSMUSG00000048852	Gm12185	predicted gene 12185 [Source:MGI Symbol;Acc:MGI:3652173]	3.22718
ENSMUSG00000100658_F730311O21Rik	4.95105	3.74732	1	UP/UP	ENSMUSG00000100658	F730311O21Rik	RIKEN cDNA F730311O21 gene [Source:MGI Symbol;Acc:MGI:3643355]	4.95105
ENSMUSG00000082292_Gm12250	2.86824	0	5	UP/NONE	ENSMUSG00000082292	Gm12250	predicted gene 12250 [Source:MGI Symbol;Acc:MGI:3649299]	2.86824
ENSMUSG00000086109_Gm13391	4.64984	0	5	UP/NONE	ENSMUSG00000086109	Gm13391	predicted gene 13391 [Source:MGI Symbol;Acc:MGI:3651526]	4.64984
ENSMUSG00000074071_Fam169b	3.79714	4.24676	1	UP/UP	ENSMUSG00000074071	Fam169b	family with sequence similarity 169, member B [Source:MGI Symbol;Acc:MGI:3644026]	4.24676
ENSMUSG00000085786_Gm15987	3.61965	0	5	UP/NONE	ENSMUSG00000085786	Gm15987	predicted gene 15987 [Source:MGI Symbol;Acc:MGI:3801849]	3.61965
ENSMUSG00000107198_Gm19619	6.43999	0	5	UP/NONE	ENSMUSG00000107198	Gm19619	predicted gene, 19619 [Source:MGI Symbol;Acc:MGI:5011804]	6.43999
ENSMUSG00000024598_Fbn2	1.6518	2.518	1	UP/UP	ENSMUSG00000024598	Fbn2	fibrillin 2 [Source:MGI Symbol;Acc:MGI:95490]	2.518
ENSMUSG00000005540_Fcer2a	4.7514	3.84138	1	UP/UP	ENSMUSG00000005540	Fcer2a	Fc receptor, IgE, low affinity II, alpha polypeptide [Source:MGI Symbol;Acc:MGI:95497]	4.7514
ENSMUSG00000042474_Fcmr	6.32993	4.5771	1	UP/UP	ENSMUSG00000042474	Fcmr	Fc fragment of IgM receptor [Source:MGI Symbol;Acc:MGI:1916419]	6.32993
ENSMUSG00000059994_Fcrl1	4.64326	3.74332	1	UP/UP	ENSMUSG00000059994	Fcrl1	Fc receptor-like 1 [Source:MGI Symbol;Acc:MGI:2442862]	4.64326
ENSMUSG00000048031_Fcrl5	12	5.4905	1	UP/UP	ENSMUSG00000048031	Fcrl5	Fc receptor-like 5 [Source:MGI Symbol;Acc:MGI:3053558]	12
ENSMUSG00000038421_Fcrla	5.48537	4.13992	1	UP/UP	ENSMUSG00000038421	Fcrla	Fc receptor-like A [Source:MGI Symbol;Acc:MGI:2138647]	5.48537
ENSMUSG00000055805_Fmnl1	2.4067	2.31814	1	UP/UP	ENSMUSG00000055805	Fmnl1	formin-like 1 [Source:MGI Symbol;Acc:MGI:1888994]	2.4067
ENSMUSG00000029581_Fscn1	2.12461	2.63417	1	UP/UP	ENSMUSG00000029581	Fscn1	fascin actin-bundling protein 1 [Source:MGI Symbol;Acc:MGI:1352745]	2.63417
ENSMUSG00000113136_Gm19951	6.02165	0	5	UP/NONE	ENSMUSG00000113136	Gm19951	predicted gene, 19951 [Source:MGI Symbol;Acc:MGI:5012136]	6.02165
ENSMUSG00000079363_Gbp4	2.17027	2.09983	1	UP/UP	ENSMUSG00000079363	Gbp4	guanylate binding protein 4 [Source:MGI Symbol;Acc:MGI:97072]	2.17027
ENSMUSG00000034438_Gbp8	2.33268	2.35435	1	UP/UP	ENSMUSG00000034438	Gbp8	guanylate-binding protein 8 [Source:MGI Symbol;Acc:MGI:1923324]	2.35435
ENSMUSG00000029298_Gbp9	1.80757	2.3771	1	UP/UP	ENSMUSG00000029298	Gbp9	guanylate-binding protein 9 [Source:MGI Symbol;Acc:MGI:3605620]	2.3771
ENSMUSG00000039264_Gimap3	2.21623	2.3504	1	UP/UP	ENSMUSG00000039264	Gimap3	GTPase, IMAP family member 3 [Source:MGI Symbol;Acc:MGI:1932723]	2.3504
ENSMUSG00000104348_Gm37691	3.94941	0	5	UP/NONE	ENSMUSG00000104348	Gm37691	predicted gene, 37691 [Source:MGI Symbol;Acc:MGI:5610919]	3.94941
ENSMUSG00000054435_Gimap4	2.45057	2.08254	1	UP/UP	ENSMUSG00000054435	Gimap4	GTPase, IMAP family member 4 [Source:MGI Symbol;Acc:MGI:1349656]	2.45057
ENSMUSG00000104927_Gm43388	12	0	5	UP/NONE	ENSMUSG00000104927	Gm43388	predicted gene 43388 [Source:MGI Symbol;Acc:MGI:5663525]	12
ENSMUSG00000068606_Gm4841	4.72162	0	5	UP/NONE	ENSMUSG00000068606	Gm4841	predicted gene 4841 [Source:MGI Symbol;Acc:MGI:3643814]	4.72162
ENSMUSG00000104835_Gm5547	4.84136	0	5	UP/NONE	ENSMUSG00000104835	Gm5547	predicted gene 5547 [Source:MGI Symbol;Acc:MGI:3648206]	4.84136
ENSMUSG00000090535_Gm8540	4.78604	0	5	UP/NONE	ENSMUSG00000090535	Gm8540	predicted gene 8540 [Source:MGI Symbol;Acc:MGI:3645422]	4.78604
ENSMUSG00000097705_Gm26740	2.88178	3.42307	1	UP/UP	ENSMUSG00000097705	Gm26740	predicted gene, 26740 [Source:MGI Symbol;Acc:MGI:5477234]	3.42307
ENSMUSG00000105128_Gm42870	5.83543	3.77359	1	UP/UP	ENSMUSG00000105128	Gm42870	predicted gene 42870 [Source:MGI Symbol;Acc:MGI:5663007]	5.83543
ENSMUSG00000109096_Gm44888	12	12	1	UP/UP	ENSMUSG00000109096	Gm44888	predicted gene 44888 [Source:MGI Symbol;Acc:MGI:5753464]	12
ENSMUSG00000118051_Gm8714	6.6543	0	5	UP/NONE	ENSMUSG00000118051	Gm8714	predicted gene 8714 [Source:MGI Symbol;Acc:MGI:3644347]	6.6543
ENSMUSG00000105244_Gm5281	12	12	1	UP/UP	ENSMUSG00000105244	Gm5281	predicted gene 5281 [Source:MGI Symbol;Acc:MGI:3779483]	12
ENSMUSG00000111118_Gm6545	4.30101	3.51064	1	UP/UP	ENSMUSG00000111118	Gm6545	predicted gene 6545 [Source:MGI Symbol;Acc:MGI:3643874]	4.30101
ENSMUSG00000050075_Gpr171	2.99109	0	5	UP/NONE	ENSMUSG00000050075	Gpr171	G protein-coupled receptor 171 [Source:MGI Symbol;Acc:MGI:2442043]	2.99109
ENSMUSG00000058470_Gm8369	4.63227	5.65011	1	UP/UP	ENSMUSG00000058470	Gm8369	predicted gene 8369 [Source:MGI Symbol;Acc:MGI:3645380]	5.65011
ENSMUSG00000021298_Gpr132	2.50246	2.96148	1	UP/UP	ENSMUSG00000021298	Gpr132	G protein-coupled receptor 132 [Source:MGI Symbol;Acc:MGI:1890220]	2.96148
ENSMUSG00000073008_Gpr174	3.89552	3.23916	1	UP/UP	ENSMUSG00000073008	Gpr174	G protein-coupled receptor 174 [Source:MGI Symbol;Acc:MGI:2685222]	3.89552
ENSMUSG00000004837_Grap	2.33489	2.76017	1	UP/UP	ENSMUSG00000004837	Grap	GRB2-related adaptor protein [Source:MGI Symbol;Acc:MGI:1918770]	2.76017
ENSMUSG00000053541_Gvin-ps6	3.01103	2.78059	1	UP/UP	ENSMUSG00000053541	Gvin-ps6	GTPase, very large interferon inducible, pseudogene 6 [Source:MGI Symbol;Acc:MGI:3647753]	3.01103
ENSMUSG00000063286_Gvin-ps7	2.15353	2.30056	1	UP/UP	ENSMUSG00000063286	Gvin-ps7	GTPase, very large interferon inducible, pseudogene 7 [Source:MGI Symbol;Acc:MGI:3644223]	2.30056
ENSMUSG00000042351_Grap2	3.63144	0	5	UP/NONE	ENSMUSG00000042351	Grap2	GRB2-related adaptor protein 2 [Source:MGI Symbol;Acc:MGI:1333842]	3.63144
ENSMUSG00000073902_Gvin3	3.10747	3.34523	1	UP/UP	ENSMUSG00000073902	Gvin3	GTPase, very large interferon inducible, family member 3 [Source:MGI Symbol;Acc:MGI:3584360]	3.34523
ENSMUSG00000036594_H2-Aa	1.91405	1.72404	1	UP/UP	ENSMUSG00000036594	H2-Aa	histocompatibility 2, class II antigen A, alpha [Source:MGI Symbol;Acc:MGI:95895]	1.91405
ENSMUSG00000073421_H2-Ab1	2.2007	1.76041	1	UP/UP	ENSMUSG00000073421	H2-Ab1	histocompatibility 2, class II antigen A, beta 1 [Source:MGI Symbol;Acc:MGI:103070]	2.2007
ENSMUSG00000037548_H2-DMb2	3.72466	3.67122	1	UP/UP	ENSMUSG00000037548	H2-DMb2	histocompatibility 2, class II, locus Mb2 [Source:MGI Symbol;Acc:MGI:95923]	3.72466
ENSMUSG00000039934_Gsap	1.73675	0	5	UP/NONE	ENSMUSG00000039934	Gsap	gamma-secretase activating protein [Source:MGI Symbol;Acc:MGI:2442259]	1.73675
ENSMUSG00000037649_H2-DMa	1.96241	0	5	UP/NONE	ENSMUSG00000037649	H2-DMa	histocompatibility 2, class II, locus DMa [Source:MGI Symbol;Acc:MGI:95921]	1.96241
ENSMUSG00000060586_H2-Eb1	2.52412	2.71232	1	UP/UP	ENSMUSG00000060586	H2-Eb1	histocompatibility 2, class II antigen E beta [Source:MGI Symbol;Acc:MGI:95901]	2.71232
ENSMUSG00000067341_H2-Eb2	5.1804	4.73782	1	UP/UP	ENSMUSG00000067341	H2-Eb2	histocompatibility 2, class II antigen E beta2 [Source:MGI Symbol;Acc:MGI:95902]	5.1804
ENSMUSG00000079547_H2-DMb1	1.92744	0	5	UP/NONE	ENSMUSG00000079547	H2-DMb1	histocompatibility 2, class II, locus Mb1 [Source:MGI Symbol;Acc:MGI:95922]	1.92744
ENSMUSG00000024334_H2-Oa	4.44524	4.24619	1	UP/UP	ENSMUSG00000024334	H2-Oa	histocompatibility 2, O region alpha locus [Source:MGI Symbol;Acc:MGI:95924]	4.44524
ENSMUSG00000041538_H2-Ob	4.53679	4.45571	1	UP/UP	ENSMUSG00000041538	H2-Ob	histocompatibility 2, O region beta locus [Source:MGI Symbol;Acc:MGI:95925]	4.53679
ENSMUSG00000073409_H2-Q6	4.35814	3.57447	1	UP/UP	ENSMUSG00000073409	H2-Q6	histocompatibility 2, Q region locus 6 [Source:MGI Symbol;Acc:MGI:95935]	4.35814
ENSMUSG00000060550_H2-Q7	3.40606	3.21675	1	UP/UP	ENSMUSG00000060550	H2-Q7	histocompatibility 2, Q region locus 7 [Source:MGI Symbol;Acc:MGI:95936]	3.40606
ENSMUSG00000053835_H2-T24	2.709	2.82714	1	UP/UP	ENSMUSG00000053835	H2-T24	histocompatibility 2, T region locus 24 [Source:MGI Symbol;Acc:MGI:95958]	2.82714
ENSMUSG00000000673_Haao	2.99875	3.52828	1	UP/UP	ENSMUSG00000000673	Haao	3-hydroxyanthranilate 3,4-dioxygenase [Source:MGI Symbol;Acc:MGI:1349444]	3.52828
ENSMUSG00000025877_Hk3	2.46023	3.09377	1	UP/UP	ENSMUSG00000025877	Hk3	hexokinase 3 [Source:MGI Symbol;Acc:MGI:2670962]	3.09377
ENSMUSG00000064267_Hvcn1	2.9135	2.86904	1	UP/UP	ENSMUSG00000064267	Hvcn1	hydrogen voltage-gated channel 1 [Source:MGI Symbol;Acc:MGI:1921346]	2.9135
ENSMUSG00000037405_Icam1	2.2826	2.16512	1	UP/UP	ENSMUSG00000037405	Icam1	intercellular adhesion molecule 1 [Source:MGI Symbol;Acc:MGI:96392]	2.2826
ENSMUSG00000039997_Ifi203	1.91342	2.39633	1	UP/UP	ENSMUSG00000039997	Ifi203	interferon activated gene 203 [Source:MGI Symbol;Acc:MGI:96428]	2.39633
ENSMUSG00000035929_H2-Q4	1.35011	0	5	UP/NONE	ENSMUSG00000035929	H2-Q4	histocompatibility 2, Q region locus 4 [Source:MGI Symbol;Acc:MGI:95933]	1.35011
ENSMUSG00000055413_H2-Q5	2.49746	0	5	UP/NONE	ENSMUSG00000055413	H2-Q5	histocompatibility 2, Q region locus 5 [Source:MGI Symbol;Acc:MGI:95934]	2.49746
ENSMUSG00000043263_Ifi209	2.96733	3.96089	1	UP/UP	ENSMUSG00000043263	Ifi209	interferon activated gene 209 [Source:MGI Symbol;Acc:MGI:2138243]	3.96089
ENSMUSG00000073491_Ifi213	3.09672	4.49605	1	UP/UP	ENSMUSG00000073491	Ifi213	interferon activated gene 213 [Source:MGI Symbol;Acc:MGI:3695276]	4.49605
ENSMUSG00000070501_Ifi214	5.93203	5.93693	1	UP/UP	ENSMUSG00000070501	Ifi214	interferon activated gene 214 [Source:MGI Symbol;Acc:MGI:3584522]	5.93693
ENSMUSG00000036256_Igfbp7	1.25604	2.07495	1	UP/UP	ENSMUSG00000036256	Igfbp7	insulin-like growth factor binding protein 7 [Source:MGI Symbol;Acc:MGI:1352480]	2.07495
ENSMUSG00000022831_Hcls1	2.15094	0	5	UP/NONE	ENSMUSG00000022831	Hcls1	hematopoietic cell specific Lyn substrate 1 [Source:MGI Symbol;Acc:MGI:104568]	2.15094
ENSMUSG00000104213_Ighd	5.19791	3.5215	1	UP/UP	ENSMUSG00000104213	Ighd	immunoglobulin heavy constant delta [Source:MGI Symbol;Acc:MGI:96447]	5.19791
ENSMUSG00000000628_Hk2	1.37216	0	5	UP/NONE	ENSMUSG00000000628	Hk2	hexokinase 2 [Source:MGI Symbol;Acc:MGI:1315197]	1.37216
ENSMUSG00000076613_Ighg2b	5.45772	7.27348	1	UP/UP	ENSMUSG00000076613	Ighg2b	immunoglobulin heavy constant gamma 2B [Source:MGI Symbol;Acc:MGI:96445]	7.27348
ENSMUSG00000076612_Ighg2c	4.92784	5.64197	1	UP/UP	ENSMUSG00000076612	Ighg2c	immunoglobulin heavy constant gamma 2C [Source:MGI Symbol;Acc:MGI:2686979]	5.64197
ENSMUSG00000097295_Hmgb1-ps8	3.29495	0	5	UP/NONE	ENSMUSG00000097295	Hmgb1-ps8	high mobility group box 1, pseudogene 8 [Source:MGI Symbol;Acc:MGI:96114]	3.29495
ENSMUSG00000076615_Ighg3	4.70032	6.96306	1	UP/UP	ENSMUSG00000076615	Ighg3	Immunoglobulin heavy constant gamma 3 [Source:MGI Symbol;Acc:MGI:2144790]	6.96306
ENSMUSG00000076618_Ighj4	3.17008	5.43115	1	UP/UP	ENSMUSG00000076618	Ighj4	immunoglobulin heavy joining 4 [Source:MGI Symbol;Acc:MGI:4439658]	5.43115
ENSMUSG00000076617_Ighm	3.67828	3.32168	1	UP/UP	ENSMUSG00000076617	Ighm	immunoglobulin heavy constant mu [Source:MGI Symbol;Acc:MGI:96448]	3.67828
ENSMUSG00000096410_Ighv1-19	4.36903	4.87948	1	UP/UP	ENSMUSG00000096410	Ighv1-19	immunoglobulin heavy variable V1-19 [Source:MGI Symbol;Acc:MGI:4439779]	4.87948
ENSMUSG00000094546_Ighv1-26	2.08757	3.32511	1	UP/UP	ENSMUSG00000094546	Ighv1-26	immunoglobulin heavy variable 1-26 [Source:MGI Symbol;Acc:MGI:4439641]	3.32511
ENSMUSG00000094652_Ighv1-42	4.11553	5.2807	1	UP/UP	ENSMUSG00000094652	Ighv1-42	immunoglobulin heavy variable V1-42 [Source:MGI Symbol;Acc:MGI:3704123]	5.2807
ENSMUSG00000095197_Ighv1-59	4.63785	3.68494	1	UP/UP	ENSMUSG00000095197	Ighv1-59	immunoglobulin heavy variable V1-59 [Source:MGI Symbol;Acc:MGI:3644474]	4.63785
ENSMUSG00000031551_Ido1	3.47955	0	5	UP/NONE	ENSMUSG00000031551	Ido1	indoleamine 2,3-dioxygenase 1 [Source:MGI Symbol;Acc:MGI:96416]	3.47955
ENSMUSG00000095519_Ighv1-66	3.38493	6.06336	1	UP/UP	ENSMUSG00000095519	Ighv1-66	immunoglobulin heavy variable 1-66 [Source:MGI Symbol;Acc:MGI:4439825]	6.06336
ENSMUSG00000096020_Ighv1-75	4.84515	5.53575	1	UP/UP	ENSMUSG00000096020	Ighv1-75	immunoglobulin heavy variable 1-75 [Source:MGI Symbol;Acc:MGI:4439735]	5.53575
ENSMUSG00000037849_Ifi206	2.98704	0	5	UP/NONE	ENSMUSG00000037849	Ifi206	interferon activated gene 206 [Source:MGI Symbol;Acc:MGI:3646410]	2.98704
ENSMUSG00000094075_Ighv1-80	2.22028	4.54352	1	UP/UP	ENSMUSG00000094075	Ighv1-80	immunoglobulin heavy variable 1-80 [Source:MGI Symbol;Acc:MGI:4439738]	4.54352
ENSMUSG00000096150_Ighv1-85	3.32821	3.82237	1	UP/UP	ENSMUSG00000096150	Ighv1-85	immunoglobulin heavy variable 1-85 [Source:MGI Symbol;Acc:MGI:3645723]	3.82237
ENSMUSG00000078920_Ifi47	1.75702	0	5	UP/NONE	ENSMUSG00000078920	Ifi47	interferon gamma inducible protein 47 [Source:MGI Symbol;Acc:MGI:99448]	1.75702
ENSMUSG00000076688_Ighv15-2	12	12	1	UP/UP	ENSMUSG00000076688	Ighv15-2	immunoglobulin heavy variable V15-2 [Source:MGI Symbol;Acc:MGI:4947963]	12
ENSMUSG00000096498_Ighv2-5	3.06389	12	1	UP/UP	ENSMUSG00000096498	Ighv2-5	immunoglobulin heavy variable 2-5 [Source:MGI Symbol;Acc:MGI:4439517]	12
ENSMUSG00000076674_Ighv3-8	2.56029	4.39232	1	UP/UP	ENSMUSG00000076674	Ighv3-8	immunoglobulin heavy variable V3-8 [Source:MGI Symbol;Acc:MGI:3645298]	4.39232
ENSMUSG00000034459_Ifit1	1.83518	0	5	UP/NONE	ENSMUSG00000034459	Ifit1	interferon-induced protein with tetratricopeptide repeats 1 [Source:MGI Symbol;Acc:MGI:99450]	1.83518
ENSMUSG00000095612_Ighv5-4	3.63058	6.58602	1	UP/UP	ENSMUSG00000095612	Ighv5-4	immunoglobulin heavy variable 5-4 [Source:MGI Symbol;Acc:MGI:4439895]	6.58602
ENSMUSG00000079339_Ifit1bl1	1.50426	0	5	UP/NONE	ENSMUSG00000079339	Ifit1bl1	interferon induced protein with tetratricpeptide repeats 1B like 1 [Source:MGI Symbol;Acc:MGI:3650685]	1.50426
ENSMUSG00000095583_Ighv14-2	5.4139	0	5	UP/NONE	ENSMUSG00000095583	Ighv14-2	immunoglobulin heavy variable 14-2 [Source:MGI Symbol;Acc:MGI:4439607]	5.4139
ENSMUSG00000076536_Igkv4-86	12	0	5	UP/NONE	ENSMUSG00000076536	Igkv4-86	immunoglobulin kappa variable 4-86 [Source:MGI Symbol;Acc:MGI:2685305]	12
ENSMUSG00000095210_Ighv5-9-1	3.9187	6.79507	1	UP/UP	ENSMUSG00000095210	Ighv5-9-1	immunoglobulin heavy variable 5-9-1 [Source:MGI Symbol;Acc:MGI:4439810]	6.79507
ENSMUSG00000076606_Igkj3	3.38993	6.36423	1	UP/UP	ENSMUSG00000076606	Igkj3	immunoglobulin kappa joining 3 [Source:MGI Symbol;Acc:MGI:1316691]	6.36423
ENSMUSG00000076572_Igkv18-36	12	12	1	UP/UP	ENSMUSG00000076572	Igkv18-36	immunoglobulin kappa chain variable 18-36 [Source:MGI Symbol;Acc:MGI:4439613]	12
ENSMUSG00000078853_Igtp	2.22639	0	5	UP/NONE	ENSMUSG00000078853	Igtp	interferon gamma induced GTPase [Source:MGI Symbol;Acc:MGI:107729]	2.22639
ENSMUSG00000076518_Igkv2-112	4.21008	4.75456	1	UP/UP	ENSMUSG00000076518	Igkv2-112	immunoglobulin kappa variable 2-112 [Source:MGI Symbol;Acc:MGI:3644894]	4.75456
ENSMUSG00000094117_Igkv3-12	3.77234	6.58788	1	UP/UP	ENSMUSG00000094117	Igkv3-12	immunoglobulin kappa variable 3-12 [Source:MGI Symbol;Acc:MGI:1330815]	6.58788
ENSMUSG00000076549_Igkv4-68	6.34886	4.78508	1	UP/UP	ENSMUSG00000076549	Igkv4-68	immunoglobulin kappa variable 4-68 [Source:MGI Symbol;Acc:MGI:2686265]	6.34886
ENSMUSG00000054072_Iigp1	3.25167	0	5	UP/NONE	ENSMUSG00000054072	Iigp1	interferon inducible GTPase 1 [Source:MGI Symbol;Acc:MGI:1926259]	3.25167
ENSMUSG00000095630_Igkv6-23	2.58988	3.55544	1	UP/UP	ENSMUSG00000095630	Igkv6-23	immunoglobulin kappa variable 6-23 [Source:MGI Symbol;Acc:MGI:3711980]	3.55544
ENSMUSG00000076575_Igkv7-33	6.29447	7.63448	1	UP/UP	ENSMUSG00000076575	Igkv7-33	immunoglobulin kappa chain variable 7-33 [Source:MGI Symbol;Acc:MGI:3577282]	7.63448
ENSMUSG00000096594_Igkv8-19	4.27658	5.21979	1	UP/UP	ENSMUSG00000096594	Igkv8-19	immunoglobulin kappa variable 8-19 [Source:MGI Symbol;Acc:MGI:1330844]	5.21979
ENSMUSG00000076586_Igkv8-21	5.21239	6.2368	1	UP/UP	ENSMUSG00000076586	Igkv8-21	immunoglobulin kappa variable 8-21 [Source:MGI Symbol;Acc:MGI:1330840]	6.2368
ENSMUSG00000020279_Il9r	4.02105	0	5	UP/NONE	ENSMUSG00000020279	Il9r	interleukin 9 receptor [Source:MGI Symbol;Acc:MGI:96564]	4.02105
ENSMUSG00000096632_Igkv9-124	3.70509	5.31317	1	UP/UP	ENSMUSG00000096632	Igkv9-124	immunoglobulin kappa chain variable 9-124 [Source:MGI Symbol;Acc:MGI:3646892]	5.31317
ENSMUSG00000029771_Irf5	1.96404	0	5	UP/NONE	ENSMUSG00000029771	Irf5	interferon regulatory factor 5 [Source:MGI Symbol;Acc:MGI:1350924]	1.96404
ENSMUSG00000069874_Irgm2	1.84735	0	5	UP/NONE	ENSMUSG00000069874	Irgm2	immunity-related GTPase family M member 2 [Source:MGI Symbol;Acc:MGI:1926262]	1.84735
ENSMUSG00000076939_Iglv3	3.32473	6.13194	1	UP/UP	ENSMUSG00000076939	Iglv3	immunoglobulin lambda variable 3 [Source:MGI Symbol;Acc:MGI:3645509]	6.13194
ENSMUSG00000030742_Lat	3.41166	0	5	UP/NONE	ENSMUSG00000030742	Lat	linker for activation of T cells [Source:MGI Symbol;Acc:MGI:1342293]	3.41166
ENSMUSG00000018654_Ikzf1	2.81566	2.58425	1	UP/UP	ENSMUSG00000018654	Ikzf1	IKAROS family zinc finger 1 [Source:MGI Symbol;Acc:MGI:1342540]	2.81566
ENSMUSG00000018168_Ikzf3	3.14012	2.11056	1	UP/UP	ENSMUSG00000018168	Ikzf3	IKAROS family zinc finger 3 [Source:MGI Symbol;Acc:MGI:1342542]	3.14012
ENSMUSG00000032089_Il10ra	2.17566	2.65526	1	UP/UP	ENSMUSG00000032089	Il10ra	interleukin 10 receptor, alpha [Source:MGI Symbol;Acc:MGI:96538]	2.65526
ENSMUSG00000031289_Il13ra2	3.92089	3.92818	1	UP/UP	ENSMUSG00000031289	Il13ra2	interleukin 13 receptor, alpha 2 [Source:MGI Symbol;Acc:MGI:1277954]	3.92818
ENSMUSG00000075602_Ly6a	2.1574	0	5	UP/NONE	ENSMUSG00000075602	Ly6a	lymphocyte antigen 6 complex, locus A [Source:MGI Symbol;Acc:MGI:107527]	2.1574
ENSMUSG00000027398_Il1b	3.28469	3.38523	1	UP/UP	ENSMUSG00000027398	Il1b	interleukin 1 beta [Source:MGI Symbol;Acc:MGI:96543]	3.38523
ENSMUSG00000030745_Il21r	3.37351	2.72214	1	UP/UP	ENSMUSG00000030745	Il21r	interleukin 21 receptor [Source:MGI Symbol;Acc:MGI:1890475]	3.37351
ENSMUSG00000022587_Ly6e	1.2095	0	5	UP/NONE	ENSMUSG00000022587	Ly6e	lymphocyte antigen 6 complex, locus E [Source:MGI Symbol;Acc:MGI:106651]	1.2095
ENSMUSG00000074141_Il4i1	3.02087	2.7201	1	UP/UP	ENSMUSG00000074141	Il4i1	interleukin 4 induced 1 [Source:MGI Symbol;Acc:MGI:109552]	3.02087
ENSMUSG00000026288_Inpp5d	1.94787	1.93694	1	UP/UP	ENSMUSG00000026288	Inpp5d	inositol polyphosphate-5-phosphatase D [Source:MGI Symbol;Acc:MGI:107357]	1.94787
ENSMUSG00000021356_Irf4	2.10592	3.31455	1	UP/UP	ENSMUSG00000021356	Irf4	interferon regulatory factor 4 [Source:MGI Symbol;Acc:MGI:1096873]	3.31455
ENSMUSG00000027009_Itga4	1.80215	2.19101	1	UP/UP	ENSMUSG00000027009	Itga4	integrin alpha 4 [Source:MGI Symbol;Acc:MGI:96603]	2.19101
ENSMUSG00000030830_Itgal	2.68583	2.54716	1	UP/UP	ENSMUSG00000030830	Itgal	integrin alpha L [Source:MGI Symbol;Acc:MGI:96606]	2.68583
ENSMUSG00000020310_Madcam1	2.59973	0	5	UP/NONE	ENSMUSG00000020310	Madcam1	mucosal vascular addressin cell adhesion molecule 1 [Source:MGI Symbol;Acc:MGI:103579]	2.59973
ENSMUSG00000030789_Itgax	1.67406	1.97001	1	UP/UP	ENSMUSG00000030789	Itgax	integrin alpha X [Source:MGI Symbol;Acc:MGI:96609]	1.97001
ENSMUSG00000000290_Itgb2	1.70621	1.72106	1	UP/UP	ENSMUSG00000000290	Itgb2	integrin beta 2 [Source:MGI Symbol;Acc:MGI:96611]	1.72106
ENSMUSG00000001281_Itgb7	2.25882	2.33044	1	UP/UP	ENSMUSG00000001281	Itgb7	integrin beta 7 [Source:MGI Symbol;Acc:MGI:96616]	2.33044
ENSMUSG00000079033_Mef2b	5.68062	0	5	UP/NONE	ENSMUSG00000079033	Mef2b	myocyte enhancer factor 2B [Source:MGI Symbol;Acc:MGI:104526]	5.68062
ENSMUSG00000043008_Klhl6	2.93163	3.17943	1	UP/UP	ENSMUSG00000043008	Klhl6	kelch-like 6 [Source:MGI Symbol;Acc:MGI:2686922]	3.17943
ENSMUSG00000039783_Kmo	2.55079	2.69829	1	UP/UP	ENSMUSG00000039783	Kmo	kynurenine 3-monooxygenase (kynurenine 3-hydroxylase) [Source:MGI Symbol;Acc:MGI:2138151]	2.69829
ENSMUSG00000026866_Kynu	2.75676	2.87671	1	UP/UP	ENSMUSG00000026866	Kynu	kynureninase [Source:MGI Symbol;Acc:MGI:1918039]	2.87671
ENSMUSG00000032796_Lama1	2.00264	3.10242	1	UP/UP	ENSMUSG00000032796	Lama1	laminin, alpha 1 [Source:MGI Symbol;Acc:MGI:99892]	3.10242
ENSMUSG00000028581_Laptm5	2.37551	2.04686	1	UP/UP	ENSMUSG00000028581	Laptm5	lysosomal-associated protein transmembrane 5 [Source:MGI Symbol;Acc:MGI:108046]	2.37551
ENSMUSG00000040751_Lat2	2.41674	2.83825	1	UP/UP	ENSMUSG00000040751	Lat2	linker for activation of T cells family, member 2 [Source:MGI Symbol;Acc:MGI:1926479]	2.83825
ENSMUSG00000051998_Lax1	2.58566	3.15898	1	UP/UP	ENSMUSG00000051998	Lax1	lymphocyte transmembrane adaptor 1 [Source:MGI Symbol;Acc:MGI:2443362]	3.15898
ENSMUSG00000021998_Lcp1	1.87505	1.63056	1	UP/UP	ENSMUSG00000021998	Lcp1	lymphocyte cytosolic protein 1 [Source:MGI Symbol;Acc:MGI:104808]	1.87505
ENSMUSG00000040699_Limd2	2.21049	2.40611	1	UP/UP	ENSMUSG00000040699	Limd2	LIM domain containing 2 [Source:MGI Symbol;Acc:MGI:1915053]	2.40611
ENSMUSG00000049691_Nkx3-2	12	0	5	UP/NONE	ENSMUSG00000049691	Nkx3-2	NK3 homeobox 2 [Source:MGI Symbol;Acc:MGI:108015]	12
ENSMUSG00000036273_Lrrk2	1.6959	2.57369	1	UP/UP	ENSMUSG00000036273	Lrrk2	leucine-rich repeat kinase 2 [Source:MGI Symbol;Acc:MGI:1913975]	2.57369
ENSMUSG00000074151_Nlrc5	2.64093	0	5	UP/NONE	ENSMUSG00000074151	Nlrc5	NLR family, CARD domain containing 5 [Source:MGI Symbol;Acc:MGI:3612191]	2.64093
ENSMUSG00000020826_Nos2	2.6206	0	5	UP/NONE	ENSMUSG00000020826	Nos2	nitric oxide synthase 2, inducible [Source:MGI Symbol;Acc:MGI:97361]	2.6206
ENSMUSG00000024399_Ltb	3.15171	3.45026	1	UP/UP	ENSMUSG00000024399	Ltb	lymphotoxin B [Source:MGI Symbol;Acc:MGI:104796]	3.45026
ENSMUSG00000002020_Ltbp2	2.23211	3.49893	1	UP/UP	ENSMUSG00000002020	Ltbp2	latent transforming growth factor beta binding protein 2 [Source:MGI Symbol;Acc:MGI:99502]	3.49893
ENSMUSG00000032661_Oas3	2.11463	0	5	UP/NONE	ENSMUSG00000032661	Oas3	2'-5' oligoadenylate synthetase 3 [Source:MGI Symbol;Acc:MGI:2180850]	2.11463
ENSMUSG00000034634_Ly6d	3.97108	3.32615	1	UP/UP	ENSMUSG00000034634	Ly6d	lymphocyte antigen 6 complex, locus D [Source:MGI Symbol;Acc:MGI:96881]	3.97108
ENSMUSG00000021423_Ly86	2.63879	2.2213	1	UP/UP	ENSMUSG00000021423	Ly86	lymphocyte antigen 86 [Source:MGI Symbol;Acc:MGI:1321404]	2.63879
ENSMUSG00000004707_Ly9	2.7425	2.56358	1	UP/UP	ENSMUSG00000004707	Ly9	lymphocyte antigen 9 [Source:MGI Symbol;Acc:MGI:96885]	2.7425
ENSMUSG00000069516_Lyz2	1.48483	2.26724	1	UP/UP	ENSMUSG00000069516	Lyz2	lysozyme 2 [Source:MGI Symbol;Acc:MGI:96897]	2.26724
ENSMUSG00000029561_Oasl2	1.95871	0	5	UP/NONE	ENSMUSG00000029561	Oasl2	2'-5' oligoadenylate synthetase-like 2 [Source:MGI Symbol;Acc:MGI:1344390]	1.95871
ENSMUSG00000037337_Map4k1	2.68912	2.75918	1	UP/UP	ENSMUSG00000037337	Map4k1	mitogen-activated protein kinase kinase kinase kinase 1 [Source:MGI Symbol;Acc:MGI:1346882]	2.75918
ENSMUSG00000005583_Mef2c	1.61612	2.75785	1	UP/UP	ENSMUSG00000005583	Mef2c	myocyte enhancer factor 2C [Source:MGI Symbol;Acc:MGI:99458]	2.75785
ENSMUSG00000030605_Mfge8	2.01089	2.21432	1	UP/UP	ENSMUSG00000030605	Mfge8	milk fat globule EGF and factor V/VIII domain containing [Source:MGI Symbol;Acc:MGI:102768]	2.21432
ENSMUSG00000084796_Mir142hg	2.72707	4.68504	1	UP/UP	ENSMUSG00000084796	Mir142hg	Mir142 host gene (non-protein coding) [Source:MGI Symbol;Acc:MGI:1925841]	4.68504
ENSMUSG00000090272_Mndal	2.4327	2.44195	1	UP/UP	ENSMUSG00000090272	Mndal	myeloid nuclear differentiation antigen like [Source:MGI Symbol;Acc:MGI:3780953]	2.44195
ENSMUSG00000046805_Mpeg1	1.4025	2.12491	1	UP/UP	ENSMUSG00000046805	Mpeg1	macrophage expressed gene 1 [Source:MGI Symbol;Acc:MGI:1333743]	2.12491
ENSMUSG00000024673_Ms4a1	4.86479	4.70157	1	UP/UP	ENSMUSG00000024673	Ms4a1	membrane-spanning 4-domains, subfamily A, member 1 [Source:MGI Symbol;Acc:MGI:88321]	4.86479
ENSMUSG00000026285_Pdcd1	3.83033	0	5	UP/NONE	ENSMUSG00000026285	Pdcd1	programmed cell death 1 [Source:MGI Symbol;Acc:MGI:104879]	3.83033
ENSMUSG00000044703_Phf11a	3.15765	0	5	UP/NONE	ENSMUSG00000044703	Phf11a	PHD finger protein 11A [Source:MGI Symbol;Acc:MGI:1918441]	3.15765
ENSMUSG00000024675_Ms4a4c	4.24902	3.73443	1	UP/UP	ENSMUSG00000024675	Ms4a4c	membrane-spanning 4-domains, subfamily A, member 4C [Source:MGI Symbol;Acc:MGI:1927656]	4.24902
ENSMUSG00000024338_Psmb8	2.06418	0	5	UP/NONE	ENSMUSG00000024338	Psmb8	proteasome (prosome, macropain) subunit, beta type 8 (large multifunctional peptidase 7) [Source:MGI Symbol;Acc:MGI:1346527]	2.06418
ENSMUSG00000096727_Psmb9	1.81813	0	5	UP/NONE	ENSMUSG00000096727	Psmb9	proteasome (prosome, macropain) subunit, beta type 9 (large multifunctional peptidase 2) [Source:MGI Symbol;Acc:MGI:1346526]	1.81813
ENSMUSG00000033220_Rac2	2.25701	0	5	UP/NONE	ENSMUSG00000033220	Rac2	Rac family small GTPase 2 [Source:MGI Symbol;Acc:MGI:97846]	2.25701
ENSMUSG00000063011_Msln	2.71861	2.85106	1	UP/UP	ENSMUSG00000063011	Msln	mesothelin [Source:MGI Symbol;Acc:MGI:1888992]	2.85106
ENSMUSG00000031207_Msn	1.30868	1.82593	1	UP/UP	ENSMUSG00000031207	Msn	moesin [Source:MGI Symbol;Acc:MGI:97167]	1.82593
ENSMUSG00000027347_Rasgrp1	2.39741	0	5	UP/NONE	ENSMUSG00000027347	Rasgrp1	RAS guanyl releasing protein 1 [Source:MGI Symbol;Acc:MGI:1314635]	2.39741
ENSMUSG00000024300_Myo1f	1.75369	2.35514	1	UP/UP	ENSMUSG00000024300	Myo1f	myosin IF [Source:MGI Symbol;Acc:MGI:107711]	2.35514
ENSMUSG00000020437_Myo1g	2.3141	2.62111	1	UP/UP	ENSMUSG00000020437	Myo1g	myosin IG [Source:MGI Symbol;Acc:MGI:1927091]	2.62111
ENSMUSG00000002204_Napsa	3.0313	2.78516	1	UP/UP	ENSMUSG00000002204	Napsa	napsin A aspartic peptidase [Source:MGI Symbol;Acc:MGI:109365]	3.0313
ENSMUSG00000015950_Ncf1	2.17706	2.70321	1	UP/UP	ENSMUSG00000015950	Ncf1	neutrophil cytosolic factor 1 [Source:MGI Symbol;Acc:MGI:97283]	2.70321
ENSMUSG00000054855_Rnd1	4.28152	0	5	UP/NONE	ENSMUSG00000054855	Rnd1	Rho family GTPase 1 [Source:MGI Symbol;Acc:MGI:2444878]	4.28152
ENSMUSG00000022488_Nckap1l	2.02607	2.30319	1	UP/UP	ENSMUSG00000022488	Nckap1l	NCK associated protein 1 like [Source:MGI Symbol;Acc:MGI:1926063]	2.30319
ENSMUSG00000050921_P2ry10	2.43343	2.3903	1	UP/UP	ENSMUSG00000050921	P2ry10	purinergic receptor P2Y, G-protein coupled 10 [Source:MGI Symbol;Acc:MGI:1926076]	2.43343
ENSMUSG00000022439_Parvg	2.7564	2.64538	1	UP/UP	ENSMUSG00000022439	Parvg	parvin, gamma [Source:MGI Symbol;Acc:MGI:2158329]	2.7564
ENSMUSG00000070691_Runx3	2.42894	0	5	UP/NONE	ENSMUSG00000070691	Runx3	runt related transcription factor 3 [Source:MGI Symbol;Acc:MGI:102672]	2.42894
ENSMUSG00000014030_Pax5	7.18289	4.17546	1	UP/UP	ENSMUSG00000014030	Pax5	paired box 5 [Source:MGI Symbol;Acc:MGI:97489]	7.18289
ENSMUSG00000025017_Pik3ap1	1.94041	2.31468	1	UP/UP	ENSMUSG00000025017	Pik3ap1	phosphoinositide-3-kinase adaptor protein 1 [Source:MGI Symbol;Acc:MGI:1933177]	2.31468
ENSMUSG00000027639_Samhd1	1.34854	0	5	UP/NONE	ENSMUSG00000027639	Samhd1	SAM domain and HD domain, 1 [Source:MGI Symbol;Acc:MGI:1927468]	1.34854
ENSMUSG00000039936_Pik3cd	2.26555	2.40443	1	UP/UP	ENSMUSG00000039936	Pik3cd	phosphatidylinositol-4,5-bisphosphate 3-kinase catalytic subunit delta [Source:MGI Symbol;Acc:MGI:1098211]	2.40443
ENSMUSG00000020120_Plek	2.02667	2.63418	1	UP/UP	ENSMUSG00000020120	Plek	pleckstrin [Source:MGI Symbol;Acc:MGI:1860485]	2.63418
ENSMUSG00000021451_Sema4d	1.54322	0	5	UP/NONE	ENSMUSG00000021451	Sema4d	sema domain, immunoglobulin domain (Ig), transmembrane domain (TM) and short cytoplasmic domain, (semaphorin) 4D [Source:MGI Symbol;Acc:MGI:109244]	1.54322
ENSMUSG00000074785_Plxnc1	1.97445	2.7453	1	UP/UP	ENSMUSG00000074785	Plxnc1	plexin C1 [Source:MGI Symbol;Acc:MGI:1890127]	2.7453
ENSMUSG00000032053_Pou2af1	2.76337	3.49865	1	UP/UP	ENSMUSG00000032053	Pou2af1	POU domain, class 2, associating factor 1 [Source:MGI Symbol;Acc:MGI:105086]	3.49865
ENSMUSG00000000486_Septin1	2.35007	0	5	UP/NONE	ENSMUSG00000000486	Septin1	septin 1 [Source:MGI Symbol;Acc:MGI:1858916]	2.35007
ENSMUSG00000066363_Serpina3f	4.55304	0	5	UP/NONE	ENSMUSG00000066363	Serpina3f	serine (or cysteine) peptidase inhibitor, clade A, member 3F [Source:MGI Symbol;Acc:MGI:2182838]	4.55304
ENSMUSG00000041481_Serpina3g	2.81529	0	5	UP/NONE	ENSMUSG00000041481	Serpina3g	serine (or cysteine) peptidase inhibitor, clade A, member 3G [Source:MGI Symbol;Acc:MGI:105046]	2.81529
ENSMUSG00000008496_Pou2f2	3.85835	3.50084	1	UP/UP	ENSMUSG00000008496	Pou2f2	POU domain, class 2, transcription factor 2 [Source:MGI Symbol;Acc:MGI:101897]	3.85835
ENSMUSG00000037754_Ppp1r16b	2.06792	2.10339	1	UP/UP	ENSMUSG00000037754	Ppp1r16b	protein phosphatase 1, regulatory subunit 16B [Source:MGI Symbol;Acc:MGI:2151841]	2.10339
ENSMUSG00000052889_Prkcb	1.87624	2.17294	1	UP/UP	ENSMUSG00000052889	Prkcb	protein kinase C, beta [Source:MGI Symbol;Acc:MGI:97596]	2.17294
ENSMUSG00000031506_Ptpn7	2.5984	2.51447	1	UP/UP	ENSMUSG00000031506	Ptpn7	protein tyrosine phosphatase, non-receptor type 7 [Source:MGI Symbol;Acc:MGI:2156893]	2.5984
ENSMUSG00000026395_Ptprc	2.54275	2.66746	1	UP/UP	ENSMUSG00000026395	Ptprc	protein tyrosine phosphatase, receptor type, C [Source:MGI Symbol;Acc:MGI:97810]	2.66746
ENSMUSG00000078763_Slfn1	4.72362	0	5	UP/NONE	ENSMUSG00000078763	Slfn1	schlafen 1 [Source:MGI Symbol;Acc:MGI:1313259]	4.72362
ENSMUSG00000045826_Ptprcap	2.91641	3.14746	1	UP/UP	ENSMUSG00000045826	Ptprcap	protein tyrosine phosphatase, receptor type, C polypeptide-associated protein [Source:MGI Symbol;Acc:MGI:97811]	3.14746
ENSMUSG00000052142_Rasal3	3.31913	2.79775	1	UP/UP	ENSMUSG00000052142	Rasal3	RAS protein activator like 3 [Source:MGI Symbol;Acc:MGI:2444128]	3.31913
ENSMUSG00000071042_Rasgrp3	2.45212	2.78981	1	UP/UP	ENSMUSG00000071042	Rasgrp3	RAS, guanyl releasing protein 3 [Source:MGI Symbol;Acc:MGI:3028579]	2.78981
ENSMUSG00000070034_Sp110	2.51721	0	5	UP/NONE	ENSMUSG00000070034	Sp110	Sp110 nuclear body protein [Source:MGI Symbol;Acc:MGI:1923364]	2.51721
ENSMUSG00000029204_Rhoh	2.75777	3.18705	1	UP/UP	ENSMUSG00000029204	Rhoh	ras homolog family member H [Source:MGI Symbol;Acc:MGI:1921984]	3.18705
ENSMUSG00000036006_Ripor2	2.30447	2.56636	1	UP/UP	ENSMUSG00000036006	Ripor2	RHO family interacting cell polarization regulator 2 [Source:MGI Symbol;Acc:MGI:2444879]	2.56636
ENSMUSG00000021880_Rnase6	2.52807	2.80735	1	UP/UP	ENSMUSG00000021880	Rnase6	ribonuclease, RNase A family, 6 [Source:MGI Symbol;Acc:MGI:1925666]	2.80735
ENSMUSG00000020077_Srgn	1.82632	0	5	UP/NONE	ENSMUSG00000020077	Srgn	serglycin [Source:MGI Symbol;Acc:MGI:97756]	1.82632
ENSMUSG00000034959_Rubcnl	3.53779	3.63482	1	UP/UP	ENSMUSG00000034959	Rubcnl	RUN and cysteine rich domain containing beclin 1 interacting protein like [Source:MGI Symbol;Acc:MGI:2685590]	3.63482
ENSMUSG00000017400_Stac2	3.2058	0	5	UP/NONE	ENSMUSG00000017400	Stac2	SH3 and cysteine rich domain 2 [Source:MGI Symbol;Acc:MGI:2144518]	3.2058
ENSMUSG00000026104_Stat1	1.64077	0	5	UP/NONE	ENSMUSG00000026104	Stat1	signal transducer and activator of transcription 1 [Source:MGI Symbol;Acc:MGI:103063]	1.64077
ENSMUSG00000024349_Sting1	2.23365	0	5	UP/NONE	ENSMUSG00000024349	Sting1	stimulator of interferon response cGAMP interactor 1 [Source:MGI Symbol;Acc:MGI:1919762]	2.23365
ENSMUSG00000037321_Tap1	2.20751	0	5	UP/NONE	ENSMUSG00000037321	Tap1	transporter 1, ATP-binding cassette, sub-family B (MDR/TAP) [Source:MGI Symbol;Acc:MGI:98483]	2.20751
ENSMUSG00000031101_Sash3	2.68877	2.95436	1	UP/UP	ENSMUSG00000031101	Sash3	SAM and SH3 domain containing 3 [Source:MGI Symbol;Acc:MGI:1921381]	2.95436
ENSMUSG00000026581_Sell	4.23239	4.04435	1	UP/UP	ENSMUSG00000026581	Sell	selectin, lymphocyte [Source:MGI Symbol;Acc:MGI:98279]	4.23239
ENSMUSG00000030468_Siglecg	5.23089	4.81799	1	UP/UP	ENSMUSG00000030468	Siglecg	sialic acid binding Ig-like lectin G [Source:MGI Symbol;Acc:MGI:2443630]	5.23089
ENSMUSG00000056917_Sipa1	2.16415	2.46329	1	UP/UP	ENSMUSG00000056917	Sipa1	signal-induced proliferation associated gene 1 [Source:MGI Symbol;Acc:MGI:107576]	2.46329
ENSMUSG00000024339_Tap2	1.46041	0	5	UP/NONE	ENSMUSG00000024339	Tap2	transporter 2, ATP-binding cassette, sub-family B (MDR/TAP) [Source:MGI Symbol;Acc:MGI:98484]	1.46041
ENSMUSG00000022372_Sla	1.94272	2.25477	1	UP/UP	ENSMUSG00000022372	Sla	src-like adaptor [Source:MGI Symbol;Acc:MGI:104295]	2.25477
ENSMUSG00000078922_Tgtp1	5.33798	0	5	UP/NONE	ENSMUSG00000078922	Tgtp1	T cell specific GTPase 1 [Source:MGI Symbol;Acc:MGI:98734]	5.33798
ENSMUSG00000015316_Slamf1	4.90082	3.99214	1	UP/UP	ENSMUSG00000015316	Slamf1	signaling lymphocytic activation molecule family member 1 [Source:MGI Symbol;Acc:MGI:1351314]	4.90082
ENSMUSG00000015314_Slamf6	3.23904	3.60292	1	UP/UP	ENSMUSG00000015314	Slamf6	SLAM family member 6 [Source:MGI Symbol;Acc:MGI:1353620]	3.60292
ENSMUSG00000038179_Slamf7	1.94828	2.59559	1	UP/UP	ENSMUSG00000038179	Slamf7	SLAM family member 7 [Source:MGI Symbol;Acc:MGI:1922595]	2.59559
ENSMUSG00000027737_Slc7a11	3.33282	2.95783	1	UP/UP	ENSMUSG00000027737	Slc7a11	solute carrier family 7 (cationic amino acid transporter, y+ system), member 11 [Source:MGI Symbol;Acc:MGI:1347355]	3.33282
ENSMUSG00000072620_Slfn2	2.31305	2.50485	1	UP/UP	ENSMUSG00000072620	Slfn2	schlafen 2 [Source:MGI Symbol;Acc:MGI:1313258]	2.50485
ENSMUSG00000008193_Spib	2.81421	2.47022	1	UP/UP	ENSMUSG00000008193	Spib	Spi-B transcription factor (Spi-1/PU.1 related) [Source:MGI Symbol;Acc:MGI:892986]	2.81421
ENSMUSG00000071552_Tigit	12	0	5	UP/NONE	ENSMUSG00000071552	Tigit	T cell immunoreceptor with Ig and ITIM domains [Source:MGI Symbol;Acc:MGI:3642260]	12
ENSMUSG00000040710_St8sia4	1.49256	2.60414	1	UP/UP	ENSMUSG00000040710	St8sia4	ST8 alpha-N-acetyl-neuraminide alpha-2,8-sialyltransferase 4 [Source:MGI Symbol;Acc:MGI:106018]	2.60414
ENSMUSG00000022015_Tnfsf11	2.78139	0	5	UP/NONE	ENSMUSG00000022015	Tnfsf11	tumor necrosis factor (ligand) superfamily, member 11 [Source:MGI Symbol;Acc:MGI:1100089]	2.78139
ENSMUSG00000029254_Stap1	2.88883	2.54739	1	UP/UP	ENSMUSG00000029254	Stap1	signal transducing adaptor family member 1 [Source:MGI Symbol;Acc:MGI:1926193]	2.88883
ENSMUSG00000032327_Stra6	2.83554	3.09948	1	UP/UP	ENSMUSG00000032327	Stra6	stimulated by retinoic acid gene 6 [Source:MGI Symbol;Acc:MGI:107742]	3.09948
ENSMUSG00000021384_Susd3	3.07828	3.28926	1	UP/UP	ENSMUSG00000021384	Susd3	sushi domain containing 3 [Source:MGI Symbol;Acc:MGI:1913579]	3.28926
ENSMUSG00000076928_Trac	2.71211	0	5	UP/NONE	ENSMUSG00000076928	Trac	T cell receptor alpha constant [Source:MGI Symbol;Acc:MGI:4439838]	2.71211
ENSMUSG00000076487_Trbj1-5	12	0	5	UP/NONE	ENSMUSG00000076487	Trbj1-5	T cell receptor beta joining 1-5 [Source:MGI Symbol;Acc:MGI:4439566]	12
ENSMUSG00000030921_Trim30a	2.02394	0	5	UP/NONE	ENSMUSG00000030921	Trim30a	tripartite motif-containing 30A [Source:MGI Symbol;Acc:MGI:98178]	2.02394
ENSMUSG00000035186_Ubd	2.4923	0	5	UP/NONE	ENSMUSG00000035186	Ubd	ubiquitin D [Source:MGI Symbol;Acc:MGI:1344410]	2.4923
ENSMUSG00000002603_Tgfb1	2.05844	1.91114	1	UP/UP	ENSMUSG00000002603	Tgfb1	transforming growth factor, beta 1 [Source:MGI Symbol;Acc:MGI:98725]	2.05844
ENSMUSG00000037731_Themis2	2.4467	2.83234	1	UP/UP	ENSMUSG00000037731	Themis2	thymocyte selection associated family member 2 [Source:MGI Symbol;Acc:MGI:2446213]	2.83234
ENSMUSG00000045322_Tlr9	2.67251	2.73017	1	UP/UP	ENSMUSG00000045322	Tlr9	toll-like receptor 9 [Source:MGI Symbol;Acc:MGI:1932389]	2.73017
ENSMUSG00000000903_Vpreb3	12	0	5	UP/NONE	ENSMUSG00000000903	Vpreb3	pre-B lymphocyte gene 3 [Source:MGI Symbol;Acc:MGI:98938]	12
ENSMUSG00000010142_Tnfrsf13b	2.82014	3.44963	1	UP/UP	ENSMUSG00000010142	Tnfrsf13b	tumor necrosis factor receptor superfamily, member 13b [Source:MGI Symbol;Acc:MGI:1889411]	3.44963
ENSMUSG00000068105_Tnfrsf13c	6.22453	3.93332	1	UP/UP	ENSMUSG00000068105	Tnfrsf13c	tumor necrosis factor receptor superfamily, member 13c [Source:MGI Symbol;Acc:MGI:1919299]	6.22453
ENSMUSG00000031165_Was	2.43581	0	5	UP/NONE	ENSMUSG00000031165	Was	Wiskott-Aldrich syndrome [Source:MGI Symbol;Acc:MGI:105059]	2.43581
ENSMUSG00000037318_Traf3ip3	2.40513	2.62931	1	UP/UP	ENSMUSG00000037318	Traf3ip3	TRAF3 interacting protein 3 [Source:MGI Symbol;Acc:MGI:2441706]	2.62931
ENSMUSG00000026117_Zap70	2.46456	0	5	UP/NONE	ENSMUSG00000026117	Zap70	zeta-chain (TCR) associated protein kinase [Source:MGI Symbol;Acc:MGI:99613]	2.46456
ENSMUSG00000027514_Zbp1	2.69971	0	5	UP/NONE	ENSMUSG00000027514	Zbp1	Z-DNA binding protein 1 [Source:MGI Symbol;Acc:MGI:1927449]	2.69971
ENSMUSG00000071068_Treml2	4.41001	5.11447	1	UP/UP	ENSMUSG00000071068	Treml2	triggering receptor expressed on myeloid cells-like 2 [Source:MGI Symbol;Acc:MGI:2147038]	5.11447
ENSMUSG00000052749_Trim30b	4.2639	4.77782	1	UP/UP	ENSMUSG00000052749	Trim30b	tripartite motif-containing 30B [Source:MGI Symbol;Acc:MGI:4821256]	4.77782
ENSMUSG00000051747_Ttn	2.09892	2.45509	1	UP/UP	ENSMUSG00000051747	Ttn	titin [Source:MGI Symbol;Acc:MGI:98864]	2.45509
ENSMUSG00000027962_Vcam1	1.68083	2.61474	1	UP/UP	ENSMUSG00000027962	Vcam1	vascular cell adhesion molecule 1 [Source:MGI Symbol;Acc:MGI:98926]	2.61474
ENSMUSG00000050600_Zfp831	2.578	0	5	UP/NONE	ENSMUSG00000050600	Zfp831	zinc finger protein 831 [Source:MGI Symbol;Acc:MGI:3641861]	2.578
ENSMUSG00000051506_Wdfy4	2.21673	2.7502	1	UP/UP	ENSMUSG00000051506	Wdfy4	WD repeat and FYVE domain containing 4 [Source:MGI Symbol;Acc:MGI:3584510]	2.7502
ENSMUSG00000023992_Trem2	0	12	6	NONE/UP	ENSMUSG00000023992	Trem2	triggering receptor expressed on myeloid cells 2 [Source:MGI Symbol;Acc:MGI:1913150]	12
ENSMUSG00000027460_Angpt4	0	12	6	NONE/UP	ENSMUSG00000027460	Angpt4	angiopoietin 4 [Source:MGI Symbol;Acc:MGI:1336887]	12
ENSMUSG00000036596_Cpz	0	12	6	NONE/UP	ENSMUSG00000036596	Cpz	carboxypeptidase Z [Source:MGI Symbol;Acc:MGI:88487]	12
ENSMUSG00000076605_Igkj2	0	12	6	NONE/UP	ENSMUSG00000076605	Igkj2	immunoglobulin kappa joining 2 [Source:MGI Symbol;Acc:MGI:1316690]	12
ENSMUSG00000089844_A530032D15Rik	0	12	6	NONE/UP	ENSMUSG00000089844	A530032D15Rik	RIKEN cDNA A530032D15Rik gene [Source:MGI Symbol;Acc:MGI:3037746]	12
ENSMUSG00000096833_Igkv4-55	0	12	6	NONE/UP	ENSMUSG00000096833	Igkv4-55	immunoglobulin kappa variable 4-55 [Source:MGI Symbol;Acc:MGI:2686370]	12
ENSMUSG00000104769_Igkv8-34	0	12	6	NONE/UP	ENSMUSG00000104769	Igkv8-34	immunoglobulin kappa variable 8-34 [Source:MGI Symbol;Acc:MGI:4949914]	12
ENSMUSG00000111862_Gm47828	0	12	6	NONE/UP	ENSMUSG00000111862	Gm47828	predicted gene, 47828 [Source:MGI Symbol;Acc:MGI:6097024]	12
ENSMUSG00000105646_Gm30211	0	7.15643	6	NONE/UP	ENSMUSG00000105646	Gm30211	predicted gene, 30211 [Source:MGI Symbol;Acc:MGI:5589370]	7.15643
ENSMUSG00000072109_A530040E14Rik	0	6.39398	6	NONE/UP	ENSMUSG00000072109	A530040E14Rik	RIKEN cDNA A530040E14 gene [Source:MGI Symbol;Acc:MGI:3612703]	6.39398
ENSMUSG00000094356_Igkv8-28	0	5.59421	6	NONE/UP	ENSMUSG00000094356	Igkv8-28	immunoglobulin kappa variable 8-28 [Source:MGI Symbol;Acc:MGI:3642251]	5.59421
ENSMUSG00000074361_C5ar2	0	5.30818	6	NONE/UP	ENSMUSG00000074361	C5ar2	complement component 5a receptor 2 [Source:MGI Symbol;Acc:MGI:2442013]	5.30818
ENSMUSG00000076655_Ighv4-1	0	5.23359	6	NONE/UP	ENSMUSG00000076655	Ighv4-1	immunoglobulin heavy variable 4-1 [Source:MGI Symbol;Acc:MGI:4439536]	5.23359
ENSMUSG00000095889_Ighv1-58	0	5.17052	6	NONE/UP	ENSMUSG00000095889	Ighv1-58	immunoglobulin heavy variable 1-58 [Source:MGI Symbol;Acc:MGI:4439557]	5.17052
ENSMUSG00000102329_Gm10851	0	4.80902	6	NONE/UP	ENSMUSG00000102329	Gm10851	predicted gene 10851 [Source:MGI Symbol;Acc:MGI:3641824]	4.80902
ENSMUSG00000103197_Gm37642	0	4.67229	6	NONE/UP	ENSMUSG00000103197	Gm37642	predicted gene, 37642 [Source:MGI Symbol;Acc:MGI:5610870]	4.67229
ENSMUSG00000076619_Ighj3	0	4.62333	6	NONE/UP	ENSMUSG00000076619	Ighj3	immunoglobulin heavy joining 3 [Source:MGI Symbol;Acc:MGI:4439767]	4.62333
ENSMUSG00000095788_Sirpb1a	0	4.56209	6	NONE/UP	ENSMUSG00000095788	Sirpb1a	signal-regulatory protein beta 1A [Source:MGI Symbol;Acc:MGI:2444824]	4.56209
ENSMUSG00000000244_Tspan32	0	4.5361	6	NONE/UP	ENSMUSG00000000244	Tspan32	tetraspanin 32 [Source:MGI Symbol;Acc:MGI:1350360]	4.5361
ENSMUSG00000054293_P2ry10b	0	4.27117	6	NONE/UP	ENSMUSG00000054293	P2ry10b	purinergic receptor P2Y, G-protein coupled 10B [Source:MGI Symbol;Acc:MGI:2441814]	4.27117
ENSMUSG00000093896_Ighv1-76	0	4.25109	6	NONE/UP	ENSMUSG00000093896	Ighv1-76	immunoglobulin heavy variable 1-76 [Source:MGI Symbol;Acc:MGI:4439737]	4.25109
ENSMUSG00000094689_Ighv1-81	0	4.11632	6	NONE/UP	ENSMUSG00000094689	Ighv1-81	immunoglobulin heavy variable 1-81 [Source:MGI Symbol;Acc:MGI:4439635]	4.11632
ENSMUSG00000043051_Disc1	0	4.08924	6	NONE/UP	ENSMUSG00000043051	Disc1	disrupted in schizophrenia 1 [Source:MGI Symbol;Acc:MGI:2447658]	4.08924
ENSMUSG00000103646_Gm37706	0	3.96938	6	NONE/UP	ENSMUSG00000103646	Gm37706	predicted gene, 37706 [Source:MGI Symbol;Acc:MGI:5610934]	3.96938
ENSMUSG00000096336_Igkv1-135	0	3.96503	6	NONE/UP	ENSMUSG00000096336	Igkv1-135	immunoglobulin kappa variable 1-135 [Source:MGI Symbol;Acc:MGI:3819952]	3.96503
ENSMUSG00000104488_Gm38062	0	3.88746	6	NONE/UP	ENSMUSG00000104488	Gm38062	predicted gene, 38062 [Source:MGI Symbol;Acc:MGI:5611290]	3.88746
ENSMUSG00000076665_Ighv7-1	0	3.88434	6	NONE/UP	ENSMUSG00000076665	Ighv7-1	immunoglobulin heavy variable 7-1 [Source:MGI Symbol;Acc:MGI:4439622]	3.88434
ENSMUSG00000094951_Ighv5-6	0	3.87753	6	NONE/UP	ENSMUSG00000094951	Ighv5-6	immunoglobulin heavy variable 5-6 [Source:MGI Symbol;Acc:MGI:4439815]	3.87753
ENSMUSG00000092528_Nlrp1c-ps	0	3.85995	6	NONE/UP	ENSMUSG00000092528	Nlrp1c-ps	NLR family, pyrin domain containing 1C, pseudogene [Source:MGI Symbol;Acc:MGI:3582962]	3.85995
ENSMUSG00000074577_Ripor3	0	3.80617	6	NONE/UP	ENSMUSG00000074577	Ripor3	RIPOR family member 3 [Source:MGI Symbol;Acc:MGI:1916803]	3.80617
ENSMUSG00000108522_Gm44664	0	3.73398	6	NONE/UP	ENSMUSG00000108522	Gm44664	predicted gene 44664 [Source:MGI Symbol;Acc:MGI:5753240]	3.73398
ENSMUSG00000073538_E330020D12Rik	0	3.65548	6	NONE/UP	ENSMUSG00000073538	E330020D12Rik	Riken cDNA E330020D12 gene [Source:MGI Symbol;Acc:MGI:3761270]	3.65548
ENSMUSG00000034041_Lyl1	0	3.63866	6	NONE/UP	ENSMUSG00000034041	Lyl1	lymphoblastomic leukemia 1 [Source:MGI Symbol;Acc:MGI:96891]	3.63866
ENSMUSG00000053063_Clec12a	0	3.62709	6	NONE/UP	ENSMUSG00000053063	Clec12a	C-type lectin domain family 12, member a [Source:MGI Symbol;Acc:MGI:3040968]	3.62709
ENSMUSG00000095565_Ighv2-9-1	0	3.55262	6	NONE/UP	ENSMUSG00000095565	Ighv2-9-1	immunoglobulin heavy variable 2-9-1 [Source:MGI Symbol;Acc:MGI:4439519]	3.55262
ENSMUSG00000046080_Clec9a	0	3.54754	6	NONE/UP	ENSMUSG00000046080	Clec9a	C-type lectin domain family 9, member a [Source:MGI Symbol;Acc:MGI:2444608]	3.54754
ENSMUSG00000118859_U2	0	3.48017	6	NONE/UP	ENSMUSG00000118859	U2	U2 spliceosomal RNA [Source:RFAM;Acc:RF00004]	3.48017
ENSMUSG00000008318_Relt	0	3.46209	6	NONE/UP	ENSMUSG00000008318	Relt	RELT tumor necrosis factor receptor [Source:MGI Symbol;Acc:MGI:2443373]	3.46209
ENSMUSG00000026080_Chst10	0	3.43708	6	NONE/UP	ENSMUSG00000026080	Chst10	carbohydrate sulfotransferase 10 [Source:MGI Symbol;Acc:MGI:2138283]	3.43708
ENSMUSG00000038203_Hoxa13	0	3.38131	6	NONE/UP	ENSMUSG00000038203	Hoxa13	homeobox A13 [Source:MGI Symbol;Acc:MGI:96173]	3.38131
ENSMUSG00000058152_Chsy3	0	3.37348	6	NONE/UP	ENSMUSG00000058152	Chsy3	chondroitin sulfate synthase 3 [Source:MGI Symbol;Acc:MGI:1926173]	3.37348
ENSMUSG00000028859_Csf3r	0	3.3348	6	NONE/UP	ENSMUSG00000028859	Csf3r	colony stimulating factor 3 receptor (granulocyte) [Source:MGI Symbol;Acc:MGI:1339755]	3.3348
ENSMUSG00000075033_Nxpe3	0	3.31807	6	NONE/UP	ENSMUSG00000075033	Nxpe3	neurexophilin and PC-esterase domain family, member 3 [Source:MGI Symbol;Acc:MGI:2686598]	3.31807
ENSMUSG00000041559_Fmod	0	3.29029	6	NONE/UP	ENSMUSG00000041559	Fmod	fibromodulin [Source:MGI Symbol;Acc:MGI:1328364]	3.29029
ENSMUSG00000022218_Tgm1	0	3.28171	6	NONE/UP	ENSMUSG00000022218	Tgm1	transglutaminase 1, K polypeptide [Source:MGI Symbol;Acc:MGI:98730]	3.28171
ENSMUSG00000025058_Tasl	0	3.24804	6	NONE/UP	ENSMUSG00000025058	Tasl	TLR adaptor interacting with endolysosomal SLC15A4 [Source:MGI Symbol;Acc:MGI:1918648]	3.24804
ENSMUSG00000076671_Ighv13-2	0	3.16201	6	NONE/UP	ENSMUSG00000076671	Ighv13-2	immunoglobulin heavy variable 13-2 [Source:MGI Symbol;Acc:MGI:3705861]	3.16201
ENSMUSG00000095981_Ighv10-1	0	3.15184	6	NONE/UP	ENSMUSG00000095981	Ighv10-1	immunoglobulin heavy variable 10-1 [Source:MGI Symbol;Acc:MGI:4439620]	3.15184
ENSMUSG00000051212_Gpr183	0	3.15148	6	NONE/UP	ENSMUSG00000051212	Gpr183	G protein-coupled receptor 183 [Source:MGI Symbol;Acc:MGI:2442034]	3.15148
ENSMUSG00000073940_Hbb-bt	0	3.11208	6	NONE/UP	ENSMUSG00000073940	Hbb-bt	hemoglobin, beta adult t chain [Source:MGI Symbol;Acc:MGI:5474850]	3.11208
ENSMUSG00000022901_Cd86	0	3.05992	6	NONE/UP	ENSMUSG00000022901	Cd86	CD86 antigen [Source:MGI Symbol;Acc:MGI:101773]	3.05992
ENSMUSG00000032915_Adgre4	0	3.00701	6	NONE/UP	ENSMUSG00000032915	Adgre4	adhesion G protein-coupled receptor E4 [Source:MGI Symbol;Acc:MGI:1196464]	3.00701
ENSMUSG00000030187_Klra2	0	2.98628	6	NONE/UP	ENSMUSG00000030187	Klra2	killer cell lectin-like receptor, subfamily A, member 2 [Source:MGI Symbol;Acc:MGI:101906]	2.98628
ENSMUSG00000069919_Hba-a1	0	2.95734	6	NONE/UP	ENSMUSG00000069919	Hba-a1	hemoglobin alpha, adult chain 1 [Source:MGI Symbol;Acc:MGI:96015]	2.95734
ENSMUSG00000052305_Hbb-bs	0	2.9404	6	NONE/UP	ENSMUSG00000052305	Hbb-bs	hemoglobin, beta adult s chain [Source:MGI Symbol;Acc:MGI:5474852]	2.9404
ENSMUSG00000079022_Col22a1	0	2.91371	6	NONE/UP	ENSMUSG00000079022	Col22a1	collagen, type XXII, alpha 1 [Source:MGI Symbol;Acc:MGI:1916950]	2.91371
ENSMUSG00000071715_Ncf4	0	2.90056	6	NONE/UP	ENSMUSG00000071715	Ncf4	neutrophil cytosolic factor 4 [Source:MGI Symbol;Acc:MGI:109186]	2.90056
ENSMUSG00000103779_Gm36931	0	2.89982	6	NONE/UP	ENSMUSG00000103779	Gm36931	predicted gene, 36931 [Source:MGI Symbol;Acc:MGI:5610159]	2.89982
ENSMUSG00000094433_Igkv5-43	0	2.88965	6	NONE/UP	ENSMUSG00000094433	Igkv5-43	immunoglobulin kappa chain variable 5-43 [Source:MGI Symbol;Acc:MGI:4943320]	2.88965
ENSMUSG00000095130_Ighv1-39	0	2.85505	6	NONE/UP	ENSMUSG00000095130	Ighv1-39	immunoglobulin heavy variable 1-39 [Source:MGI Symbol;Acc:MGI:4439888]	2.85505
ENSMUSG00000024013_Fgd2	0	2.82585	6	NONE/UP	ENSMUSG00000024013	Fgd2	FYVE, RhoGEF and PH domain containing 2 [Source:MGI Symbol;Acc:MGI:1347084]	2.82585
ENSMUSG00000096459_Ighv9-3	0	2.82235	6	NONE/UP	ENSMUSG00000096459	Ighv9-3	immunoglobulin heavy variable V9-3 [Source:MGI Symbol;Acc:MGI:3642720]	2.82235
ENSMUSG00000037341_Slc9a7	0	2.80218	6	NONE/UP	ENSMUSG00000037341	Slc9a7	solute carrier family 9 (sodium/hydrogen exchanger), member 7 [Source:MGI Symbol;Acc:MGI:2444530]	2.80218
ENSMUSG00000037972_Snn	0	2.76152	6	NONE/UP	ENSMUSG00000037972	Snn	stannin [Source:MGI Symbol;Acc:MGI:1276549]	2.76152
ENSMUSG00000091345_Col6a5	0	2.75281	6	NONE/UP	ENSMUSG00000091345	Col6a5	collagen, type VI, alpha 5 [Source:MGI Symbol;Acc:MGI:3648134]	2.75281
ENSMUSG00000108752_Gm45191	0	2.74303	6	NONE/UP	ENSMUSG00000108752	Gm45191	predicted gene 45191 [Source:MGI Symbol;Acc:MGI:5753767]	2.74303
ENSMUSG00000033350_Chst2	0	2.71915	6	NONE/UP	ENSMUSG00000033350	Chst2	carbohydrate sulfotransferase 2 [Source:MGI Symbol;Acc:MGI:1891160]	2.71915
ENSMUSG00000069893_9930111J21Rik1	0	2.6971	6	NONE/UP	ENSMUSG00000069893	9930111J21Rik1	RIKEN cDNA 9930111J21 gene 1 [Source:MGI Symbol;Acc:MGI:3041173]	2.6971
ENSMUSG00000038259_Gdf5	0	2.66637	6	NONE/UP	ENSMUSG00000038259	Gdf5	growth differentiation factor 5 [Source:MGI Symbol;Acc:MGI:95688]	2.66637
ENSMUSG00000067149_Jchain	0	2.66274	6	NONE/UP	ENSMUSG00000067149	Jchain	immunoglobulin joining chain [Source:MGI Symbol;Acc:MGI:96493]	2.66274
ENSMUSG00000028445_Enho	0	2.66242	6	NONE/UP	ENSMUSG00000028445	Enho	energy homeostasis associated [Source:MGI Symbol;Acc:MGI:1916888]	2.66242
ENSMUSG00000077167_Gm24119	0	2.6038	6	NONE/UP	ENSMUSG00000077167	Gm24119	predicted gene, 24119 [Source:MGI Symbol;Acc:MGI:5453896]	2.6038
ENSMUSG00000049103_Ccr2	0	2.60117	6	NONE/UP	ENSMUSG00000049103	Ccr2	chemokine (C-C motif) receptor 2 [Source:MGI Symbol;Acc:MGI:106185]	2.60117
ENSMUSG00000042817_Flt3	0	2.59235	6	NONE/UP	ENSMUSG00000042817	Flt3	FMS-like tyrosine kinase 3 [Source:MGI Symbol;Acc:MGI:95559]	2.59235
ENSMUSG00000046169_Adamts6	0	2.59041	6	NONE/UP	ENSMUSG00000046169	Adamts6	a disintegrin-like and metallopeptidase (reprolysin type) with thrombospondin type 1 motif, 6 [Source:MGI Symbol;Acc:MGI:1347348]	2.59041
ENSMUSG00000003418_St8sia6	0	2.57038	6	NONE/UP	ENSMUSG00000003418	St8sia6	ST8 alpha-N-acetyl-neuraminide alpha-2,8-sialyltransferase 6 [Source:MGI Symbol;Acc:MGI:2386797]	2.57038
ENSMUSG00000002111_Spi1	0	2.55349	6	NONE/UP	ENSMUSG00000002111	Spi1	spleen focus forming virus (SFFV) proviral integration oncogene [Source:MGI Symbol;Acc:MGI:98282]	2.55349
ENSMUSG00000076522_Igkv16-104	0	2.5533	6	NONE/UP	ENSMUSG00000076522	Igkv16-104	immunoglobulin kappa variable 16-104 [Source:MGI Symbol;Acc:MGI:2685913]	2.5533
ENSMUSG00000062545_Tlr12	0	2.53034	6	NONE/UP	ENSMUSG00000062545	Tlr12	toll-like receptor 12 [Source:MGI Symbol;Acc:MGI:3045221]	2.53034
ENSMUSG00000096768_Gm47283	0	2.52796	6	NONE/UP	ENSMUSG00000096768	Gm47283	predicted gene, 47283 [Source:MGI Symbol;Acc:MGI:6096131]	2.52796
ENSMUSG00000056174_Col8a2	0	2.52599	6	NONE/UP	ENSMUSG00000056174	Col8a2	collagen, type VIII, alpha 2 [Source:MGI Symbol;Acc:MGI:88464]	2.52599
ENSMUSG00000036469_Marchf1	0	2.51987	6	NONE/UP	ENSMUSG00000036469	Marchf1	membrane associated ring-CH-type finger 1 [Source:MGI Symbol;Acc:MGI:1920175]	2.51987
ENSMUSG00000038147_Cd84	0	2.50453	6	NONE/UP	ENSMUSG00000038147	Cd84	CD84 antigen [Source:MGI Symbol;Acc:MGI:1336885]	2.50453
ENSMUSG00000015396_Cd83	0	2.43262	6	NONE/UP	ENSMUSG00000015396	Cd83	CD83 antigen [Source:MGI Symbol;Acc:MGI:1328316]	2.43262
ENSMUSG00000054675_Tmem119	0	2.40657	6	NONE/UP	ENSMUSG00000054675	Tmem119	transmembrane protein 119 [Source:MGI Symbol;Acc:MGI:2385228]	2.40657
ENSMUSG00000076677_Ighv6-3	0	2.39359	6	NONE/UP	ENSMUSG00000076677	Ighv6-3	immunoglobulin heavy variable 6-3 [Source:MGI Symbol;Acc:MGI:4439854]	2.39359
ENSMUSG00000095079_Igha	0	2.37929	6	NONE/UP	ENSMUSG00000095079	Igha	immunoglobulin heavy constant alpha [Source:MGI Symbol;Acc:MGI:96444]	2.37929
ENSMUSG00000001741_Il16	0	2.3691	6	NONE/UP	ENSMUSG00000001741	Il16	interleukin 16 [Source:MGI Symbol;Acc:MGI:1270855]	2.3691
ENSMUSG00000057069_Ero1b	0	2.36824	6	NONE/UP	ENSMUSG00000057069	Ero1b	endoplasmic reticulum oxidoreductase 1 beta [Source:MGI Symbol;Acc:MGI:1914725]	2.36824
ENSMUSG00000039323_Igfbp2	0	2.36641	6	NONE/UP	ENSMUSG00000039323	Igfbp2	insulin-like growth factor binding protein 2 [Source:MGI Symbol;Acc:MGI:96437]	2.36641
ENSMUSG00000094335_Igkv1-117	0	2.30983	6	NONE/UP	ENSMUSG00000094335	Igkv1-117	immunoglobulin kappa variable 1-117 [Source:MGI Symbol;Acc:MGI:4439721]	2.30983
ENSMUSG00000077714_Snord17	0	2.28073	6	NONE/UP	ENSMUSG00000077714	Snord17	small nucleolar RNA, C/D box 17 [Source:MGI Symbol;Acc:MGI:3819523]	2.28073
ENSMUSG00000009292_Trpm2	0	2.27089	6	NONE/UP	ENSMUSG00000009292	Trpm2	transient receptor potential cation channel, subfamily M, member 2 [Source:MGI Symbol;Acc:MGI:1351901]	2.27089
ENSMUSG00000087968_Gm25395	0	2.25001	6	NONE/UP	ENSMUSG00000087968	Gm25395	predicted gene, 25395 [Source:MGI Symbol;Acc:MGI:5455172]	2.25001
ENSMUSG00000039316_Rftn1	0	2.24246	6	NONE/UP	ENSMUSG00000039316	Rftn1	raftlin lipid raft linker 1 [Source:MGI Symbol;Acc:MGI:1923688]	2.24246
ENSMUSG00000095704_Gm8221	0	2.24165	6	NONE/UP	ENSMUSG00000095704	Gm8221	predicted gene 8221 [Source:MGI Symbol;Acc:MGI:3779789]	2.24165
ENSMUSG00000024677_Ms4a6b	0	2.23568	6	NONE/UP	ENSMUSG00000024677	Ms4a6b	membrane-spanning 4-domains, subfamily A, member 6B [Source:MGI Symbol;Acc:MGI:1917024]	2.23568
ENSMUSG00000022686_B3gnt5	0	2.23118	6	NONE/UP	ENSMUSG00000022686	B3gnt5	UDP-GlcNAc:betaGal beta-1,3-N-acetylglucosaminyltransferase 5 [Source:MGI Symbol;Acc:MGI:2137302]	2.23118
ENSMUSG00000057123_Gja5	0	2.22058	6	NONE/UP	ENSMUSG00000057123	Gja5	gap junction protein, alpha 5 [Source:MGI Symbol;Acc:MGI:95716]	2.22058
ENSMUSG00000004730_Adgre1	0	2.21499	6	NONE/UP	ENSMUSG00000004730	Adgre1	adhesion G protein-coupled receptor E1 [Source:MGI Symbol;Acc:MGI:106912]	2.21499
ENSMUSG00000052384_Nrros	0	2.18813	6	NONE/UP	ENSMUSG00000052384	Nrros	negative regulator of reactive oxygen species [Source:MGI Symbol;Acc:MGI:2445095]	2.18813
ENSMUSG00000001986_Gria3	0	2.15599	6	NONE/UP	ENSMUSG00000001986	Gria3	glutamate receptor, ionotropic, AMPA3 (alpha 3) [Source:MGI Symbol;Acc:MGI:95810]	2.15599
ENSMUSG00000074743_Thbd	0	2.1469	6	NONE/UP	ENSMUSG00000074743	Thbd	thrombomodulin [Source:MGI Symbol;Acc:MGI:98736]	2.1469
ENSMUSG00000031342_Gpm6b	0	2.1428	6	NONE/UP	ENSMUSG00000031342	Gpm6b	glycoprotein m6b [Source:MGI Symbol;Acc:MGI:107672]	2.1428
ENSMUSG00000042286_Stab1	0	2.1151	6	NONE/UP	ENSMUSG00000042286	Stab1	stabilin 1 [Source:MGI Symbol;Acc:MGI:2178742]	2.1151
ENSMUSG00000020573_Pik3cg	0	2.10231	6	NONE/UP	ENSMUSG00000020573	Pik3cg	phosphatidylinositol-4,5-bisphosphate 3-kinase catalytic subunit gamma [Source:MGI Symbol;Acc:MGI:1353576]	2.10231
ENSMUSG00000024965_Fermt3	0	2.10141	6	NONE/UP	ENSMUSG00000024965	Fermt3	fermitin family member 3 [Source:MGI Symbol;Acc:MGI:2147790]	2.10141
ENSMUSG00000024529_Lox	0	2.0632	6	NONE/UP	ENSMUSG00000024529	Lox	lysyl oxidase [Source:MGI Symbol;Acc:MGI:96817]	2.0632
ENSMUSG00000091243_Vgll3	0	2.05231	6	NONE/UP	ENSMUSG00000091243	Vgll3	vestigial like family member 3 [Source:MGI Symbol;Acc:MGI:1920819]	2.05231
ENSMUSG00000036905_C1qb	0	2.04765	6	NONE/UP	ENSMUSG00000036905	C1qb	complement component 1, q subcomponent, beta polypeptide [Source:MGI Symbol;Acc:MGI:88224]	2.04765
ENSMUSG00000064262_Gimap8	0	2.04187	6	NONE/UP	ENSMUSG00000064262	Gimap8	GTPase, IMAP family member 8 [Source:MGI Symbol;Acc:MGI:2685303]	2.04187
ENSMUSG00000024621_Csf1r	0	2.00145	6	NONE/UP	ENSMUSG00000024621	Csf1r	colony stimulating factor 1 receptor [Source:MGI Symbol;Acc:MGI:1339758]	2.00145
ENSMUSG00000089281_Scarna6	0	1.9969	6	NONE/UP	ENSMUSG00000089281	Scarna6	small Cajal body-specific RNA 6 [Source:MGI Symbol;Acc:MGI:3819487]	1.9969
ENSMUSG00000042404_Dennd4b	0	1.9936	6	NONE/UP	ENSMUSG00000042404	Dennd4b	DENN/MADD domain containing 4B [Source:MGI Symbol;Acc:MGI:2446201]	1.9936
ENSMUSG00000052957_Gas1	0	1.95445	6	NONE/UP	ENSMUSG00000052957	Gas1	growth arrest specific 1 [Source:MGI Symbol;Acc:MGI:95655]	1.95445
ENSMUSG00000032572_Col6a4	0	1.88327	6	NONE/UP	ENSMUSG00000032572	Col6a4	collagen, type VI, alpha 4 [Source:MGI Symbol;Acc:MGI:1915803]	1.88327
ENSMUSG00000040690_Col16a1	0	1.87999	6	NONE/UP	ENSMUSG00000040690	Col16a1	collagen, type XVI, alpha 1 [Source:MGI Symbol;Acc:MGI:1095396]	1.87999
ENSMUSG00000036896_C1qc	0	1.87441	6	NONE/UP	ENSMUSG00000036896	C1qc	complement component 1, q subcomponent, C chain [Source:MGI Symbol;Acc:MGI:88225]	1.87441
ENSMUSG00000023927_Satb1	0	1.86426	6	NONE/UP	ENSMUSG00000023927	Satb1	special AT-rich sequence binding protein 1 [Source:MGI Symbol;Acc:MGI:105084]	1.86426
ENSMUSG00000016918_Sulf1	0	1.858	6	NONE/UP	ENSMUSG00000016918	Sulf1	sulfatase 1 [Source:MGI Symbol;Acc:MGI:2138563]	1.858
ENSMUSG00000037902_Sirpa	0	1.85199	6	NONE/UP	ENSMUSG00000037902	Sirpa	signal-regulatory protein alpha [Source:MGI Symbol;Acc:MGI:108563]	1.85199
ENSMUSG00000073530_Pappa2	0	1.85094	6	NONE/UP	ENSMUSG00000073530	Pappa2	pappalysin 2 [Source:MGI Symbol;Acc:MGI:3051647]	1.85094
ENSMUSG00000036887_C1qa	0	1.84673	6	NONE/UP	ENSMUSG00000036887	C1qa	complement component 1, q subcomponent, alpha polypeptide [Source:MGI Symbol;Acc:MGI:88223]	1.84673
ENSMUSG00000032332_Col12a1	0	1.83761	6	NONE/UP	ENSMUSG00000032332	Col12a1	collagen, type XII, alpha 1 [Source:MGI Symbol;Acc:MGI:88448]	1.83761
ENSMUSG00000026656_Fcgr2b	0	1.82761	6	NONE/UP	ENSMUSG00000026656	Fcgr2b	Fc receptor, IgG, low affinity IIb [Source:MGI Symbol;Acc:MGI:95499]	1.82761
ENSMUSG00000088185_Scarna2	0	1.8251	6	NONE/UP	ENSMUSG00000088185	Scarna2	small Cajal body-specific RNA 2 [Source:MGI Symbol;Acc:MGI:3819484]	1.8251
ENSMUSG00000094686_Ccl21a	0	1.78284	6	NONE/UP	ENSMUSG00000094686	Ccl21a	chemokine (C-C motif) ligand 21A (serine) [Source:MGI Symbol;Acc:MGI:1349183]	1.78284
ENSMUSG00000050721_Plekho2	0	1.75051	6	NONE/UP	ENSMUSG00000050721	Plekho2	pleckstrin homology domain containing, family O member 2 [Source:MGI Symbol;Acc:MGI:2143132]	1.75051
ENSMUSG00000027435_Cd93	0	1.74852	6	NONE/UP	ENSMUSG00000027435	Cd93	CD93 antigen [Source:MGI Symbol;Acc:MGI:106664]	1.74852
ENSMUSG00000015647_Lama5	0	1.73264	6	NONE/UP	ENSMUSG00000015647	Lama5	laminin, alpha 5 [Source:MGI Symbol;Acc:MGI:105382]	1.73264
ENSMUSG00000042254_Cilp	0	1.73019	6	NONE/UP	ENSMUSG00000042254	Cilp	cartilage intermediate layer protein, nucleotide pyrophosphohydrolase [Source:MGI Symbol;Acc:MGI:2444507]	1.73019
ENSMUSG00000044468_Tent5c	0	1.72378	6	NONE/UP	ENSMUSG00000044468	Tent5c	terminal nucleotidyltransferase 5C [Source:MGI Symbol;Acc:MGI:1921895]	1.72378
ENSMUSG00000020101_Vsir	0	1.7234	6	NONE/UP	ENSMUSG00000020101	Vsir	V-set immunoregulatory receptor [Source:MGI Symbol;Acc:MGI:1921298]	1.7234
ENSMUSG00000027339_Rassf2	0	1.72154	6	NONE/UP	ENSMUSG00000027339	Rassf2	Ras association (RalGDS/AF-6) domain family member 2 [Source:MGI Symbol;Acc:MGI:2442060]	1.72154
ENSMUSG00000029163_Emilin1	0	1.69526	6	NONE/UP	ENSMUSG00000029163	Emilin1	elastin microfibril interfacer 1 [Source:MGI Symbol;Acc:MGI:1926189]	1.69526
ENSMUSG00000047250_Ptgs1	0	1.69441	6	NONE/UP	ENSMUSG00000047250	Ptgs1	prostaglandin-endoperoxide synthase 1 [Source:MGI Symbol;Acc:MGI:97797]	1.69441
ENSMUSG00000011256_Adam19	0	1.68481	6	NONE/UP	ENSMUSG00000011256	Adam19	a disintegrin and metallopeptidase domain 19 (meltrin beta) [Source:MGI Symbol;Acc:MGI:105377]	1.68481
ENSMUSG00000031673_Cdh11	0	1.64287	6	NONE/UP	ENSMUSG00000031673	Cdh11	cadherin 11 [Source:MGI Symbol;Acc:MGI:99217]	1.64287
ENSMUSG00000029231_Pdgfra	0	1.64156	6	NONE/UP	ENSMUSG00000029231	Pdgfra	platelet derived growth factor receptor, alpha polypeptide [Source:MGI Symbol;Acc:MGI:97530]	1.64156
ENSMUSG00000006205_Htra1	0	1.63326	6	NONE/UP	ENSMUSG00000006205	Htra1	HtrA serine peptidase 1 [Source:MGI Symbol;Acc:MGI:1929076]	1.63326
ENSMUSG00000021994_Wnt5a	0	1.62645	6	NONE/UP	ENSMUSG00000021994	Wnt5a	wingless-type MMTV integration site family, member 5A [Source:MGI Symbol;Acc:MGI:98958]	1.62645
ENSMUSG00000001435_Col18a1	0	1.60849	6	NONE/UP	ENSMUSG00000001435	Col18a1	collagen, type XVIII, alpha 1 [Source:MGI Symbol;Acc:MGI:88451]	1.60849
ENSMUSG00000017493_Igfbp4	0	1.5712	6	NONE/UP	ENSMUSG00000017493	Igfbp4	insulin-like growth factor binding protein 4 [Source:MGI Symbol;Acc:MGI:96439]	1.5712
ENSMUSG00000031503_Col4a2	0	1.56206	6	NONE/UP	ENSMUSG00000031503	Col4a2	collagen, type IV, alpha 2 [Source:MGI Symbol;Acc:MGI:88455]	1.56206
ENSMUSG00000018593_Sparc	0	1.56037	6	NONE/UP	ENSMUSG00000018593	Sparc	secreted acidic cysteine rich glycoprotein [Source:MGI Symbol;Acc:MGI:98373]	1.56037
ENSMUSG00000002602_Axl	0	1.52964	6	NONE/UP	ENSMUSG00000002602	Axl	AXL receptor tyrosine kinase [Source:MGI Symbol;Acc:MGI:1347244]	1.52964
ENSMUSG00000076609_Igkc	0	1.49793	6	NONE/UP	ENSMUSG00000076609	Igkc	immunoglobulin kappa constant [Source:MGI Symbol;Acc:MGI:96495]	1.49793
ENSMUSG00000028369_Svep1	0	1.48528	6	NONE/UP	ENSMUSG00000028369	Svep1	sushi, von Willebrand factor type A, EGF and pentraxin domain containing 1 [Source:MGI Symbol;Acc:MGI:1928849]	1.48528
ENSMUSG00000028364_Tnc	0	1.46436	6	NONE/UP	ENSMUSG00000028364	Tnc	tenascin C [Source:MGI Symbol;Acc:MGI:101922]	1.46436
ENSMUSG00000002900_Lamb1	0	1.45871	6	NONE/UP	ENSMUSG00000002900	Lamb1	laminin B1 [Source:MGI Symbol;Acc:MGI:96743]	1.45871
ENSMUSG00000002107_Celf2	0	1.4531	6	NONE/UP	ENSMUSG00000002107	Celf2	CUGBP, Elav-like family member 2 [Source:MGI Symbol;Acc:MGI:1338822]	1.4531
ENSMUSG00000018339_Gpx3	0	1.44022	6	NONE/UP	ENSMUSG00000018339	Gpx3	glutathione peroxidase 3 [Source:MGI Symbol;Acc:MGI:105102]	1.44022
ENSMUSG00000015243_Abca1	0	1.43208	6	NONE/UP	ENSMUSG00000015243	Abca1	ATP-binding cassette, sub-family A (ABC1), member 1 [Source:MGI Symbol;Acc:MGI:99607]	1.43208
ENSMUSG00000048126_Col6a3	0	1.41264	6	NONE/UP	ENSMUSG00000048126	Col6a3	collagen, type VI, alpha 3 [Source:MGI Symbol;Acc:MGI:88461]	1.41264
ENSMUSG00000074934_Grem1	0	1.408	6	NONE/UP	ENSMUSG00000074934	Grem1	gremlin 1, DAN family BMP antagonist [Source:MGI Symbol;Acc:MGI:1344337]	1.408
ENSMUSG00000022057_Adamdec1	0	1.38933	6	NONE/UP	ENSMUSG00000022057	Adamdec1	ADAM-like, decysin 1 [Source:MGI Symbol;Acc:MGI:1917650]	1.38933
ENSMUSG00000022816_Fstl1	0	1.36677	6	NONE/UP	ENSMUSG00000022816	Fstl1	follistatin-like 1 [Source:MGI Symbol;Acc:MGI:102793]	1.36677
ENSMUSG00000070436_Serpinh1	0	1.36496	6	NONE/UP	ENSMUSG00000070436	Serpinh1	serine (or cysteine) peptidase inhibitor, clade H, member 1 [Source:MGI Symbol;Acc:MGI:88283]	1.36496
ENSMUSG00000031375_Bgn	0	1.34976	6	NONE/UP	ENSMUSG00000031375	Bgn	biglycan [Source:MGI Symbol;Acc:MGI:88158]	1.34976
ENSMUSG00000020053_Igf1	0	1.29332	6	NONE/UP	ENSMUSG00000020053	Igf1	insulin-like growth factor 1 [Source:MGI Symbol;Acc:MGI:96432]	1.29332
ENSMUSG00000020460_Rps27a	0	1.26039	6	NONE/UP	ENSMUSG00000020460	Rps27a	ribosomal protein S27A [Source:MGI Symbol;Acc:MGI:1925544]	1.26039
ENSMUSG00000001119_Col6a1	0	1.16276	6	NONE/UP	ENSMUSG00000001119	Col6a1	collagen, type VI, alpha 1 [Source:MGI Symbol;Acc:MGI:88459]	1.16276
ENSMUSG00000002985_Apoe	0	1.10698	6	NONE/UP	ENSMUSG00000002985	Apoe	apolipoprotein E [Source:MGI Symbol;Acc:MGI:88057]	1.10698
ENSMUSG00000049775_Tmsb4x	0	1.07002	6	NONE/UP	ENSMUSG00000049775	Tmsb4x	thymosin, beta 4, X chromosome [Source:MGI Symbol;Acc:MGI:99510]	1.07002
ENSMUSG00000020173_Cobl	0	-1.24918	8	NONE/DOWN	ENSMUSG00000020173	Cobl	cordon-bleu WH2 repeat [Source:MGI Symbol;Acc:MGI:105056]	1.24918
ENSMUSG00000031765_Mt1	0	-1.62903	8	NONE/DOWN	ENSMUSG00000031765	Mt1	metallothionein 1 [Source:MGI Symbol;Acc:MGI:97171]	1.62903
ENSMUSG00000031762_Mt2	0	-1.68664	8	NONE/DOWN	ENSMUSG00000031762	Mt2	metallothionein 2 [Source:MGI Symbol;Acc:MGI:97172]	1.68664
ENSMUSG00000086324_Gm15564	0	-1.93503	8	NONE/DOWN	ENSMUSG00000086324	Gm15564	predicted gene 15564 [Source:MGI Symbol;Acc:MGI:3783013]	1.93503
ENSMUSG00000041453_Rpl21	0	-1.93788	8	NONE/DOWN	ENSMUSG00000041453	Rpl21	ribosomal protein L21 [Source:MGI Symbol;Acc:MGI:1278340]	1.93788
ENSMUSG00000003545_Fosb	0	-2.26723	8	NONE/DOWN	ENSMUSG00000003545	Fosb	FBJ osteosarcoma oncogene B [Source:MGI Symbol;Acc:MGI:95575]	2.26723
ENSMUSG00000098973_Mir6236	0	-3.34115	8	NONE/DOWN	ENSMUSG00000098973	Mir6236	microRNA 6236 [Source:MGI Symbol;Acc:MGI:5530929]	3.34115
ENSMUSG00000037386_Rims2	0	-3.51664	8	NONE/DOWN	ENSMUSG00000037386	Rims2	regulating synaptic membrane exocytosis 2 [Source:MGI Symbol;Acc:MGI:2152972]	3.51664
ENSMUSG00000083863_Gm13341	0	-4.12312	8	NONE/DOWN	ENSMUSG00000083863	Gm13341	predicted gene 13341 [Source:MGI Symbol;Acc:MGI:3650228]	4.12312
ENSMUSG00000029188_Slc34a2	-1.0885	0	7	DOWN/NONE	ENSMUSG00000029188	Slc34a2	solute carrier family 34 (sodium phosphate), member 2 [Source:MGI Symbol;Acc:MGI:1342284]	1.0885
ENSMUSG00000054999_Naaladl1	-1.1727	0	7	DOWN/NONE	ENSMUSG00000054999	Naaladl1	N-acetylated alpha-linked acidic dipeptidase-like 1 [Source:MGI Symbol;Acc:MGI:2685810]	1.1727
ENSMUSG00000029334_Prkg2	-1.17901	0	7	DOWN/NONE	ENSMUSG00000029334	Prkg2	protein kinase, cGMP-dependent, type II [Source:MGI Symbol;Acc:MGI:108173]	1.17901
ENSMUSG00000027513_Pck1	-1.26218	0	7	DOWN/NONE	ENSMUSG00000027513	Pck1	phosphoenolpyruvate carboxykinase 1, cytosolic [Source:MGI Symbol;Acc:MGI:97501]	1.26218
ENSMUSG00000027790_Sis	-1.26495	0	7	DOWN/NONE	ENSMUSG00000027790	Sis	sucrase isomaltase (alpha-glucosidase) [Source:MGI Symbol;Acc:MGI:1917233]	1.26495
ENSMUSG00000020405_Fabp6	-1.31973	0	7	DOWN/NONE	ENSMUSG00000020405	Fabp6	fatty acid binding protein 6 [Source:MGI Symbol;Acc:MGI:96565]	1.31973
ENSMUSG00000024421_Lama3	-1.33175	0	7	DOWN/NONE	ENSMUSG00000024421	Lama3	laminin, alpha 3 [Source:MGI Symbol;Acc:MGI:99909]	1.33175
ENSMUSG00000015405_Ace2	-1.33925	0	7	DOWN/NONE	ENSMUSG00000015405	Ace2	angiotensin I converting enzyme (peptidyl-dipeptidase A) 2 [Source:MGI Symbol;Acc:MGI:1917258]	1.33925
ENSMUSG00000015568_Lpl	-1.35283	0	7	DOWN/NONE	ENSMUSG00000015568	Lpl	lipoprotein lipase [Source:MGI Symbol;Acc:MGI:96820]	1.35283
ENSMUSG00000046804_Phgr1	-1.36277	0	7	DOWN/NONE	ENSMUSG00000046804	Phgr1	proline/histidine/glycine-rich 1 [Source:MGI Symbol;Acc:MGI:1858382]	1.36277
ENSMUSG00000071356_Reg3b	-1.3696	0	7	DOWN/NONE	ENSMUSG00000071356	Reg3b	regenerating islet-derived 3 beta [Source:MGI Symbol;Acc:MGI:97478]	1.3696
ENSMUSG00000029335_Bmp3	-1.37112	0	7	DOWN/NONE	ENSMUSG00000029335	Bmp3	bone morphogenetic protein 3 [Source:MGI Symbol;Acc:MGI:88179]	1.37112
ENSMUSG00000014846_Tppp3	-1.3739	0	7	DOWN/NONE	ENSMUSG00000014846	Tppp3	tubulin polymerization-promoting protein family member 3 [Source:MGI Symbol;Acc:MGI:1915221]	1.3739
ENSMUSG00000001025_S100a6	-1.37602	0	7	DOWN/NONE	ENSMUSG00000001025	S100a6	S100 calcium binding protein A6 (calcyclin) [Source:MGI Symbol;Acc:MGI:1339467]	1.37602
ENSMUSG00000056973_Ces1d	-1.38885	0	7	DOWN/NONE	ENSMUSG00000056973	Ces1d	carboxylesterase 1D [Source:MGI Symbol;Acc:MGI:2148202]	1.38885
ENSMUSG00000029700_Slc13a1	-1.39979	0	7	DOWN/NONE	ENSMUSG00000029700	Slc13a1	solute carrier family 13 (sodium/sulfate symporters), member 1 [Source:MGI Symbol;Acc:MGI:1859937]	1.39979
ENSMUSG00000075520_Malrd1	-1.40334	0	7	DOWN/NONE	ENSMUSG00000075520	Malrd1	MAM and LDL receptor class A domain containing 1 [Source:MGI Symbol;Acc:MGI:1928271]	1.40334
ENSMUSG00000028150_Rorc	-1.42121	0	7	DOWN/NONE	ENSMUSG00000028150	Rorc	RAR-related orphan receptor gamma [Source:MGI Symbol;Acc:MGI:104856]	1.42121
ENSMUSG00000090733_Rps27	-1.44762	0	7	DOWN/NONE	ENSMUSG00000090733	Rps27	ribosomal protein S27 [Source:MGI Symbol;Acc:MGI:1888676]	1.44762
ENSMUSG00000002944_Cd36	-1.45229	0	7	DOWN/NONE	ENSMUSG00000002944	Cd36	CD36 molecule [Source:MGI Symbol;Acc:MGI:107899]	1.45229
ENSMUSG00000035686_Thrsp	-1.47132	0	7	DOWN/NONE	ENSMUSG00000035686	Thrsp	thyroid hormone responsive [Source:MGI Symbol;Acc:MGI:109126]	1.47132
ENSMUSG00000062515_Fabp4	-1.49311	0	7	DOWN/NONE	ENSMUSG00000062515	Fabp4	fatty acid binding protein 4, adipocyte [Source:MGI Symbol;Acc:MGI:88038]	1.49311
ENSMUSG00000028713_Cyp4b1	-1.50201	0	7	DOWN/NONE	ENSMUSG00000028713	Cyp4b1	cytochrome P450, family 4, subfamily b, polypeptide 1 [Source:MGI Symbol;Acc:MGI:103225]	1.50201
ENSMUSG00000031647_Mfap3l	-1.51719	-1.1757	3	DOWN/DOWN	ENSMUSG00000031647	Mfap3l	microfibrillar-associated protein 3-like [Source:MGI Symbol;Acc:MGI:1918556]	1.51719
ENSMUSG00000028003_Lrat	-1.52589	0	7	DOWN/NONE	ENSMUSG00000028003	Lrat	lecithin-retinol acyltransferase (phosphatidylcholine-retinol-O-acyltransferase) [Source:MGI Symbol;Acc:MGI:1891259]	1.52589
ENSMUSG00000027559_Car3	-1.53166	0	7	DOWN/NONE	ENSMUSG00000027559	Car3	carbonic anhydrase 3 [Source:MGI Symbol;Acc:MGI:88270]	1.53166
ENSMUSG00000026879_Gsn	-1.53211	0	7	DOWN/NONE	ENSMUSG00000026879	Gsn	gelsolin [Source:MGI Symbol;Acc:MGI:95851]	1.53211
ENSMUSG00000119895_U1	-1.54416	0	7	DOWN/NONE	ENSMUSG00000119895	U1	U1 spliceosomal RNA [Source:RFAM;Acc:RF00003]	1.54416
ENSMUSG00000024608_Rps14	-1.57364	0	7	DOWN/NONE	ENSMUSG00000024608	Rps14	ribosomal protein S14 [Source:MGI Symbol;Acc:MGI:98107]	1.57364
ENSMUSG00000030546_Plin1	-1.57665	0	7	DOWN/NONE	ENSMUSG00000030546	Plin1	perilipin 1 [Source:MGI Symbol;Acc:MGI:1890505]	1.57665
ENSMUSG00000022040_Ephx2	-1.60341	0	7	DOWN/NONE	ENSMUSG00000022040	Ephx2	epoxide hydrolase 2, cytoplasmic [Source:MGI Symbol;Acc:MGI:99500]	1.60341
ENSMUSG00000007097_Atp1a2	-1.6095	0	7	DOWN/NONE	ENSMUSG00000007097	Atp1a2	ATPase, Na+/K+ transporting, alpha 2 polypeptide [Source:MGI Symbol;Acc:MGI:88106]	1.6095
ENSMUSG00000057863_Rpl36	-1.62477	0	7	DOWN/NONE	ENSMUSG00000057863	Rpl36	ribosomal protein L36 [Source:MGI Symbol;Acc:MGI:1860603]	1.62477
ENSMUSG00000021565_Slc6a19	-1.63594	0	7	DOWN/NONE	ENSMUSG00000021565	Slc6a19	solute carrier family 6 (neurotransmitter transporter), member 19 [Source:MGI Symbol;Acc:MGI:1921588]	1.63594
ENSMUSG00000044860_Gm1123	-1.67333	0	7	DOWN/NONE	ENSMUSG00000044860	Gm1123	predicted gene 1123 [Source:MGI Symbol;Acc:MGI:2685969]	1.67333
ENSMUSG00000118790_U2	-1.72367	0	7	DOWN/NONE	ENSMUSG00000118790	U2	U2 spliceosomal RNA [Source:RFAM;Acc:RF00004]	1.72367
ENSMUSG00000012705_Retn	-1.77087	0	7	DOWN/NONE	ENSMUSG00000012705	Retn	resistin [Source:MGI Symbol;Acc:MGI:1888506]	1.77087
ENSMUSG00000055632_Hmcn2	-1.78621	0	7	DOWN/NONE	ENSMUSG00000055632	Hmcn2	hemicentin 2 [Source:MGI Symbol;Acc:MGI:2677838]	1.78621
ENSMUSG00000002831_Plin4	-1.8082	0	7	DOWN/NONE	ENSMUSG00000002831	Plin4	perilipin 4 [Source:MGI Symbol;Acc:MGI:1929709]	1.8082
ENSMUSG00000030717_Nupr1	-1.82417	-1.7484	3	DOWN/DOWN	ENSMUSG00000030717	Nupr1	nuclear protein transcription regulator 1 [Source:MGI Symbol;Acc:MGI:1891834]	1.82417
ENSMUSG00000075420_Smim6	-1.84237	0	7	DOWN/NONE	ENSMUSG00000075420	Smim6	small integral membrane protein 6 [Source:MGI Symbol;Acc:MGI:1915778]	1.84237
ENSMUSG00000032083_Apoa1	-1.84728	0	7	DOWN/NONE	ENSMUSG00000032083	Apoa1	apolipoprotein A-I [Source:MGI Symbol;Acc:MGI:88049]	1.84728
ENSMUSG00000018927_Ccl6	-1.90662	0	7	DOWN/NONE	ENSMUSG00000018927	Ccl6	chemokine (C-C motif) ligand 6 [Source:MGI Symbol;Acc:MGI:98263]	1.90662
ENSMUSG00000025813_Homer2	-1.92304	0	7	DOWN/NONE	ENSMUSG00000025813	Homer2	homer scaffolding protein 2 [Source:MGI Symbol;Acc:MGI:1347354]	1.92304
ENSMUSG00000061848_Gm5805	-1.97366	0	7	DOWN/NONE	ENSMUSG00000061848	Gm5805	predicted gene 5805 [Source:MGI Symbol;Acc:MGI:3644633]	1.97366
ENSMUSG00000063903_Klk1	-2.03818	-1.38411	3	DOWN/DOWN	ENSMUSG00000063903	Klk1	kallikrein 1 [Source:MGI Symbol;Acc:MGI:102850]	2.03818
ENSMUSG00000022878_Adipoq	-2.03946	0	7	DOWN/NONE	ENSMUSG00000022878	Adipoq	adiponectin, C1Q and collagen domain containing [Source:MGI Symbol;Acc:MGI:106675]	2.03946
ENSMUSG00000059149_Mfsd4a	-2.04844	0	7	DOWN/NONE	ENSMUSG00000059149	Mfsd4a	major facilitator superfamily domain containing 4A [Source:MGI Symbol;Acc:MGI:2442786]	2.04844
ENSMUSG00000061780_Cfd	-2.08077	0	7	DOWN/NONE	ENSMUSG00000061780	Cfd	complement factor D (adipsin) [Source:MGI Symbol;Acc:MGI:87931]	2.08077
ENSMUSG00000030935_Acsm3	-2.13125	0	7	DOWN/NONE	ENSMUSG00000030935	Acsm3	acyl-CoA synthetase medium-chain family member 3 [Source:MGI Symbol;Acc:MGI:99538]	2.13125
ENSMUSG00000119132_U4	-2.17947	0	7	DOWN/NONE	ENSMUSG00000119132	U4	U4 spliceosomal RNA [Source:RFAM;Acc:RF00015]	2.17947
ENSMUSG00000033849_B3galt2	-2.22277	0	7	DOWN/NONE	ENSMUSG00000033849	B3galt2	UDP-Gal:betaGlcNAc beta 1,3-galactosyltransferase, polypeptide 2 [Source:MGI Symbol;Acc:MGI:1349461]	2.22277
ENSMUSG00000025479_Cyp2e1	-2.35828	0	7	DOWN/NONE	ENSMUSG00000025479	Cyp2e1	cytochrome P450, family 2, subfamily e, polypeptide 1 [Source:MGI Symbol;Acc:MGI:88607]	2.35828
ENSMUSG00000050520_Cldn8	-2.38139	0	7	DOWN/NONE	ENSMUSG00000050520	Cldn8	claudin 8 [Source:MGI Symbol;Acc:MGI:1859286]	2.38139
ENSMUSG00000119520_U4	-2.39601	0	7	DOWN/NONE	ENSMUSG00000119520	U4	U4 spliceosomal RNA [Source:RFAM;Acc:RF00015]	2.39601
ENSMUSG00000070661_Rnf186	-2.42848	0	7	DOWN/NONE	ENSMUSG00000070661	Rnf186	ring finger protein 186 [Source:MGI Symbol;Acc:MGI:1914075]	2.42848
ENSMUSG00000118866_Metazoa_SRP	-2.64601	1.5732	2	DOWN/UP	ENSMUSG00000118866	Metazoa	SRP	2.64601
ENSMUSG00000019775_Rgs17	-2.86445	0	7	DOWN/NONE	ENSMUSG00000019775	Rgs17		2.86445
ENSMUSG00000074004_B3gnt6	-3.02384	0	7	DOWN/NONE	ENSMUSG00000074004	B3gnt6		3.02384
ENSMUSG00000024136_Dnase1l2	-3.07986	0	7	DOWN/NONE	ENSMUSG00000024136	Dnase1l2		3.07986
ENSMUSG00000054169_Ceacam10	-3.31397	0	7	DOWN/NONE	ENSMUSG00000054169	Ceacam10		3.31397
ENSMUSG00000060615_Ang4	-3.3462	0	7	DOWN/NONE	ENSMUSG00000060615	Ang4		3.3462
ENSMUSG00000032080_Apoa4	-3.35402	0	7	DOWN/NONE	ENSMUSG00000032080	Apoa4		3.35402
ENSMUSG00000109305_Smim38	-3.50278	0	7	DOWN/NONE	ENSMUSG00000109305	Smim38		3.50278
ENSMUSG00000118841_Metazoa_SRP	-3.56338	0	7	DOWN/NONE	ENSMUSG00000118841	Metazoa	SRP	3.56338
ENSMUSG00000003477_Inmt	-3.69144	0	7	DOWN/NONE	ENSMUSG00000003477	Inmt		3.69144
ENSMUSG00000035431_Sstr1	-3.78297	-2.65112	3	DOWN/DOWN	ENSMUSG00000035431	Sstr1		3.78297
ENSMUSG00000039579_Grin3a	-3.90466	-2.89485	3	DOWN/DOWN	ENSMUSG00000039579	Grin3a		3.90466
ENSMUSG00000037362_Ccn3	-4.00166	-2.46462	3	DOWN/DOWN	ENSMUSG00000037362	Ccn3		4.00166
ENSMUSG00000032523_Hhatl	-4.35661	0	7	DOWN/NONE	ENSMUSG00000032523	Hhatl		4.35661
ENSMUSG00000079543_Igkv13-85	-4.57663	0	7	DOWN/NONE	ENSMUSG00000079543	Igkv13-85		4.57663
ENSMUSG00000036264_Fstl4	-4.6939	0	7	DOWN/NONE	ENSMUSG00000036264	Fstl4		4.6939
ENSMUSG00000095285_Ighv5-9	-5.05439	0	7	DOWN/NONE	ENSMUSG00000095285	Ighv5-9		5.05439
ENSMUSG00000076535_Igkv1-88	-5.54078	0	7	DOWN/NONE	ENSMUSG00000076535	Igkv1-88		5.54078
ENSMUSG00000009356_Lpo	-7.16057	-6.76201	3	DOWN/DOWN	ENSMUSG00000009356	Lpo		7.16057

## Sheet: B. MD_vs_control
Gene.stable.ID	Gene.name	Read.Count.All	Read.Count.control	Read.Count.MD	FC	LFC.MD.control.	p.Value	FDR
ENSMUSG00000076613	Ighg2b	191.419	3.06336	473.952	154.716	7.27348	6.81036e-28	1.87149e-23
ENSMUSG00000096020	Ighv1-75	295.599	15.4311	715.851	46.3902	5.53575	2.61773e-24	3.59676e-20
ENSMUSG00000001506	Col1a1	5873.07	1233.94	12831.8	10.399	3.37838	1.06542e-21	9.75923e-18
ENSMUSG00000030707	Coro1a	809.651	143.494	1808.89	12.606	3.65604	2.43239e-19	1.67105e-15
ENSMUSG00000026616	Cr2	255.195	21.0071	606.477	28.87	4.8515	4.17426e-19	2.29417e-15
ENSMUSG00000029661	Col1a2	4971.17	1383.66	10352.4	7.4819	2.9034	1.00891e-17	4.6208e-14
ENSMUSG00000037922	Bank1	227.401	22.9649	534.055	23.2552	4.53948	3.25495e-17	1.2778e-13
ENSMUSG00000076575	Igkv7-33	72.2181	0.901803	179.193	198.705	7.63448	2.64365e-16	9.08094e-13
ENSMUSG00000076586	Igkv8-21	82.3406	2.67632	201.837	75.416	6.2368	1.6833e-15	5.13968e-12
ENSMUSG00000076617	Ighm	523.37	113.793	1137.74	9.9983	3.32168	3.50031e-15	9.61885e-12
ENSMUSG00000067149	Jchain	1415.41	451.784	2860.85	6.33233	2.66274	2.17453e-14	5.43238e-11
ENSMUSG00000024673	Ms4a1	147.293	13.3804	348.163	26.0204	4.70157	5.4766e-14	1.25414e-10
ENSMUSG00000026395	Ptprc	1118.4	356.038	2261.95	6.35311	2.66746	7.73307e-14	1.63465e-10
ENSMUSG00000022037	Clu	686.8	204.729	1409.91	6.88669	2.78381	1.13114e-13	2.07226e-10
ENSMUSG00000095210	Ighv5-9-1	64.8306	1.44004	159.916	111.05	6.79507	1.11143e-13	2.07226e-10
ENSMUSG00000041538	H2-Ob	158.655	16.919	371.258	21.9433	4.45571	2.35914e-13	4.05183e-10
ENSMUSG00000031274	Col4a5	403.766	93.5009	869.164	9.29578	3.21658	2.8799e-13	4.65528e-10
ENSMUSG00000060586	H2-Eb1	1542.54	478.828	3138.12	6.55375	2.71232	5.15562e-13	7.87092e-10
ENSMUSG00000052305	Hbb-bs	469.434	127.894	981.745	7.67625	2.9404	1.52711e-12	2.20868e-09
ENSMUSG00000030724	Cd19	119.645	11.1888	282.329	25.2331	4.65724	1.89782e-12	2.60761e-09
ENSMUSG00000095079	Igha	4787.09	1785.48	9289.51	5.2028	2.37929	2.16878e-12	2.83801e-09
ENSMUSG00000009356	Lpo	74.1527	122.833	1.13174	0.00921365	-6.76201	3.52296e-12	4.40049e-09
ENSMUSG00000094075	Ighv1-80	104.417	10.5173	245.267	23.3204	4.54352	5.64253e-12	6.7416e-09
ENSMUSG00000076615	Ighg3	44.4061	0.879231	109.696	124.764	6.96306	1.24751e-11	1.4284e-08
ENSMUSG00000073902	Gvin3	245.068	52.5318	533.871	10.1628	3.34523	1.30948e-11	1.43938e-08
ENSMUSG00000030577	Cd22	127.71	16.4663	294.576	17.8896	4.16105	1.51341e-11	1.59956e-08
ENSMUSG00000069516	Lyz2	1745.36	691.063	3326.8	4.81403	2.26724	1.77066e-11	1.80214e-08
ENSMUSG00000076612	Ighg2c	46.5007	2.26018	112.862	49.9348	5.64197	2.00642e-11	1.96916e-08
ENSMUSG00000026043	Col3a1	7481.63	2946.48	14284.4	4.84794	2.27737	2.52829e-11	2.39577e-08
ENSMUSG00000026042	Col5a2	834.283	317.838	1608.95	5.06218	2.33976	4.14347e-11	3.67298e-08
ENSMUSG00000051506	Wdfy4	515.961	156.768	1054.75	6.72809	2.7502	4.13698e-11	3.67298e-08
ENSMUSG00000067341	H2-Eb2	89.8838	7.97337	212.749	26.6825	4.73782	4.4007e-11	3.7791e-08
ENSMUSG00000052013	Btla	119.796	15.6913	275.953	17.5863	4.13638	6.35352e-11	5.13514e-08
ENSMUSG00000076655	Ighv4-1	65.2423	4.16892	156.852	37.6242	5.23359	6.25135e-11	5.13514e-08
ENSMUSG00000057337	Chst3	74.9707	5.85134	178.65	30.5315	4.93222	8.02558e-11	6.30122e-08
ENSMUSG00000014030	Pax5	128.7	16.4416	297.087	18.0692	4.17546	1.36244e-10	1.04e-07
ENSMUSG00000095519	Ighv1-66	37.9463	1.38747	92.7846	66.8734	6.06336	1.62944e-10	1.21019e-07
ENSMUSG00000099757	BE692007	63.3702	5.14025	150.715	29.3206	4.87384	3.33159e-10	2.40926e-07
ENSMUSG00000003379	Cd79a	105.864	13.0459	245.092	18.7869	4.23165	4.13598e-10	2.91427e-07
ENSMUSG00000098973	Mir6236	489.442	765.386	75.5255	0.0986764	-3.34115	7.00373e-10	4.81156e-07
ENSMUSG00000043263	Ifi209	91.7963	13.4425	209.327	15.572	3.96089	2.12355e-09	1.4233e-06
ENSMUSG00000031502	Col4a1	2368.42	1095.11	4278.37	3.90678	1.96598	2.35643e-09	1.54178e-06
ENSMUSG00000094652	Ighv1-42	51.6534	3.1985	124.336	38.8732	5.2807	2.42326e-09	1.54863e-06
ENSMUSG00000026837	Col5a1	927.534	408.301	1706.38	4.17923	2.06324	2.57698e-09	1.60944e-06
ENSMUSG00000024610	Cd74	4761.13	1953.41	8972.7	4.59334	2.19954	3.48859e-09	2.13037e-06
ENSMUSG00000014453	Blk	47.3403	4.35873	111.813	25.6525	4.68103	5.16493e-09	3.08548e-06
ENSMUSG00000042474	Fcmr	62.3807	6.14719	146.731	23.8696	4.5771	7.2229e-09	4.22309e-06
ENSMUSG00000037548	H2-DMb2	99.3202	17.4376	222.144	12.7393	3.67122	7.74583e-09	4.43449e-06
ENSMUSG00000030798	Cd37	122.587	22.4293	272.824	12.1637	3.60451	8.88394e-09	4.98226e-06
ENSMUSG00000036273	Lrrk2	279.317	93.6892	557.758	5.95328	2.57369	9.6033e-09	5.27797e-06
ENSMUSG00000030605	Mfge8	732.569	298.246	1384.05	4.64064	2.21432	1.12427e-08	6.05783e-06
ENSMUSG00000005583	Mef2c	234.583	70.9663	480.008	6.76389	2.75785	1.25639e-08	6.63956e-06
ENSMUSG00000036256	Igfbp7	607.744	265.934	1120.46	4.21329	2.07495	1.28139e-08	6.64388e-06
ENSMUSG00000021356	Irf4	125.02	27.2993	271.601	9.949	3.31455	1.44606e-08	7.30303e-06
ENSMUSG00000079113	Defa43	19.5108	0	48.7769	Inf	Inf	1.46167e-08	7.30303e-06
ENSMUSG00000094117	Igkv3-12	21.9151	0.560805	53.9464	96.1946	6.58788	1.56797e-08	7.69425e-06
ENSMUSG00000048865	Arhgap30	232.611	67.8087	479.815	7.07601	2.82294	1.91778e-08	9.24574e-06
ENSMUSG00000069919	Hba-a1	220.666	59.5306	462.369	7.76691	2.95734	1.95245e-08	9.25055e-06
ENSMUSG00000096594	Igkv8-19	40.9011	2.63769	98.2961	37.2659	5.21979	2.18334e-08	1.01692e-05
ENSMUSG00000095562	Erdr1	54.9006	7.25486	126.369	17.4186	4.12255	2.79341e-08	1.27938e-05
ENSMUSG00000076549	Igkv4-68	29.9745	2.5777	71.0698	27.571	4.78508	2.95652e-08	1.33189e-05
ENSMUSG00000030468	Siglecg	36.7579	3.09336	87.2548	28.2071	4.81799	3.72685e-08	1.65184e-05
ENSMUSG00000026581	Sell	67.7342	9.40779	155.224	16.4995	4.04435	3.84075e-08	1.66201e-05
ENSMUSG00000040592	Cd79b	100.318	16.9781	225.327	13.2717	3.73028	3.87077e-08	1.66201e-05
ENSMUSG00000096632	Igkv9-124	26.5252	1.60728	63.9021	39.758	5.31317	4.96824e-08	2.10042e-05
ENSMUSG00000094546	Ighv1-26	113.946	24.7234	247.779	10.022	3.32511	5.75303e-08	2.39535e-05
ENSMUSG00000046805	Mpeg1	562.438	239.876	1046.28	4.36175	2.12491	7.63056e-08	3.12967e-05
ENSMUSG00000020143	Dock2	324.915	118.116	635.113	5.37703	2.42681	8.61976e-08	3.4834e-05
ENSMUSG00000032572	Col6a4	819.015	394.585	1455.66	3.68909	1.88327	9.24208e-08	3.68076e-05
ENSMUSG00000064267	Hvcn1	173.267	49.1913	359.38	7.30577	2.86904	1.02417e-07	4.02059e-05
ENSMUSG00000063286	Gvin-ps7	284.057	110.502	544.39	4.9265	2.30056	1.10665e-07	4.2832e-05
ENSMUSG00000042286	Stab1	470.843	201.829	874.365	4.33221	2.1151	1.19861e-07	4.5747e-05
ENSMUSG00000071068	Treml2	26.4142	1.82708	63.2948	34.6426	5.11447	1.23269e-07	4.64031e-05
ENSMUSG00000094356	Igkv8-28	20.3816	1.02299	49.4195	48.3087	5.59421	1.27884e-07	4.74899e-05
ENSMUSG00000068105	Tnfrsf13c	45.3898	6.76358	103.329	15.2773	3.93332	1.31324e-07	4.81173e-05
ENSMUSG00000073491	Ifi213	43.1961	4.48735	101.259	22.5655	4.49605	1.49831e-07	5.41758e-05
ENSMUSG00000027009	Itga4	355.072	146.331	668.182	4.56624	2.19101	1.5337e-07	5.47353e-05
ENSMUSG00000032053	Pou2af1	85.9876	16.7904	189.783	11.3031	3.49865	1.607e-07	5.66157e-05
ENSMUSG00000032796	Lama1	103.663	25.6884	220.626	8.58855	3.10242	1.79687e-07	6.17237e-05
ENSMUSG00000040747	Cd53	160.709	45.6762	333.258	7.29611	2.86713	1.79691e-07	6.17237e-05
ENSMUSG00000096150	Ighv1-85	34.5116	5.51426	78.0075	14.1465	3.82237	1.87229e-07	6.35192e-05
ENSMUSG00000035711	Dok3	63.28	11.1054	141.542	12.7454	3.6719	1.90477e-07	6.38331e-05
ENSMUSG00000088185	Scarna2	1433.69	710.688	2518.19	3.54332	1.8251	1.97486e-07	6.53847e-05
ENSMUSG00000104213	Ighd	97.6679	18.806	215.961	11.4836	3.5215	2.08963e-07	6.83609e-05
ENSMUSG00000076674	Ighv3-8	26.4796	2.94217	61.7858	21.0001	4.39232	2.98918e-07	9.66385e-05
ENSMUSG00000058470	Gm8369	20.6956	1.00042	50.2384	50.2173	5.65011	3.10447e-07	9.91986e-05
ENSMUSG00000038608	Dock10	398.41	168.402	743.421	4.41456	2.14227	3.36361e-07	0.000106244
ENSMUSG00000010142	Tnfrsf13b	62.8996	12.6554	138.266	10.9255	3.44963	3.47112e-07	0.000108394
ENSMUSG00000018593	Sparc	1838.78	1033.19	3047.17	2.9493	1.56037	3.61062e-07	0.000110244
ENSMUSG00000076609	Igkc	1487.79	860.118	2429.29	2.82437	1.49793	3.60409e-07	0.000110244
ENSMUSG00000018654	Ikzf1	201.112	67.0638	402.184	5.99703	2.58425	3.83141e-07	0.000115666
ENSMUSG00000032332	Col12a1	813.58	400.843	1432.69	3.57418	1.83761	3.91445e-07	0.000115666
ENSMUSG00000035697	Arhgap45	244.173	88.5935	477.542	5.39026	2.43036	3.88373e-07	0.000115666
ENSMUSG00000087968	Gm25395	323.436	129.232	614.742	4.75687	2.25001	4.03749e-07	0.000118032
ENSMUSG00000040710	St8sia4	199.745	65.8765	400.547	6.08027	2.60414	4.23663e-07	0.00012255
ENSMUSG00000024598	Fbn2	200.894	69.4858	398.007	5.72789	2.518	4.57246e-07	0.000129222
ENSMUSG00000044309	Apol7c	170.133	57.5729	338.973	5.88772	2.55771	4.60836e-07	0.000129222
ENSMUSG00000074743	Thbd	361.701	152.52	675.472	4.42875	2.1469	4.53275e-07	0.000129222
ENSMUSG00000038421	Fcrla	43.8459	5.73015	101.02	17.6295	4.13992	4.84174e-07	0.000134395
ENSMUSG00000028459	Cd72	63.8312	11.4538	142.397	12.4324	3.63603	4.94315e-07	0.000135838
ENSMUSG00000095981	Ighv10-1	89.8611	21.6264	192.213	8.88788	3.15184	5.92411e-07	0.000161183
ENSMUSG00000094689	Ighv1-81	29.887	3.96517	68.7697	17.3435	4.11632	6.00304e-07	0.000161729
ENSMUSG00000037944	Ccr7	33.4731	3.75278	78.0536	20.7989	4.37843	6.23885e-07	0.00016645
ENSMUSG00000096768	Gm47283	144.417	49.6786	286.525	5.76757	2.52796	6.3329e-07	0.000167335
ENSMUSG00000031207	Msn	779.233	386.115	1368.91	3.54535	1.82593	6.48129e-07	0.000169625
ENSMUSG00000095612	Ighv5-4	17.1574	0.439615	42.2341	96.0706	6.58602	6.60322e-07	0.000171185
ENSMUSG00000027962	Vcam1	153.206	50.2306	307.67	6.12515	2.61474	7.03666e-07	0.000180717
ENSMUSG00000024621	Csf1r	479.004	217.57	871.154	4.00401	2.00145	7.81253e-07	0.000196962
ENSMUSG00000063011	Msln	93.6073	26.8515	193.741	7.21529	2.85106	7.80506e-07	0.000196962
ENSMUSG00000049744	Arhgap15	113.681	30.7411	238.09	7.74502	2.95327	8.13192e-07	0.00020315
ENSMUSG00000020120	Plek	171.338	55.5696	344.99	6.20824	2.63418	8.65132e-07	0.000213339
ENSMUSG00000027737	Slc7a11	104.634	28.2199	219.256	7.76955	2.95783	8.69502e-07	0.000213339
ENSMUSG00000104291	A130071D04Rik	79.6876	23.3185	164.241	7.04339	2.81627	1.00317e-06	0.000243956
ENSMUSG00000024334	H2-Oa	36.7552	4.48735	85.1569	18.9771	4.24619	1.06385e-06	0.000256381
ENSMUSG00000105646	Gm30211	12.675	0.219808	31.3577	142.66	7.15643	1.07292e-06	0.000256381
ENSMUSG00000094951	Ighv5-6	32.3189	4.98816	73.315	14.6978	3.87753	1.09152e-06	0.000258577
ENSMUSG00000056917	Sipa1	221.471	78.9309	435.281	5.51471	2.46329	1.12604e-06	0.000264475
ENSMUSG00000024399	Ltb	67.0149	13.4781	147.32	10.9303	3.45026	1.2714e-06	0.000296085
ENSMUSG00000000244	Tspan32	28.679	2.90264	67.3435	23.2007	4.5361	1.31504e-06	0.000303675
ENSMUSG00000096498	Ighv2-5	9.68332	0	24.2083	Inf	Inf	1.34054e-06	0.000306983
ENSMUSG00000022488	Nckap1l	240.044	93.25	460.235	4.93549	2.30319	1.46758e-06	0.000333298
ENSMUSG00000008496	Pou2f2	53.5774	10.4477	118.272	11.3203	3.50084	1.50904e-06	0.000335905
ENSMUSG00000015340	Cybb	226.428	86.665	436.073	5.0317	2.33105	1.49308e-06	0.000335905
ENSMUSG00000076518	Igkv2-112	19.4327	1.70499	46.0242	26.9939	4.75456	1.51573e-06	0.000335905
ENSMUSG00000071713	Csf2rb	202.539	73.183	396.572	5.41891	2.438	1.66005e-06	0.000364945
ENSMUSG00000071042	Rasgrp3	108.763	32.3109	223.442	6.91537	2.78981	1.76168e-06	0.000384214
ENSMUSG00000025017	Pik3ap1	203.88	78.7191	391.622	4.97493	2.31468	1.82109e-06	0.000394045
ENSMUSG00000022504	Ciita	368.457	143.877	705.327	4.90231	2.29346	1.83573e-06	0.000394108
ENSMUSG00000031101	Sash3	128.514	34.7302	269.19	7.75089	2.95436	1.98895e-06	0.000423692
ENSMUSG00000003484	Cyp4f18	49.3206	8.6037	110.396	12.8312	3.68158	2.08204e-06	0.000440112
ENSMUSG00000029675	Eln	260.556	111.58	484.021	4.33789	2.11699	2.19022e-06	0.000459281
ENSMUSG00000086324	Gm15564	2661.14	3776.77	987.684	0.261515	-1.93503	2.20615e-06	0.000459281
ENSMUSG00000034959	Rubcnl	45.7204	8.21013	101.986	12.4219	3.63482	2.26941e-06	0.000468897
ENSMUSG00000105244	Gm5281	8.90305	0	22.2576	Inf	Inf	2.38306e-06	0.000488704
ENSMUSG00000020437	Myo1g	147.809	48.2895	297.088	6.15223	2.62111	2.42224e-06	0.00049306
ENSMUSG00000052142	Rasal3	131.481	38.8834	270.377	6.95353	2.79775	2.44148e-06	0.000493322
ENSMUSG00000030830	Itgal	175.714	59.8089	349.572	5.84481	2.54716	2.54449e-06	0.000506686
ENSMUSG00000074071	Fam169b	27.1476	3.31317	62.8993	18.9846	4.24676	2.53389e-06	0.000506686
ENSMUSG00000005540	Fcer2a	41.5343	6.55772	93.9991	14.3341	3.84138	2.72207e-06	0.000536366
ENSMUSG00000015950	Ncf1	133.527	41.6622	271.325	6.5125	2.70321	2.73258e-06	0.000536366
ENSMUSG00000093896	Ighv1-76	21.7975	2.65284	50.5146	19.0417	4.25109	2.84094e-06	0.000553682
ENSMUSG00000002020	Ltbp2	45.2773	8.83956	99.934	11.3053	3.49893	2.92698e-06	0.000566432
ENSMUSG00000031659	Adcy7	170.254	57.7564	339	5.86948	2.55323	2.99147e-06	0.000570872
ENSMUSG00000039936	Pik3cd	215.021	79.1186	418.875	5.29427	2.40443	2.98491e-06	0.000570872
ENSMUSG00000029231	Pdgfra	1019.49	551.669	1721.22	3.12002	1.64156	3.05557e-06	0.000579083
ENSMUSG00000095130	Ighv1-39	69.9629	20.0231	144.873	7.23529	2.85505	3.1022e-06	0.000579921
ENSMUSG00000095197	Ighv1-59	26.9598	4.69321	60.3596	12.8611	3.68494	3.09323e-06	0.000579921
ENSMUSG00000031765	Mt1	1572.86	2156.61	697.241	0.323305	-1.62903	3.31866e-06	0.000616194
ENSMUSG00000051998	Lax1	66.778	16.0032	142.94	8.93196	3.15898	3.38723e-06	0.000624706
ENSMUSG00000053541	Gvin-ps6	101.601	30.3419	208.49	6.87135	2.78059	3.42712e-06	0.000627848
ENSMUSG00000096410	Ighv1-19	18.0985	1.46261	43.0524	29.4354	4.87948	3.47522e-06	0.000632445
ENSMUSG00000095889	Ighv1-58	14.2235	0.947852	34.1368	36.015	5.17052	3.58558e-06	0.000648236
ENSMUSG00000118866	Metazoa_SRP	1314.64	734.33	2185.11	2.97565	1.5732	3.66704e-06	0.000658629
ENSMUSG00000021998	Lcp1	996.079	541.779	1677.53	3.09633	1.63056	3.86581e-06	0.000688403
ENSMUSG00000031503	Col4a2	1190.13	668.2	1973.03	2.95275	1.56206	3.88291e-06	0.000688403
ENSMUSG00000076671	Ighv13-2	37.5967	8.99376	80.501	8.95076	3.16201	3.91188e-06	0.000689094
ENSMUSG00000032035	Ets1	452.874	205.662	823.692	4.00508	2.00183	4.00451e-06	0.000699138
ENSMUSG00000045826	Ptprcap	82.0508	19.7981	175.43	8.86092	3.14746	4.03743e-06	0.000699138
ENSMUSG00000071005	Ccl19	8.35834	0	20.8959	Inf	Inf	4.04523e-06	0.000699138
ENSMUSG00000036006	Ripor2	145.858	49.1227	290.96	5.92313	2.56636	4.25614e-06	0.000726451
ENSMUSG00000072620	Slfn2	138.533	48.2634	273.938	5.6759	2.50485	4.23232e-06	0.000726451
ENSMUSG00000040899	Ccr6	31.512	4.14635	72.5605	17.4998	4.12927	4.29665e-06	0.000728838
ENSMUSG00000076572	Igkv18-36	10.2799	0	25.6997	Inf	Inf	4.60576e-06	0.00077648
ENSMUSG00000036905	C1qb	291.395	129.294	534.545	4.13433	2.04765	4.67615e-06	0.00078354
ENSMUSG00000039997	Ifi203	156.795	57.9466	305.067	5.26462	2.39633	4.85429e-06	0.000803589
ENSMUSG00000073421	H2-Ab1	1278.07	653.687	2214.65	3.38793	1.76041	4.85194e-06	0.000803589
ENSMUSG00000037731	Themis2	91.046	26.3984	188.017	7.1223	2.83234	4.93815e-06	0.000812577
ENSMUSG00000076618	Ighj4	12.1793	0.681995	29.4253	43.146	5.43115	5.32805e-06	0.000871517
ENSMUSG00000029581	Fscn1	113.225	36.7222	227.978	6.20818	2.63417	5.46097e-06	0.000887972
ENSMUSG00000074785	Plxnc1	96.0709	29.271	196.271	6.70528	2.7453	5.51645e-06	0.000891719
ENSMUSG00000034634	Ly6d	46.7137	10.1293	101.59	10.0293	3.32615	6.06355e-06	0.000974423
ENSMUSG00000015314	Slamf6	32.1649	5.89087	71.576	12.1503	3.60292	6.46169e-06	0.00103237
ENSMUSG00000022416	Cacna1i	19.1489	1.53865	45.5642	29.613	4.88816	6.99993e-06	0.0011119
ENSMUSG00000084796	Mir142hg	20.4687	1.87965	48.3522	25.724	4.68504	7.2325e-06	0.00114224
ENSMUSG00000028581	Laptm5	331.865	147.31	608.697	4.13207	2.04686	7.59359e-06	0.00119241
ENSMUSG00000027368	Dusp2	41.0844	6.78314	92.5363	13.6421	3.76999	7.80234e-06	0.00121823
ENSMUSG00000076939	Iglv3	9.77014	0.340997	23.9138	70.1291	6.13194	8.20758e-06	0.00127426
ENSMUSG00000052889	Prkcb	193.031	80.3038	362.123	4.50941	2.17294	8.30756e-06	0.00128254
ENSMUSG00000036594	H2-Aa	1392.12	724.518	2393.52	3.30361	1.72404	8.52373e-06	0.00130856
ENSMUSG00000029204	Rhoh	72.3287	17.0467	155.252	9.10744	3.18705	8.66667e-06	0.00132311
ENSMUSG00000003545	Fosb	189.566	277.511	57.647	0.207728	-2.26723	9.27399e-06	0.00140801
ENSMUSG00000063903	Klk1	2561.05	3399.99	1302.62	0.383125	-1.38411	9.84998e-06	0.00148724
ENSMUSG00000057069	Ero1b	172.54	64.737	334.244	5.1631	2.36824	1.02319e-05	0.00153646
ENSMUSG00000031762	Mt2	633.619	874.85	271.771	0.310649	-1.68664	1.07376e-05	0.00160364
ENSMUSG00000062585	Cnr2	32.2436	5.16934	72.8549	14.0937	3.81697	1.1023e-05	0.00163736
ENSMUSG00000104769	Igkv8-34	7.24316	0	18.1079	Inf	Inf	1.1299e-05	0.00166934
ENSMUSG00000070501	Ifi214	11.0365	0.439615	26.9318	61.2622	5.93693	1.1582e-05	0.001702
ENSMUSG00000039579	Grin3a	85.7716	131.193	17.639	0.134451	-2.89485	1.22825e-05	0.00179534
ENSMUSG00000059994	Fcrl1	29.7581	4.99558	66.9018	13.3922	3.74332	1.3196e-05	0.00191865
ENSMUSG00000034164	Emid1	122.937	42.2541	243.961	5.77365	2.52948	1.34015e-05	0.00193828
ENSMUSG00000024397	Aif1	71.7796	19.8302	149.704	7.54926	2.91633	1.38077e-05	0.00198657
ENSMUSG00000074141	Il4i1	79.2559	24.4944	161.398	6.5892	2.7201	1.38936e-05	0.00198852
ENSMUSG00000033350	Chst2	98.2542	30.3822	200.062	6.58484	2.71915	1.42884e-05	0.00203443
ENSMUSG00000034041	Lyl1	25.8145	4.62459	57.5995	12.455	3.63866	1.45847e-05	0.00206592
ENSMUSG00000017493	Igfbp4	753.569	421.316	1251.95	2.97152	1.5712	1.53145e-05	0.00214715
ENSMUSG00000076688	Ighv15-2	6.94136	0	17.3534	Inf	Inf	1.52881e-05	0.00214715
ENSMUSG00000037386	Rims2	95.6846	150.696	13.167	0.0873746	-3.51664	1.54913e-05	0.00216092
ENSMUSG00000024675	Ms4a4c	30.1779	5.0942	67.8035	13.3099	3.73443	1.62282e-05	0.00225228
ENSMUSG00000077714	Snord17	136.445	53.6406	260.652	4.85922	2.28073	1.72718e-05	0.00238507
ENSMUSG00000038259	Gdf5	57.5771	18.3407	116.432	6.34829	2.66637	1.74977e-05	0.00240418
ENSMUSG00000073940	Hbb-bt	41.8729	10.3173	89.2062	8.64626	3.11208	1.77539e-05	0.00242724
ENSMUSG00000052760	A630001G21Rik	33.4224	7.03596	73.0022	10.3756	3.37512	1.80433e-05	0.00245461
ENSMUSG00000096336	Igkv1-135	17.6489	2.5777	40.2556	15.6169	3.96503	2.01266e-05	0.00272452
ENSMUSG00000002900	Lamb1	1074.44	632.226	1737.75	2.74863	1.45871	2.05704e-05	0.00277096
ENSMUSG00000100658	F730311O21Rik	18.8826	3.16198	42.4634	13.4294	3.74732	2.12451e-05	0.00284788
ENSMUSG00000023992	Trem2	6.90092	0	17.2523	Inf	Inf	2.14295e-05	0.00285866
ENSMUSG00000083863	Gm13341	70.8174	113.68	6.52381	0.0573875	-4.12312	2.21833e-05	0.00294491
ENSMUSG00000054675	Tmem119	127.463	46.8467	248.386	5.30211	2.40657	2.23431e-05	0.00294902
ENSMUSG00000096459	Ighv9-3	70.6446	20.6005	145.711	7.07314	2.82235	2.24289e-05	0.00294902
ENSMUSG00000091345	Col6a5	64.0197	19.4227	130.915	6.7403	2.75281	2.27169e-05	0.00297266
ENSMUSG00000069893	9930111J21Rik1	62.4979	19.5674	126.894	6.48495	2.6971	2.28505e-05	0.00297598
ENSMUSG00000055805	Fmnl1	175.391	67.5942	337.086	4.9869	2.31814	2.30653e-05	0.00298979
ENSMUSG00000028364	Tnc	995.498	584.293	1612.31	2.75942	1.46436	2.47609e-05	0.0031945
ENSMUSG00000001741	Il16	121.952	45.7356	236.278	5.16617	2.3691	2.52081e-05	0.00322194
ENSMUSG00000030717	Nupr1	305.591	424.992	126.491	0.297631	-1.7484	2.52025e-05	0.00322194
ENSMUSG00000052749	Trim30b	12.9805	1.12161	30.7688	27.4327	4.77782	2.70302e-05	0.00343884
ENSMUSG00000021624	Cd180	61.5795	17.3681	127.896	7.36386	2.88046	2.79772e-05	0.00354292
ENSMUSG00000073008	Gpr174	38.3863	8.77003	82.8106	9.44245	3.23916	2.81172e-05	0.00354431
ENSMUSG00000015647	Lama5	490.291	254.123	844.543	3.32336	1.73264	2.87849e-05	0.00360821
ENSMUSG00000031264	Btk	61.0003	16.3047	128.044	7.85318	2.97328	2.88867e-05	0.00360821
ENSMUSG00000029298	Gbp9	139.616	52.1353	270.838	5.19491	2.3771	2.91734e-05	0.00361853
ENSMUSG00000037972	Snn	86.9572	26.2516	178.015	6.78112	2.76152	2.92326e-05	0.00361853
ENSMUSG00000023078	Cxcl13	107.066	38.9907	209.18	5.36486	2.42354	3.00594e-05	0.00370418
ENSMUSG00000049103	Ccr2	107.997	35.6764	216.477	6.0678	2.60117	3.07253e-05	0.00376933
ENSMUSG00000032089	Il10ra	93.9666	30.1191	189.738	6.29959	2.65526	3.17109e-05	0.00387296
ENSMUSG00000002602	Axl	675.529	384.948	1111.4	2.88714	1.52964	3.23711e-05	0.00391472
ENSMUSG00000076665	Ighv7-1	19.9756	3.06988	45.3342	14.7674	3.88434	3.24802e-05	0.00391472
ENSMUSG00000090272	Mndal	109.024	39.3092	213.597	5.43377	2.44195	3.24296e-05	0.00391472
ENSMUSG00000035373	Ccl7	17.1006	2.67632	38.7371	14.474	3.85539	3.31741e-05	0.00398089
ENSMUSG00000095630	Igkv6-23	25.8382	4.87258	57.2867	11.7569	3.55544	3.39285e-05	0.00405372
ENSMUSG00000041453	Rpl21	861.933	1223.64	319.371	0.261	-1.93788	3.44443e-05	0.00409753
ENSMUSG00000073409	H2-Q6	30.7435	5.73015	68.2635	11.913	3.57447	3.47823e-05	0.00411991
ENSMUSG00000037902	Sirpa	248.486	121.569	438.861	3.60998	1.85199	3.59872e-05	0.00422619
ENSMUSG00000039783	Kmo	56.616	17.7139	114.969	6.49031	2.69829	3.58633e-05	0.00422619
ENSMUSG00000025877	Hk3	48.9313	12.1874	104.047	8.53724	3.09377	4.00996e-05	0.00464952
ENSMUSG00000043008	Klhl6	51.1951	12.1206	109.807	9.05951	3.17943	3.98893e-05	0.00464952
ENSMUSG00000048126	Col6a3	1302.66	782.428	2083.01	2.66224	1.41264	3.9976e-05	0.00464952
ENSMUSG00000004837	Grap	61.9956	18.7303	126.894	6.77478	2.76017	4.05417e-05	0.00468103
ENSMUSG00000037337	Map4k1	81.6955	24.696	167.195	6.77011	2.75918	4.12443e-05	0.00474223
ENSMUSG00000022901	Cd86	36.4944	9.27266	77.327	8.33924	3.05992	4.14235e-05	0.00474299
ENSMUSG00000024300	Myo1f	127.021	47.9945	245.562	5.11645	2.35514	4.23375e-05	0.00482753
ENSMUSG00000008193	Spib	133.237	47.3056	262.133	5.54127	2.47022	4.37067e-05	0.00496306
ENSMUSG00000047880	Cxcr5	43.9274	10.1658	94.5698	9.30271	3.21765	4.4655e-05	0.00504987
ENSMUSG00000036469	Marchf1	87.7586	30.3231	173.912	5.73529	2.51987	4.49529e-05	0.00506272
ENSMUSG00000092528	Nlrp1c-ps	20.3035	3.1685	46.0059	14.5198	3.85995	4.62215e-05	0.00518436
ENSMUSG00000037405	Icam1	157.626	65.8418	295.304	4.48505	2.16512	4.84053e-05	0.00540723
ENSMUSG00000024013	Fgd2	65.0629	18.935	134.255	7.09031	2.82585	4.94175e-05	0.00549795
ENSMUSG00000051747	Ttn	84.413	30.2189	165.704	5.48346	2.45509	5.04317e-05	0.00558815
ENSMUSG00000038179	Slamf7	67.7409	22.4475	135.681	6.04437	2.59559	5.10632e-05	0.00563541
ENSMUSG00000046080	Clec9a	22.3619	4.23754	49.5484	11.6927	3.54754	5.21795e-05	0.00573558
ENSMUSG00000022057	Adamdec1	2195.46	1332.33	3490.15	2.61958	1.38933	5.33379e-05	0.00582912
ENSMUSG00000072109	A530040E14Rik	7.52594	0.219808	18.4851	84.0969	6.39398	5.34548e-05	0.00582912
ENSMUSG00000001435	Col18a1	452.302	248.554	757.923	3.04933	1.60849	5.5852e-05	0.00606646
ENSMUSG00000036887	C1qa	285.224	139.902	503.206	3.59684	1.84673	5.82493e-05	0.00630193
ENSMUSG00000037362	Ccn3	77.291	114.937	20.8226	0.181166	-2.46462	5.8591e-05	0.00631404
ENSMUSG00000020573	Pik3cg	194.182	83.7864	359.776	4.29397	2.10231	5.89403e-05	0.00632688
ENSMUSG00000060550	H2-Q7	52.0779	12.0585	112.107	9.29691	3.21675	6.03248e-05	0.0064503
ENSMUSG00000037318	Traf3ip3	64.6219	21.0158	130.031	6.18731	2.62931	6.11636e-05	0.00648948
ENSMUSG00000054435	Gimap4	177.472	77.3565	327.645	4.23552	2.08254	6.10129e-05	0.00648948
ENSMUSG00000076606	Igkj3	7.37504	0.219808	18.1079	82.3806	6.36423	6.15498e-05	0.00650534
ENSMUSG00000032327	Stra6	39.6435	9.84089	84.3474	8.57112	3.09948	6.2384e-05	0.00656824
ENSMUSG00000040627	Aicda	5.58327	0	13.9582	Inf	Inf	6.51208e-05	0.00683023
ENSMUSG00000097705	Gm26740	26.5764	5.43429	58.2895	10.7262	3.42307	6.71633e-05	0.00701767
ENSMUSG00000056174	Col8a2	72.2663	24.8861	143.336	5.7597	2.52599	6.90713e-05	0.0071897
ENSMUSG00000040751	Lat2	48.9768	14.1527	101.213	7.15151	2.83825	7.24722e-05	0.00751524
ENSMUSG00000111118	Gm6545	17.4466	3.38179	38.5437	11.3974	3.51064	7.57038e-05	0.00779757
ENSMUSG00000111862	Gm47828	5.49126	0	13.7282	Inf	Inf	7.57624e-05	0.00779757
ENSMUSG00000057123	Gja5	92.4641	37.521	174.879	4.66082	2.22058	7.85322e-05	0.00805248
ENSMUSG00000075033	Nxpe3	32.4537	7.07157	70.527	9.97332	3.31807	8.43804e-05	0.00861997
ENSMUSG00000015396	Cd83	92.9845	33.6963	181.917	5.39872	2.43262	9.62464e-05	0.00979575
ENSMUSG00000022126	Acod1	18.741	4.10983	40.6878	9.90011	3.30744	9.70224e-05	0.00983828
ENSMUSG00000026288	Inpp5d	230.689	108.225	414.386	3.82892	1.93694	9.88125e-05	0.00998297
ENSMUSG00000022372	Sla	126.194	50.2959	240.041	4.77257	2.25477	9.9384e-05	0.0100039
ENSMUSG00000030745	Il21r	66.0089	20.3768	134.457	6.59853	2.72214	0.000100615	0.0100909
ENSMUSG00000029254	Stap1	50.2631	17.1062	99.9985	5.84575	2.54739	0.00010213	0.0101533
ENSMUSG00000039323	Igfbp2	73.9462	27.7719	143.208	5.15656	2.36641	0.000102346	0.0101533
ENSMUSG00000077167	Gm24119	54.8483	18.0925	109.982	6.07886	2.6038	0.000102189	0.0101533
ENSMUSG00000001281	Itgb7	130.94	50.1331	252.149	5.0296	2.33044	0.000110191	0.0108922
ENSMUSG00000001588	Acap1	83.3195	28.6847	165.272	5.76168	2.52649	0.000111567	0.0109105
ENSMUSG00000003418	St8sia6	43.2966	14.5492	86.4175	5.93966	2.57038	0.000110976	0.0109105
ENSMUSG00000103197	Gm37642	9.7386	0.901803	22.9938	25.4976	4.67229	0.000111208	0.0109105
ENSMUSG00000020460	Rps27a	1321.34	847.966	2031.39	2.3956	1.26039	0.00011203	0.010917
ENSMUSG00000048031	Fcrl5	8.16942	0.439615	19.7641	44.9577	5.4905	0.000113272	0.010999
ENSMUSG00000002204	Napsa	55.5557	16.548	114.067	6.89312	2.78516	0.000119559	0.0115686
ENSMUSG00000015316	Slamf1	14.257	2.04689	32.5722	15.913	3.99214	0.000120571	0.0116206
ENSMUSG00000036596	Cpz	5.21525	0	13.0381	Inf	Inf	0.000120942	0.0116206
ENSMUSG00000018168	Ikzf3	160.577	68.993	297.953	4.3186	2.11056	0.000122738	0.0117521
ENSMUSG00000035431	Sstr1	50.7118	76.4102	12.1642	0.159196	-2.65112	0.000125634	0.0119875
ENSMUSG00000053063	Clec12a	18.3624	3.31317	40.9361	12.3556	3.62709	0.000130237	0.0123837
ENSMUSG00000074577	Ripor3	22.5396	3.63811	50.8918	13.9885	3.80617	0.000131241	0.0124362
ENSMUSG00000076677	Ighv6-3	81.8247	30.2847	159.135	5.25463	2.39359	0.000136158	0.0128578
ENSMUSG00000029163	Emilin1	292.06	154.094	499.01	3.23835	1.69526	0.000139737	0.0131175
ENSMUSG00000038147	Cd84	83.2346	29.0031	164.582	5.67463	2.50453	0.000139863	0.0131175
ENSMUSG00000037754	Ppp1r16b	126.454	54.5327	234.336	4.29717	2.10339	0.000140424	0.0131253
ENSMUSG00000071715	Ncf4	42.0368	11.7196	87.5127	7.46718	2.90056	0.000146076	0.0135894
ENSMUSG00000094686	Ccl21a	262.665	132.9	457.312	3.44104	1.78284	0.000146378	0.0135894
ENSMUSG00000011256	Adam19	302.421	160.352	515.526	3.21497	1.68481	0.000148884	0.0137293
ENSMUSG00000099974	Bcl2a1d	29.1466	6.82267	62.6326	9.18008	3.19851	0.000148553	0.0137293
ENSMUSG00000018339	Gpx3	494.247	293.244	795.752	2.71362	1.44022	0.000151747	0.0139465
ENSMUSG00000027398	Il1b	25.9771	5.4352	56.79	10.4486	3.38523	0.000154403	0.0141434
ENSMUSG00000053835	H2-T24	49.8673	14.502	102.915	7.09663	2.82714	0.000158056	0.0144298
ENSMUSG00000047250	Ptgs1	277.669	146.56	474.333	3.23644	1.69441	0.000160492	0.0145629
ENSMUSG00000079227	Ccr5	68.6041	22.8803	137.19	5.99599	2.584	0.000160573	0.0145629
ENSMUSG00000006205	Htra1	270.425	146.902	455.71	3.10213	1.63326	0.000163304	0.0146576
ENSMUSG00000026866	Kynu	32.6427	9.22661	67.7669	7.34472	2.87671	0.000163751	0.0146576
ENSMUSG00000040690	Col16a1	202.844	97.884	360.283	3.68071	1.87999	0.000162367	0.0146576
ENSMUSG00000047810	Ccdc88b	90.9968	34.0147	176.47	5.18804	2.37519	0.00016302	0.0146576
ENSMUSG00000089281	Scarna6	134.019	61.0129	243.528	3.99142	1.9969	0.000167842	0.014975
ENSMUSG00000004730	Adgre1	121.535	49.4628	229.644	4.64277	2.21499	0.000170158	0.0150837
ENSMUSG00000030187	Klra2	32.6887	8.67142	68.7147	7.92428	2.98628	0.000169701	0.0150837
ENSMUSG00000021880	Rnase6	33.7689	9.93208	69.5242	6.99996	2.80735	0.000176295	0.0154779
ENSMUSG00000022439	Parvg	58.2996	18.7903	117.564	6.25661	2.64538	0.000175341	0.0154779
ENSMUSG00000031673	Cdh11	196.26	106.136	331.447	3.12286	1.64287	0.000175968	0.0154779
ENSMUSG00000028369	Svep1	491.222	285.613	799.636	2.79971	1.48528	0.00017944	0.0157039
ENSMUSG00000022686	B3gnt5	101.536	40.9737	192.379	4.69517	2.23118	0.00018164	0.0158459
ENSMUSG00000008318	Relt	20.3845	4.0703	44.8558	11.0203	3.46209	0.000186558	0.0162234
ENSMUSG00000027656	Ccn5	18.3032	3.60721	40.3472	11.1852	3.48351	0.000193927	0.0168111
ENSMUSG00000042254	Cilp	177.09	91.8952	304.883	3.31772	1.73019	0.000196385	0.0169707
ENSMUSG00000023927	Satb1	175.928	85.5548	311.489	3.64081	1.86426	0.000197747	0.0170348
ENSMUSG00000000682	Cd52	118.958	50.2096	222.08	4.42306	2.14505	0.000202202	0.0173641
ENSMUSG00000027339	Rassf2	211.953	110.441	364.221	3.29788	1.72154	0.000210522	0.0180222
ENSMUSG00000040699	Limd2	109.872	40.3917	214.094	5.30043	2.40611	0.000211851	0.0180797
ENSMUSG00000096833	Igkv4-55	5.1417	0	12.8542	Inf	Inf	0.000213544	0.0181678
ENSMUSG00000079363	Gbp4	130.987	56.5908	242.581	4.28658	2.09983	0.00021881	0.0185584
ENSMUSG00000095565	Ighv2-9-1	10.8009	2.04037	23.9417	11.734	3.55262	0.000223375	0.0188872
ENSMUSG00000045322	Tlr9	44.1592	13.5702	90.0428	6.63534	2.73017	0.000230733	0.0194495
ENSMUSG00000040270	Bach2	110.334	49.2582	201.948	4.09978	2.03555	0.00023539	0.0197814
ENSMUSG00000076522	Igkv16-104	42.2082	14.3181	84.0435	5.86974	2.5533	0.000239519	0.020067
ENSMUSG00000074934	Grem1	238.052	143.277	380.213	2.65369	1.408	0.000240402	0.0200797
ENSMUSG00000039264	Gimap3	99.8145	37.8105	192.82	5.09965	2.3504	0.000246985	0.0205671
ENSMUSG00000022816	Fstl1	492.516	301.866	778.49	2.57892	1.36677	0.000249403	0.0207057
ENSMUSG00000031389	Arhgap4	94.0711	41.3347	173.176	4.1896	2.06681	0.000251267	0.0207976
ENSMUSG00000034438	Gbp8	85.0913	32.1651	164.481	5.11364	2.35435	0.000255536	0.0210487
ENSMUSG00000054293	P2ry10b	8.71021	1.04647	20.2058	19.3086	4.27117	0.000257072	0.0210487
ENSMUSG00000095788	Sirpb1a	6.09828	0.606855	14.3354	23.6225	4.56209	0.000256847	0.0210487
ENSMUSG00000118859	U2	13.9326	2.75146	30.7043	11.1593	3.48017	0.000257365	0.0210487
ENSMUSG00000024529	Lox	82.915	36.4998	152.538	4.17913	2.0632	0.000260216	0.0212188
ENSMUSG00000028445	Enho	44.255	14.1283	89.445	6.33092	2.66242	0.000262307	0.021326
ENSMUSG00000095704	Gm8221	42.1566	16.9185	80.0138	4.72937	2.24165	0.000265587	0.021529
ENSMUSG00000037341	Slc9a7	39.984	11.7948	82.2678	6.97494	2.80218	0.000266499	0.0215394
ENSMUSG00000024677	Ms4a6b	79.5301	32.0178	150.799	4.70984	2.23568	0.000278668	0.0224569
ENSMUSG00000074361	C5ar2	7.23091	0.439615	17.4179	39.6207	5.30818	0.0002817	0.0226349
ENSMUSG00000052957	Gas1	174.268	81.0446	314.103	3.87568	1.95445	0.000286809	0.0229416
ENSMUSG00000062545	Tlr12	61.6463	21.1782	122.348	5.77709	2.53034	0.000287345	0.0229416
ENSMUSG00000108752	Gm45191	22.075	6.73449	45.0859	6.69477	2.74303	0.000288023	0.0229416
ENSMUSG00000016918	Sulf1	143.272	69.8881	253.347	3.62504	1.858	0.000302255	0.0239526
ENSMUSG00000105128	Gm42870	7.36779	1.21371	16.5989	13.6762	3.77359	0.000302458	0.0239526
ENSMUSG00000022218	Tgm1	14.1974	3.16198	30.7504	9.72505	3.28171	0.000305425	0.0241181
ENSMUSG00000076619	Ighj3	8.16422	0.780613	19.2396	24.6468	4.62333	0.000316384	0.0249119
ENSMUSG00000109096	Gm44888	4.34296	0	10.8574	Inf	Inf	0.000317949	0.0249635
ENSMUSG00000020101	Vsir	200.676	104.472	344.982	3.30214	1.7234	0.000319959	0.0250498
ENSMUSG00000094433	Igkv5-43	24.4594	6.8622	50.8552	7.41091	2.88965	0.000321136	0.0250705
ENSMUSG00000025058	Tasl	11.9792	2.72237	25.8645	9.50075	3.24804	0.000323162	0.0250861
ENSMUSG00000036896	C1qc	177.006	85.6506	314.038	3.66651	1.87441	0.000322327	0.0250861
ENSMUSG00000030047	Arhgap25	73.3917	29.6572	138.993	4.68667	2.22856	0.000326921	0.0253064
ENSMUSG00000021423	Ly86	66.0585	26.7959	124.952	4.66312	2.2213	0.000328912	0.025389
ENSMUSG00000044468	Tent5c	196.688	102.377	338.154	3.30302	1.72378	0.00034609	0.0266402
ENSMUSG00000042404	Dennd4b	129.117	58.8792	234.474	3.9823	1.9936	0.000353191	0.0271108
ENSMUSG00000031506	Ptpn7	62.1678	21.5445	123.103	5.7139	2.51447	0.000358185	0.0273414
ENSMUSG00000108522	Gm44664	8.48974	1.43352	19.0741	13.3058	3.73398	0.000357603	0.0273414
ENSMUSG00000051212	Gpr183	28.3703	6.82919	60.6819	8.88567	3.15148	0.000364504	0.0276701
ENSMUSG00000104488	Gm38062	8.40294	1.28885	19.0741	14.7993	3.88746	0.000363912	0.0276701
ENSMUSG00000009292	Trpm2	58.1483	22.9792	110.902	4.82619	2.27089	0.000365912	0.0277005
ENSMUSG00000103646	Gm37706	12.2278	1.78103	27.898	15.6639	3.96938	0.000368839	0.0278453
ENSMUSG00000026080	Chst10	19.3671	3.92654	42.5279	10.8309	3.43708	0.000370271	0.0278768
ENSMUSG00000031342	Gpm6b	107.714	45.5165	201.01	4.4162	2.1428	0.000371615	0.0279016
ENSMUSG00000039316	Rftn1	83.9963	33.6954	159.448	4.73203	2.24246	0.000380713	0.0285068
ENSMUSG00000042817	Flt3	39.8281	13.2218	79.7377	6.03079	2.59235	0.000386239	0.028842
ENSMUSG00000028527	Ak4	571.925	390.756	843.678	2.15909	1.11042	0.00038906	0.0289739
ENSMUSG00000028859	Csf3r	16.9402	3.65417	36.8692	10.0896	3.3348	0.000397377	0.0295133
ENSMUSG00000027460	Angpt4	4.07428	0	10.1857	Inf	Inf	0.000401994	0.0297757
ENSMUSG00000021994	Wnt5a	286.526	156.144	482.098	3.08752	1.62645	0.000406213	0.0299545
ENSMUSG00000094335	Igkv1-117	76.4919	29.6101	146.815	4.95826	2.30983	0.000406588	0.0299545
ENSMUSG00000031375	Bgn	654.582	404.194	1030.17	2.54869	1.34976	0.000410033	0.0301275
ENSMUSG00000102329	Gm10851	7.78971	0.659423	18.4851	28.0323	4.80902	0.000413958	0.0303349
ENSMUSG00000024965	Fermt3	122.53	52.8941	226.984	4.2913	2.10141	0.000429402	0.0313829
ENSMUSG00000041559	Fmod	20.7995	4.60854	45.0859	9.78312	3.29029	0.000431641	0.0314629
ENSMUSG00000046169	Adamts6	40.9697	13.6153	82.0012	6.02271	2.59041	0.000464273	0.0337519
ENSMUSG00000001076	C1ql4	4.04116	0	10.1029	Inf	Inf	0.00047018	0.0340911
ENSMUSG00000032915	Adgre4	18.5738	4.86788	39.1327	8.03896	3.00701	0.000473902	0.0342706
ENSMUSG00000049775	Tmsb4x	5505.38	3823.76	8027.81	2.09946	1.07002	0.000475366	0.0342862
ENSMUSG00000079022	Col22a1	21.5624	5.96601	44.9569	7.53551	2.91371	0.000482229	0.0346902
ENSMUSG00000021384	Susd3	15.3845	3.41088	33.345	9.77608	3.28926	0.000494841	0.0355045
ENSMUSG00000040345	Arhgap9	120.639	52.9439	222.181	4.19654	2.0692	0.000502073	0.0359296
ENSMUSG00000091243	Vgll3	96.0311	42.5089	176.314	4.14771	2.05231	0.000506739	0.0361693
ENSMUSG00000002107	Celf2	440.123	259.632	710.86	2.73795	1.4531	0.000519405	0.0369773
ENSMUSG00000058152	Chsy3	17.1223	3.60812	37.3937	10.3638	3.37348	0.000521646	0.0370409
ENSMUSG00000070436	Serpinh1	499.244	306.233	788.761	2.57569	1.36496	0.000526322	0.0372766
ENSMUSG00000001986	Gria3	55.9366	23.4762	104.627	4.45674	2.15599	0.000528098	0.0373063
ENSMUSG00000002985	Apoe	919.823	629.335	1355.56	2.15395	1.10698	0.000538943	0.0379748
ENSMUSG00000052384	Nrros	70.4438	29.0747	132.497	4.55713	2.18813	0.000545659	0.0383496
ENSMUSG00000064262	Gimap8	95.2771	42.3998	174.593	4.11778	2.04187	0.00055	0.0385561
ENSMUSG00000043051	Disc1	9.20716	1.2428	21.1537	17.021	4.08924	0.000553714	0.0387177
ENSMUSG00000031289	Il13ra2	10.4434	1.56123	23.7666	15.223	3.92818	0.000556616	0.0387236
ENSMUSG00000031647	Mfap3l	626.096	805.717	356.665	0.442668	-1.1757	0.000555534	0.0387236
ENSMUSG00000000673	Haao	16.7981	3.22107	37.1637	11.5377	3.52828	0.000571009	0.0396246
ENSMUSG00000021298	Gpr132	28.4467	7.65585	59.633	7.7892	2.96148	0.00058784	0.0406897
ENSMUSG00000002111	Spi1	54.9101	18.6249	109.338	5.87054	2.55349	0.000601624	0.0415393
ENSMUSG00000015243	Abca1	566.777	337.499	910.694	2.69836	1.43208	0.000606549	0.0417743
ENSMUSG00000002603	Tgfb1	121.774	57.8657	217.637	3.76106	1.91114	0.000622003	0.0427316
ENSMUSG00000050921	P2ry10	45.579	16.8994	88.5983	5.24268	2.3903	0.000627462	0.0429991
ENSMUSG00000001119	Col6a1	973.601	651.003	1457.5	2.23885	1.16276	0.000633929	0.0433343
ENSMUSG00000020340	Cyfip2	206.903	106.054	358.176	3.37729	1.75587	0.00063738	0.0434621
ENSMUSG00000038203	Hoxa13	16.9842	3.56207	37.1175	10.4202	3.38131	0.00065345	0.0444476
ENSMUSG00000087107	AI662270	20.0901	5.28492	42.2979	8.00351	3.00063	0.000656618	0.0445527
ENSMUSG00000030789	Itgax	152.949	70.5785	276.506	3.9177	1.97001	0.000664034	0.044945
ENSMUSG00000020173	Cobl	2260.14	2941.84	1237.59	0.420688	-1.24918	0.000668363	0.0450162
ENSMUSG00000050721	Plekho2	150.149	77.1616	259.631	3.36477	1.75051	0.000666945	0.0450162
ENSMUSG00000020053	Igf1	400.439	253.384	621.021	2.45091	1.29332	0.000675164	0.0453631
ENSMUSG00000004707	Ly9	37.6945	12.7144	75.1646	5.91175	2.56358	0.000678996	0.0455093
ENSMUSG00000073538	E330020D12Rik	9.61691	1.70499	21.4848	12.6012	3.65548	0.000691004	0.0462015
ENSMUSG00000030762	Aqp8	1705.01	1179.75	2492.91	2.11308	1.07935	0.000716122	0.0477647
ENSMUSG00000026656	Fcgr2b	119.042	58.9378	209.199	3.5495	1.82761	0.000731969	0.0484372
ENSMUSG00000027435	Cd93	160.887	82.7583	278.08	3.36014	1.74852	0.000731451	0.0484372
ENSMUSG00000073530	Pappa2	82.2227	40.2472	145.186	3.60736	1.85094	0.000735019	0.0484372
ENSMUSG00000076605	Igkj2	3.62158	0	9.05395	Inf	Inf	0.000733535	0.0484372
ENSMUSG00000089844	A530032D15Rik	3.62158	0	9.05395	Inf	Inf	0.000733535	0.0484372
ENSMUSG00000103779	Gm36931	13.5125	3.76884	28.128	7.46332	2.89982	0.000740265	0.0486662
ENSMUSG00000000290	Itgb2	168.331	87.7312	289.231	3.29679	1.72106	0.000758819	0.0497669

## Sheet: C. ATCC_vs_control
Gene.stable.ID	Gene.name	Read.Count.All	Read.Count.control	Read.Count.ATCC	FC	LFC.ATCC.control.	p.Value	FDR
ENSMUSG00000002944	Cd36	753.271	394.486	1112.06	2.81901	1.49519	5.00163e-05	0.0139933
ENSMUSG00000003477	Inmt	47.9723	13.9678	81.9768	5.869	2.55312	9.81089e-05	0.0232427
ENSMUSG00000003545	Fosb	188.235	319.426	57.0444	0.178584	-2.48532	1.36779e-08	1.01476e-05
ENSMUSG00000006369	Fbln1	304.662	150.76	458.563	3.04167	1.60487	0.000191376	0.0388148
ENSMUSG00000007892	Rplp1	5976.22	3566.3	8386.13	2.35149	1.23358	8.36015e-05	0.0210437
ENSMUSG00000014030	Pax5	10.6666	18.9908	2.34237	0.123342	-3.01926	0.00012281	0.027698
ENSMUSG00000015243	Abca1	805.467	389.247	1221.69	3.13858	1.65011	9.99846e-06	0.00380914
ENSMUSG00000015437	Gzmb	16.6487	28.8229	4.47455	0.155243	-2.6874	2.97203e-05	0.00944466
ENSMUSG00000016252	Atp5e	1305.56	683.451	1927.68	2.8205	1.49595	2.98137e-06	0.00137788
ENSMUSG00000019899	Lama2	407.113	215.117	599.109	2.78504	1.4777	6.98852e-05	0.0184131
ENSMUSG00000019929	Dcn	1662.39	1013.7	2311.08	2.27984	1.18894	3.49634e-05	0.0103832
ENSMUSG00000020267	Hint1	2370.3	1462.61	3277.99	2.24119	1.16426	0.000165317	0.0347807
ENSMUSG00000020405	Fabp6	1158.98	770.955	1547.01	2.00662	1.00477	3.55352e-07	0.000213151
ENSMUSG00000020427	Igfbp3	241.194	92.8862	389.502	4.19332	2.06809	1.40305e-05	0.00494433
ENSMUSG00000020460	Rps27a	2150.46	976.564	3324.36	3.40414	1.76729	6.36572e-09	5.78911e-06
ENSMUSG00000022057	Adamdec1	2949.91	1535.03	4364.79	2.84346	1.50765	1.19922e-05	0.0043907
ENSMUSG00000022878	Adipoq	499.958	247.759	752.156	3.03584	1.60209	3.1091e-05	0.0097391
ENSMUSG00000023092	Fhl1	1780.55	963.229	2597.86	2.69704	1.43137	2.94741e-05	0.00944466
ENSMUSG00000023885	Thbs2	282.446	119.328	445.564	3.73394	1.9007	4.29186e-06	0.00189056
ENSMUSG00000024029	Tff3	12257.7	7644.54	16871	2.20693	1.14204	0.000202641	0.0408061
ENSMUSG00000024503	Spink1	235.555	119.597	351.514	2.93915	1.5554	0.00010233	0.023842
ENSMUSG00000024608	Rps14	6883.99	2878.87	10889.1	3.78242	1.91931	1.03633e-08	8.12385e-06
ENSMUSG00000026360	Rgs2	499.005	281.661	716.349	2.54331	1.3467	8.44784e-05	0.0210762
ENSMUSG00000026574	Dpt	744.964	388.642	1101.29	2.83368	1.50268	1.79917e-05	0.006262
ENSMUSG00000026879	Gsn	5595.49	3156.29	8034.69	2.54561	1.34801	4.77074e-05	0.0137241
ENSMUSG00000027225	Duoxa2	56.1908	86.7008	25.6808	0.2962	-1.75536	9.10126e-05	0.0219302
ENSMUSG00000027514	Zbp1	166.019	281.639	50.399	0.178949	-2.48238	1.2922e-09	1.31572e-06
ENSMUSG00000028005	Gucy1b1	145.938	61.4313	230.444	3.75125	1.90737	0.000210078	0.0420036
ENSMUSG00000028270	Gbp2	333.792	489.583	178.002	0.363579	-1.45966	2.56258e-06	0.00122448
ENSMUSG00000028369	Svep1	616.108	329.156	903.06	2.74356	1.45605	7.45646e-05	0.0191116
ENSMUSG00000029096	Htra3	220.696	100.036	341.356	3.41235	1.77076	0.000237157	0.047084
ENSMUSG00000029417	Cxcl9	54.6856	94.477	14.8941	0.157648	-2.66522	7.50315e-06	0.00311072
ENSMUSG00000029561	Oasl2	620.704	1014.21	227.193	0.224008	-2.15838	5.54843e-12	9.20126e-09
ENSMUSG00000030762	Aqp8	926.553	1358.49	494.62	0.364097	-1.45761	8.86419e-07	0.000471508
ENSMUSG00000031274	Col4a5	232.493	107.733	357.253	3.31611	1.72949	0.000174609	0.0361954
ENSMUSG00000031551	Ido1	30.445	52.4586	8.43148	0.160727	-2.63732	1.89703e-05	0.00652209
ENSMUSG00000032080	Apoa4	167.247	46.6873	287.807	6.16456	2.624	1.10683e-08	8.43348e-06
ENSMUSG00000032122	Slc37a2	9683.06	14815.1	4551.01	0.307187	-1.70281	1.27417e-06	0.000653117
ENSMUSG00000032661	Oas3	479.688	812.36	147.017	0.180975	-2.46614	6.15364e-14	1.23917e-10
ENSMUSG00000033327	Tnxb	2001.59	1149.07	2854.12	2.48385	1.31258	8.78692e-05	0.0215409
ENSMUSG00000033880	Lgals3bp	2052.38	2795.29	1309.47	0.468457	-1.09401	2.72212e-05	0.00892349
ENSMUSG00000034459	Ifit1	380.957	620.994	140.92	0.226927	-2.1397	1.46786e-09	1.42696e-06
ENSMUSG00000034810	Scn7a	437.272	208.319	666.226	3.19811	1.67722	7.75504e-06	0.00316855
ENSMUSG00000034855	Cxcl10	35.8034	63.3674	8.23929	0.130024	-2.94315	9.22188e-06	0.00361088
ENSMUSG00000037321	Tap1	421.836	605.365	238.308	0.39366	-1.34498	2.62303e-06	0.00123247
ENSMUSG00000037386	Rims2	101.988	173.42	30.556	0.176196	-2.50475	5.01319e-05	0.0139933
ENSMUSG00000037921	Ddx60	1147.89	1659.13	636.65	0.383724	-1.38186	4.17318e-06	0.00186746
ENSMUSG00000040328	Olfr56	24.0714	43.3164	4.82642	0.111422	-3.16589	6.69793e-06	0.00286103
ENSMUSG00000041453	Rpl21	844.623	1409.4	279.843	0.198554	-2.3324	1.01454e-08	8.12385e-06
ENSMUSG00000041731	Pgm5	1315.83	789.44	1842.22	2.33357	1.22254	0.000129268	0.028255
ENSMUSG00000041828	Abca8a	236.182	106.969	365.396	3.41592	1.77228	0.000173523	0.0361954
ENSMUSG00000042286	Stab1	446.226	232.496	659.955	2.83856	1.50516	0.000104265	0.0240938
ENSMUSG00000048126	Col6a3	1547.66	901.604	2193.71	2.43312	1.2828	0.000127476	0.028255
ENSMUSG00000052305	Hbb-bs	677.905	147.184	1208.63	8.21164	3.03767	8.41252e-18	2.37166e-14
ENSMUSG00000054072	Iigp1	242.375	401.589	83.1605	0.207078	-2.27175	2.94491e-10	3.45929e-07
ENSMUSG00000055632	Hmcn2	1474.65	657.782	2291.51	3.4837	1.80062	4.34313e-07	0.000255087
ENSMUSG00000057346	Apol9a	85.4968	139.013	31.9808	0.230056	-2.11994	5.89481e-05	0.0161346
ENSMUSG00000057863	Rpl36	1777.37	1061.39	2493.35	2.34915	1.23214	7.457e-05	0.0191116
ENSMUSG00000058126	Tpm3-rs7	275.942	420.484	131.401	0.312499	-1.67808	9.08867e-05	0.0219302
ENSMUSG00000058163	Gm5431	135.087	209.96	60.2132	0.286784	-1.80197	5.73603e-06	0.00248785
ENSMUSG00000059588	Calcrl	255.068	119.896	390.241	3.25484	1.70258	0.000125278	0.0280305
ENSMUSG00000060615	Ang4	929.732	176.051	1683.41	9.56208	3.25732	3.51545e-22	1.98215e-18
ENSMUSG00000060636	Rpl35a	1774.96	842.655	2707.27	3.21279	1.68383	2.0446e-07	0.000128092
ENSMUSG00000060678	H4c3	1345.61	741.021	1950.19	2.63176	1.39603	3.57294e-05	0.0104925
ENSMUSG00000060802	B2m	3843.34	5610.56	2076.13	0.370039	-1.43425	2.96346e-08	2.08864e-05
ENSMUSG00000060981	H4c8	1676.99	735.058	2618.92	3.56288	1.83304	9.55113e-09	8.12385e-06
ENSMUSG00000061780	Cfd	1582.2	899.576	2264.83	2.51767	1.33209	9.30937e-05	0.0222415
ENSMUSG00000061848	Gm5805	999.729	287.253	1712.21	5.96062	2.57546	1.23222e-13	2.31592e-10
ENSMUSG00000064325	Hhip	357.364	186.471	528.258	2.83292	1.50229	0.000152659	0.0326044
ENSMUSG00000064380	Gm26448	105.274	38.6935	171.854	4.44142	2.15102	2.29168e-05	0.00778399
ENSMUSG00000065353	Snora73b	652.619	276.729	1028.51	3.71666	1.89401	3.73291e-09	3.50794e-06
ENSMUSG00000067149	Jchain	1377.26	520.278	2234.25	4.29433	2.10243	1.30676e-09	1.31572e-06
ENSMUSG00000069874	Irgm2	411.712	596.027	227.396	0.38152	-1.39017	3.82574e-06	0.0017396
ENSMUSG00000069919	Hba-a1	305.46	68.5553	542.364	7.91133	2.98392	6.21296e-12	9.73088e-09
ENSMUSG00000070427	Il18bp	123.249	199.993	46.5059	0.232538	-2.10446	1.88141e-06	0.000930537
ENSMUSG00000071356	Reg3b	2148.73	1385.14	2912.32	2.10255	1.07214	2.98161e-05	0.00944466
ENSMUSG00000073940	Hbb-bt	47.1116	11.8698	82.3535	6.93805	2.79453	1.26052e-05	0.00455596
ENSMUSG00000074151	Nlrc5	162.196	233.507	90.8849	0.389217	-1.36135	0.000116763	0.0265465
ENSMUSG00000074743	Thbd	355.518	175.681	535.356	3.04732	1.60754	4.73662e-05	0.0137241
ENSMUSG00000075420	Smim6	667.147	379.172	955.123	2.51897	1.33284	8.66361e-05	0.021425
ENSMUSG00000076512	Igkv9-123	11.9761	0.391827	23.5604	60.1295	5.91	1.08408e-05	0.00404905
ENSMUSG00000076533	Igkv4-90	7.37353	14.4976	0.24946	0.017207	-5.86086	3.23033e-05	0.00989885
ENSMUSG00000076535	Igkv1-88	27.0507	6.13082	47.9706	7.82449	2.968	2.53465e-05	0.00840668
ENSMUSG00000076536	Igkv4-86	32.6623	1.56731	63.7573	40.6795	5.34623	1.03738e-08	8.12385e-06
ENSMUSG00000076583	Igkv8-24	71.5706	9.10689	134.034	14.7179	3.8795	8.98976e-09	7.91998e-06
ENSMUSG00000076655	Ighv4-1	43.488	4.80828	82.1677	17.0888	4.09498	4.93257e-07	0.000283794
ENSMUSG00000076677	Ighv6-3	204.683	34.8524	374.513	10.7457	3.42569	9.75123e-13	1.71817e-09
ENSMUSG00000076940	Iglv2	59.6041	6.00472	113.204	18.8524	4.23668	7.33217e-10	7.95033e-07
ENSMUSG00000077167	Gm24119	128.679	20.819	236.54	11.3617	3.50611	6.2109e-11	8.75488e-08
ENSMUSG00000077714	Snord17	362.945	61.7784	664.111	10.7499	3.42625	1.43057e-16	3.66642e-13
ENSMUSG00000078664	Sprr2a1	2995.65	4551.17	1440.14	0.316434	-1.66002	1.93265e-06	0.000939401
ENSMUSG00000078853	Igtp	203.034	305.368	100.699	0.329763	-1.6005	7.14915e-06	0.00300819
ENSMUSG00000078922	Tgtp1	18.162	34.9279	1.39608	0.0399703	-4.64493	5.6264e-08	3.77665e-05
ENSMUSG00000079339	Ifit1bl1	1317.07	1914.06	720.073	0.376201	-1.41042	9.16098e-08	6.0062e-05
ENSMUSG00000079543	Igkv13-85	32.0853	2.6894	61.4811	22.8606	4.51479	2.35271e-08	1.70071e-05
ENSMUSG00000082292	Gm12250	86.953	140.349	33.5573	0.239099	-2.06432	1.34002e-05	0.004782
ENSMUSG00000083863	Gm13341	67.4801	130.872	4.08859	0.0312413	-5.0004	5.78081e-10	6.5189e-07
ENSMUSG00000086324	Gm15564	2915.46	4348.78	1482.13	0.340814	-1.55294	1.09154e-05	0.00404905
ENSMUSG00000087881	Gm22442	256.212	98.8414	413.583	4.18431	2.06499	5.3348e-07	0.000300797
ENSMUSG00000087968	Gm25395	885.993	148.73	1623.26	10.9141	3.44813	1.00568e-21	4.72536e-18
ENSMUSG00000088185	Scarna2	2771.66	818.572	4724.76	5.77195	2.52906	1.12079e-14	2.43055e-11
ENSMUSG00000089281	Scarna6	356.11	70.2105	642.01	9.14408	3.19284	5.31579e-15	1.24886e-11
ENSMUSG00000089542	Gm25835	68.7993	23.434	114.165	4.87174	2.28444	6.77836e-05	0.0180279
ENSMUSG00000090733	Rps27	2257.42	1342.37	3172.47	2.36333	1.24082	0.000254035	0.0497344
ENSMUSG00000090862	Rps13	2293.91	1335.43	3252.39	2.43546	1.2842	0.000157845	0.0334584
ENSMUSG00000093674	Rpl41	6969.3	4135.91	9802.7	2.37015	1.24498	0.00010117	0.0237682
ENSMUSG00000093861	Igkv1-110	240.579	79.7076	401.451	5.03655	2.33243	9.72829e-07	0.000507889
ENSMUSG00000093896	Ighv1-76	15.9247	3.0496	28.7999	9.44382	3.23937	0.000137615	0.0298433
ENSMUSG00000094164	Ighv2-3	12.1007	0	24.2015	Inf	Inf	1.53889e-06	0.000774722
ENSMUSG00000094433	Igkv5-43	152.983	7.90965	298.056	37.6826	5.23583	1.67792e-18	5.25599e-15
ENSMUSG00000094502	Ighv1-69	41.8116	2.48774	81.1355	32.6141	5.02742	2.68672e-10	3.29321e-07
ENSMUSG00000094951	Ighv5-6	40.9012	5.739	76.0633	13.2538	3.72833	2.21573e-07	0.000135795
ENSMUSG00000095079	Igha	3736.39	2056.08	5416.7	2.63448	1.39752	8.03208e-05	0.0204
ENSMUSG00000095130	Ighv1-39	74.9813	23.0509	126.912	5.50572	2.46093	3.16271e-05	0.00979816
ENSMUSG00000095285	Ighv5-9	237.065	5.03955	469.091	93.082	6.54043	6.41142e-30	6.02503e-26
ENSMUSG00000095565	Ighv2-9-1	22.0181	2.35015	41.686	17.7376	4.14874	6.77059e-07	0.00036707
ENSMUSG00000095682	Igkv3-1	13.7445	0.391827	27.0972	69.1561	6.11178	5.74877e-07	0.000317783
ENSMUSG00000095889	Ighv1-58	10.7643	1.09047	20.4381	18.7425	4.22825	3.48808e-05	0.0103832
ENSMUSG00000096074	Ighv1-72	45.6156	10.8845	80.3467	7.38175	2.88396	7.99667e-06	0.0032206
ENSMUSG00000096336	Igkv1-135	31.245	2.96458	59.5254	20.0788	4.3276	9.86777e-08	6.32255e-05
ENSMUSG00000096768	Gm47283	172.599	57.1382	288.059	5.04145	2.33384	4.75948e-08	3.27266e-05
ENSMUSG00000098973	Mir6236	461.611	881.16	42.0609	0.0477336	-4.38885	1.30699e-22	9.21166e-19
ENSMUSG00000099997	Tubb4b-ps2	11.6216	22.9938	0.24946	0.010849	-6.52629	9.46844e-06	0.00365663
ENSMUSG00000106147	Snord3a	100.41	42.8801	157.94	3.68329	1.88099	2.45091e-05	0.00822571
ENSMUSG00000106366	Mir3069	56.5548	19.1572	93.9524	4.90429	2.29404	0.000183598	0.037781
ENSMUSG00000110622	Iqcn	11.6791	21.9743	1.3838	0.0629733	-3.98912	3.49889e-05	0.0103832
ENSMUSG00000116383	Apol10c-ps	69.7496	112.597	26.9023	0.238925	-2.06537	8.2615e-06	0.0032804
ENSMUSG00000118051	Gm8714	28.4646	55.2322	1.69709	0.0307265	-5.02437	2.57839e-10	3.29321e-07
ENSMUSG00000118406	Terc	84.0989	27.5149	140.683	5.11298	2.35416	6.22132e-05	0.0167687
ENSMUSG00000118790	U2	478.19	145.937	810.444	5.55337	2.47336	4.6904e-11	6.95957e-08
ENSMUSG00000118839	U2	75.1699	26.9941	123.346	4.56935	2.19199	0.000186353	0.0380701
ENSMUSG00000118841	Metazoa_SRP	14870.7	1229.51	28511.9	23.1897	4.53541	6.22146e-31	1.75395e-26
ENSMUSG00000118859	U2	46.8827	3.16624	90.5991	28.6141	4.83865	1.78914e-10	2.40187e-07
ENSMUSG00000118866	Metazoa_SRP	8238.1	845.271	15630.9	18.4922	4.20885	2.03428e-30	2.86753e-26
ENSMUSG00000119132	U4	384.517	43.5896	725.444	16.6426	4.05681	8.24199e-21	3.3194e-17
ENSMUSG00000119520	U4	501.557	70.921	932.192	13.1441	3.71634	1.44797e-20	5.10266e-17
ENSMUSG00000119892	U2	47.4386	13.9792	80.898	5.78701	2.53282	0.000151827	0.0326044
ENSMUSG00000119895	U1	2335.05	1452.98	3217.12	2.21415	1.14675	4.93433e-05	0.0139933

## Sheet: D. MD_vs_ATCC
Gene.stable.ID	Gene.name	Read.Count.All	Read.Count.ATCC	Read.Count.MD	FC	LFC.MD.ATCC.	p.Value	FDR
ENSMUSG00000000290	Itgb2	216.553	113.663	370.886	3.26302	1.70621	0.000369086	0.0280017
ENSMUSG00000000486	Septin1	97.7577	37.0379	188.837	5.09849	2.35007	0.000165937	0.0149295
ENSMUSG00000000628	Hk2	2784.37	1702.53	4407.13	2.58858	1.37216	9.75644e-05	0.00978118
ENSMUSG00000000673	Haao	22.617	5.9562	47.6082	7.99305	2.99875	0.000269685	0.0218251
ENSMUSG00000000682	Cd52	156.681	71.4809	284.482	3.97983	1.99271	0.000107836	0.0105473
ENSMUSG00000000903	Vpreb3	6.74605	0	16.8651	Inf	Inf	1.0938e-05	0.00166871
ENSMUSG00000001025	S100a6	5685.19	7538.92	2904.59	0.385279	-1.37602	0.000281072	0.0225428
ENSMUSG00000001076	C1ql4	5.39693	0.371308	12.9354	34.8373	5.12256	0.000383926	0.0288933
ENSMUSG00000001281	Itgb7	169.546	67.4302	322.72	4.78598	2.25882	1.47147e-05	0.00209674
ENSMUSG00000001506	Col1a1	8474.66	3174.39	16425.1	5.17425	2.37135	4.80411e-11	4.21426e-08
ENSMUSG00000001588	Acap1	101.462	28.0491	211.581	7.54323	2.91518	3.49853e-06	0.000696505
ENSMUSG00000002020	Ltbp2	67.4414	27.2019	127.801	4.69822	2.23211	0.000621629	0.0428741
ENSMUSG00000002204	Napsa	69.1476	17.8668	146.069	8.17545	3.0313	7.15108e-06	0.0012171
ENSMUSG00000002257	Def6	45.3127	14.8849	90.9545	6.11054	2.6113	0.000315444	0.0248731
ENSMUSG00000002603	Tgfb1	152.011	67.0791	279.408	4.16535	2.05844	0.000153213	0.0139638
ENSMUSG00000002831	Plin4	803.506	1125.01	321.244	0.285546	-1.8082	1.13334e-05	0.00171043
ENSMUSG00000002944	Cd36	929.728	1245.99	455.335	0.36544	-1.45229	0.000257202	0.0210493
ENSMUSG00000003379	Cd79a	131.094	9.66131	313.242	32.4223	5.01891	5.33433e-14	9.35875e-11
ENSMUSG00000003477	Inmt	58.1354	92.1377	7.13188	0.0774046	-3.69144	5.80465e-05	0.00644041
ENSMUSG00000003484	Cyp4f18	74.8933	30.6411	141.271	4.61052	2.20493	0.000443952	0.032119
ENSMUSG00000004707	Ly9	47.1317	14.3829	96.255	6.69231	2.7425	0.000195147	0.016884
ENSMUSG00000004837	Grap	84.3008	32.1999	162.452	5.04512	2.33489	0.000212167	0.0181578
ENSMUSG00000005540	Fcer2a	50.7204	4.45935	120.112	26.9349	4.7514	6.53196e-09	3.38376e-06
ENSMUSG00000005583	Mef2c	366.39	200.63	615.03	3.0655	1.61612	4.39577e-05	0.0051846
ENSMUSG00000007097	Atp1a2	475.704	650.683	213.237	0.327712	-1.6095	0.000620772	0.0428741
ENSMUSG00000008193	Spib	162.912	47.7281	335.688	7.03333	2.81421	5.56319e-07	0.000145948
ENSMUSG00000008496	Pou2f2	66.7386	10.4255	151.208	14.5037	3.85835	1.2393e-07	4.14147e-05
ENSMUSG00000009356	Lpo	124.669	206.819	1.44558	0.00698961	-7.16057	5.17757e-12	5.1907e-09
ENSMUSG00000009585	Apobec3	458.647	221.471	814.41	3.67727	1.87864	4.59897e-06	0.000849326
ENSMUSG00000010142	Tnfrsf13b	85.7148	25.0267	176.747	7.06233	2.82014	1.01979e-05	0.00158157
ENSMUSG00000012705	Retn	350.819	489.142	143.334	0.293033	-1.77087	0.000184863	0.0162165
ENSMUSG00000014030	Pax5	153.412	2.6126	379.61	145.3	7.18289	6.96544e-22	4.88817e-18
ENSMUSG00000014453	Blk	59.498	3.94048	142.834	36.2479	5.17983	3.59628e-10	2.4036e-07
ENSMUSG00000014846	Tppp3	605.81	803.101	309.873	0.385846	-1.3739	0.000574862	0.040042
ENSMUSG00000015314	Slamf6	42.4297	9.69451	91.5324	9.44167	3.23904	2.12753e-05	0.00289912
ENSMUSG00000015316	Slamf1	17.5164	1.39577	41.6972	29.8741	4.90082	1.21232e-06	0.000281248
ENSMUSG00000015340	Cybb	317.341	156.439	558.695	3.57132	1.83646	1.18919e-05	0.00178513
ENSMUSG00000015405	Ace2	797.745	1052.31	415.901	0.395227	-1.33925	9.16439e-05	0.00935468
ENSMUSG00000015568	Lpl	1911.91	2526.94	989.358	0.391524	-1.35283	0.000203659	0.0174829
ENSMUSG00000015950	Ncf1	185.264	76.9073	347.799	4.52232	2.17706	2.07517e-05	0.00284156
ENSMUSG00000017400	Stac2	12.419	2.89444	26.7058	9.22658	3.2058	0.000615934	0.0426911
ENSMUSG00000018168	Ikzf3	178.573	43.2757	381.518	8.81598	3.14012	1.06835e-08	4.83703e-06
ENSMUSG00000018654	Ikzf1	249.804	73.1241	514.823	7.04039	2.81566	6.05115e-09	3.26657e-06
ENSMUSG00000018927	Ccl6	662.393	937.322	250	0.266717	-1.90662	3.91065e-06	0.00075189
ENSMUSG00000018930	Ccl4	4.34326	0	10.8582	Inf	Inf	0.000353208	0.0273138
ENSMUSG00000019775	Rgs17	170.995	261.091	35.8515	0.137314	-2.86445	1.37958e-05	0.00197582
ENSMUSG00000020077	Srgn	161.096	79.8087	283.027	3.54631	1.82632	0.00046306	0.0334153
ENSMUSG00000020120	Plek	241.767	108.423	441.783	4.07464	2.02667	1.34882e-05	0.00194703
ENSMUSG00000020143	Dock2	443.423	196.673	813.547	4.13655	2.04843	2.54233e-07	7.5921e-05
ENSMUSG00000020279	Il9r	13.6532	1.92459	31.2461	16.2351	4.02105	4.81594e-05	0.00555395
ENSMUSG00000020310	Madcam1	24.1723	7.99167	48.4433	6.06172	2.59973	0.000699308	0.047075
ENSMUSG00000020340	Cyfip2	285.547	169.687	459.336	2.70695	1.43667	0.000645983	0.0440162
ENSMUSG00000020405	Fabp6	1336.39	1757.84	704.209	0.400611	-1.31973	3.24984e-05	0.00408841
ENSMUSG00000020437	Myo1g	197.975	76.4622	380.244	4.97296	2.3141	2.90021e-06	0.00059647
ENSMUSG00000020826	Nos2	130.278	42.5743	261.834	6.15006	2.6206	1.58122e-05	0.00223047
ENSMUSG00000021298	Gpr132	38.6345	13.4775	76.3701	5.6665	2.50246	0.000731036	0.0488593
ENSMUSG00000021356	Irf4	187.504	80.7549	347.627	4.30471	2.10592	1.6202e-05	0.00227403
ENSMUSG00000021384	Susd3	20.0697	5.04461	42.6072	8.44608	3.07828	0.000357381	0.027485
ENSMUSG00000021423	Ly86	79.5153	25.7228	160.204	6.22809	2.63879	5.56532e-05	0.00624897
ENSMUSG00000021451	Sema4d	441.614	250.097	728.891	2.91444	1.54322	0.000104757	0.010318
ENSMUSG00000021565	Slc6a19	742.02	1018.27	327.64	0.32176	-1.63594	7.67008e-06	0.001274
ENSMUSG00000021624	Cd180	77.9341	20.7964	163.641	7.86869	2.97612	8.48878e-06	0.00135391
ENSMUSG00000021880	Rnase6	44.8445	15.4253	88.9733	5.76801	2.52807	0.000438754	0.0319369
ENSMUSG00000021998	Lcp1	1212.27	586.415	2151.05	3.66813	1.87505	3.97908e-08	1.57319e-05
ENSMUSG00000022015	Tnfsf11	23.5685	7.03527	48.3684	6.87514	2.78139	0.000485883	0.0347939
ENSMUSG00000022037	Clu	853.101	219.077	1804.14	8.23516	3.0418	1.04719e-15	2.67234e-12
ENSMUSG00000022040	Ephx2	609.404	832.929	274.116	0.329099	-1.60341	0.000101437	0.0101006
ENSMUSG00000022126	Acod1	22.3867	2.50969	52.2021	20.8002	4.37853	1.87064e-06	0.000405822
ENSMUSG00000022372	Sla	170.942	79.9645	307.408	3.8443	1.94272	0.000142331	0.0130996
ENSMUSG00000022416	Cacna1i	23.8461	0.923374	58.2303	63.0625	5.97871	1.61355e-08	6.96828e-06
ENSMUSG00000022439	Parvg	73.528	22.2621	150.427	6.75709	2.7564	4.07714e-05	0.00487019
ENSMUSG00000022488	Nckap1l	322.63	144.73	589.48	4.07295	2.02607	1.92069e-06	0.000411087
ENSMUSG00000022504	Ciita	431.788	117.41	903.356	7.69401	2.94374	4.57776e-12	4.75934e-09
ENSMUSG00000022587	Ly6e	1504.69	986.663	2281.73	2.31257	1.2095	0.000419959	0.0309414
ENSMUSG00000022831	Hcls1	131.261	55.2336	245.301	4.44116	2.15094	0.00010147	0.0101006
ENSMUSG00000022878	Adipoq	588.27	843.637	205.219	0.243256	-2.03946	1.56704e-06	0.000354746
ENSMUSG00000023078	Cxcl13	138.216	51.9064	267.68	5.15698	2.36653	7.40842e-06	0.00123787
ENSMUSG00000024136	Dnase1l2	85.2762	131.74	15.5807	0.118269	-3.07986	0.000103352	0.0102515
ENSMUSG00000024300	Myo1f	181.886	93.3285	314.722	3.3722	1.75369	0.000401645	0.0299621
ENSMUSG00000024334	H2-Oa	46.5505	4.99797	108.879	21.7847	4.44524	3.66422e-08	1.46941e-05
ENSMUSG00000024338	Psmb8	421.751	185.566	776.029	4.18196	2.06418	1.03466e-06	0.000246134
ENSMUSG00000024339	Tap2	584.854	343.881	946.313	2.75186	1.46041	0.000190701	0.0166247
ENSMUSG00000024349	Sting1	95.8576	38.6321	181.696	4.70323	2.23365	0.000337408	0.0262365
ENSMUSG00000024397	Aif1	94.8703	30.2482	191.803	6.34098	2.66471	1.77137e-05	0.00246159
ENSMUSG00000024399	Ltb	88.0382	21.1893	188.311	8.8871	3.15171	1.60294e-06	0.00035997
ENSMUSG00000024421	Lama3	1010.35	1331.31	528.91	0.397287	-1.33175	0.000381207	0.0287658
ENSMUSG00000024598	Fbn2	301.335	162.278	509.919	3.14226	1.6518	7.53388e-05	0.00801074
ENSMUSG00000024608	Rps14	9052.88	12327.2	4141.45	0.335961	-1.57364	0.000269791	0.0218251
ENSMUSG00000024610	Cd74	5520.14	1543.59	11485	7.44044	2.89539	5.18235e-16	1.61637e-12
ENSMUSG00000024669	Cd5	15.7943	3.61565	34.0623	9.42081	3.23585	0.000415156	0.030668
ENSMUSG00000024670	Cd6	31.0274	4.50417	70.8124	15.7215	3.97467	3.58237e-06	0.000708174
ENSMUSG00000024673	Ms4a1	187.107	15.268	444.865	29.1372	4.86479	6.26843e-16	1.75961e-12
ENSMUSG00000024675	Ms4a4c	37.4218	4.56043	86.7138	19.0144	4.24902	3.19638e-07	9.34641e-05
ENSMUSG00000025017	Pik3ap1	279.256	130.783	501.964	3.83813	1.94041	2.65863e-05	0.00347118
ENSMUSG00000025279	Dnase1l3	170.514	77.5445	309.968	3.9973	1.99903	8.84164e-05	0.00909134
ENSMUSG00000025479	Cyp2e1	395.335	583.082	113.715	0.195023	-2.35828	8.97791e-07	0.000219147
ENSMUSG00000025813	Homer2	286.459	406.049	107.074	0.263698	-1.92304	0.000109934	0.0107152
ENSMUSG00000025877	Hk3	67.8072	24.2064	133.208	5.50303	2.46023	0.0002467	0.020368
ENSMUSG00000026042	Col5a2	1338.43	855.531	2062.79	2.41112	1.26971	6.02431e-05	0.00658009
ENSMUSG00000026043	Col3a1	11588	7101.29	18318.2	2.57955	1.36712	0.000122965	0.0117008
ENSMUSG00000026104	Stat1	397.73	215.3	671.374	3.11832	1.64077	0.00020177	0.0173739
ENSMUSG00000026117	Zap70	53.3013	18.983	104.779	5.5196	2.46456	0.000568759	0.0397155
ENSMUSG00000026166	Ccl20	39.8741	9.66131	85.1933	8.81798	3.14045	3.51414e-05	0.00430766
ENSMUSG00000026285	Pdcd1	9.34193	1.48523	21.127	14.2247	3.83033	0.000230612	0.0194985
ENSMUSG00000026288	Inpp5d	295.055	137.669	531.133	3.85803	1.94787	1.27736e-05	0.00186448
ENSMUSG00000026395	Ptprc	1456.76	497.052	2896.31	5.82698	2.54275	2.87909e-13	3.67359e-10
ENSMUSG00000026581	Sell	85.7295	10.5596	198.484	18.7965	4.23239	1.70399e-09	9.96515e-07
ENSMUSG00000026616	Cr2	316.907	11.5662	774.918	66.9988	6.06606	1.00078e-27	2.8093e-23
ENSMUSG00000026837	Col5a1	1404.09	881.641	2187.76	2.48147	1.31119	3.29158e-05	0.00408841
ENSMUSG00000026866	Kynu	42.4359	12.8457	86.8212	6.75876	2.75676	0.000187473	0.0163943
ENSMUSG00000026879	Gsn	6663.5	9025.36	3120.71	0.345771	-1.53211	0.000161654	0.014638
ENSMUSG00000027009	Itga4	489.86	245.549	856.327	3.4874	1.80215	1.73628e-06	0.000383772
ENSMUSG00000027347	Rasgrp1	100.545	37.137	195.658	5.26856	2.39741	8.95415e-05	0.00917343
ENSMUSG00000027368	Dusp2	49.0077	2.76829	118.367	42.758	5.41812	3.33828e-10	2.28558e-07
ENSMUSG00000027398	Il1b	33.6736	7.48625	72.9547	9.74517	3.28469	4.65975e-05	0.00545016
ENSMUSG00000027513	Pck1	2194.53	2862.06	1193.23	0.416913	-1.26218	0.000129218	0.0120109
ENSMUSG00000027514	Zbp1	181.377	56.7034	368.386	6.49672	2.69971	2.91106e-06	0.00059647
ENSMUSG00000027559	Car3	3246.01	4396.3	1520.59	0.345879	-1.53166	1.06434e-05	0.0016416
ENSMUSG00000027639	Samhd1	1040.8	643.017	1637.47	2.54655	1.34854	0.0002455	0.020368
ENSMUSG00000027656	Ccn5	25.0961	7.41836	51.6128	6.95744	2.79856	0.000534534	0.0375902
ENSMUSG00000027737	Slc7a11	129.139	27.8899	281.013	10.0758	3.33282	5.0468e-08	1.91444e-05
ENSMUSG00000027790	Sis	1870.72	2440.77	1015.64	0.416113	-1.26495	4.25689e-05	0.00504199
ENSMUSG00000027962	Vcam1	231.519	122.988	394.315	3.20612	1.68083	0.000216763	0.0184387
ENSMUSG00000028003	Lrat	397.037	537.33	186.596	0.347265	-1.52589	0.000543641	0.0380563
ENSMUSG00000028150	Rorc	526.557	702.675	262.379	0.373399	-1.42121	0.000644951	0.0440162
ENSMUSG00000028268	Gbp3	183.262	91.1524	321.427	3.52626	1.81814	0.000414706	0.030668
ENSMUSG00000028270	Gbp2	476.643	199.733	892.008	4.466	2.15898	4.70868e-07	0.000126369
ENSMUSG00000028459	Cd72	81.0015	13.6018	182.101	13.388	3.74287	7.33395e-08	2.67365e-05
ENSMUSG00000028527	Ak4	567.088	223.762	1082.08	4.83584	2.27377	1.50694e-08	6.60958e-06
ENSMUSG00000028581	Laptm5	402.27	150.344	780.16	5.18918	2.37551	1.28007e-08	5.70364e-06
ENSMUSG00000028713	Cyp4b1	1773.26	2392.34	844.639	0.35306	-1.50201	1.25247e-05	0.00184074
ENSMUSG00000029188	Slc34a2	929.442	1179.34	554.587	0.470251	-1.0885	0.000723553	0.0485905
ENSMUSG00000029204	Rhoh	97.1169	29.3813	198.72	6.7635	2.75777	8.40151e-06	0.00134765
ENSMUSG00000029254	Stap1	61.5349	17.2721	127.929	7.40671	2.88883	3.40427e-05	0.00419129
ENSMUSG00000029298	Gbp9	198.643	99.3112	347.64	3.50051	1.80757	0.00023257	0.0195463
ENSMUSG00000029334	Prkg2	1461.17	1881.35	830.906	0.441655	-1.17901	0.000494722	0.0352707
ENSMUSG00000029335	Bmp3	1718.76	2277.6	880.497	0.38659	-1.37112	8.48034e-05	0.00881673
ENSMUSG00000029417	Cxcl9	72.9535	16.677	157.368	9.43625	3.23821	7.40757e-06	0.00123787
ENSMUSG00000029561	Oasl2	551.456	255.913	994.77	3.88714	1.95871	7.2428e-06	0.00122478
ENSMUSG00000029581	Fscn1	157.125	67.023	292.278	4.36086	2.12461	5.89058e-05	0.00648449
ENSMUSG00000029661	Col1a2	7648.49	3908.48	13258.5	3.39224	1.76224	2.77577e-07	8.20196e-05
ENSMUSG00000029675	Eln	346.166	162.909	621.05	3.81225	1.93064	5.3933e-06	0.000983087
ENSMUSG00000029700	Slc13a1	940.227	1250.98	474.102	0.378985	-1.39979	3.84879e-05	0.00463688
ENSMUSG00000029771	Irf5	138.97	64.3196	250.945	3.90154	1.96404	0.000306474	0.0243712
ENSMUSG00000030047	Arhgap25	89.7009	30.763	178.108	5.78968	2.53348	7.4532e-05	0.00795509
ENSMUSG00000030220	Arhgdib	200.317	89.4458	366.625	4.09885	2.03522	4.41745e-05	0.00518838
ENSMUSG00000030468	Siglecg	46.4317	2.97229	111.621	37.5538	5.23089	1.41828e-09	8.47078e-07
ENSMUSG00000030546	Plin1	528.451	719.858	241.34	0.33526	-1.57665	0.000105217	0.0103271
ENSMUSG00000030577	Cd22	157.885	12.1459	376.494	30.9976	4.95408	2.14496e-15	4.3008e-12
ENSMUSG00000030605	Mfge8	972.58	439.659	1771.96	4.03031	2.01089	6.29321e-09	3.33314e-06
ENSMUSG00000030707	Coro1a	1067.83	238.074	2312.48	9.71328	3.27996	4.4311e-18	2.07309e-14
ENSMUSG00000030717	Nupr1	413.114	579.434	163.634	0.282404	-1.82417	0.000129099	0.0120109
ENSMUSG00000030724	Cd19	147.99	6.22642	360.635	57.9201	5.85599	8.33865e-18	2.92593e-14
ENSMUSG00000030742	Lat	36.1979	7.45322	79.315	10.6417	3.41166	2.24258e-05	0.00304114
ENSMUSG00000030745	Il21r	78.7739	16.5993	172.036	10.364	3.37351	1.19179e-06	0.000278789
ENSMUSG00000030762	Aqp8	1613.03	553.459	3202.39	5.78615	2.5326	7.93998e-13	8.57243e-10
ENSMUSG00000030789	Itgax	208.468	111.097	354.524	3.19112	1.67406	0.000363294	0.0277399
ENSMUSG00000030798	Cd37	156.08	27.5981	348.804	12.6387	3.65977	3.2686e-10	2.28558e-07
ENSMUSG00000030830	Itgal	220.681	69.532	447.404	6.43451	2.68583	7.4745e-08	2.68996e-05
ENSMUSG00000030921	Trim30a	201.97	90.7011	368.874	4.06692	2.02394	4.80719e-05	0.00555395
ENSMUSG00000030935	Acsm3	443.013	640.836	146.278	0.22826	-2.13125	4.15084e-06	0.000776787
ENSMUSG00000031101	Sash3	169.874	53.4355	344.532	6.44763	2.68877	5.29807e-07	0.000140304
ENSMUSG00000031165	Was	74.7677	27.0479	146.347	5.41067	2.43581	0.00019348	0.0168148
ENSMUSG00000031207	Msn	1127.74	708.886	1756.02	2.47715	1.30868	5.91899e-05	0.00649031
ENSMUSG00000031264	Btk	79.5605	23.3715	163.844	7.01042	2.8095	2.61103e-05	0.00342497
ENSMUSG00000031274	Col4a5	685.691	400.534	1113.43	2.77986	1.47501	2.78104e-05	0.00361419
ENSMUSG00000031289	Il13ra2	13.3454	2.00427	30.3572	15.1463	3.92089	9.64458e-05	0.0097037
ENSMUSG00000031389	Arhgap4	113.909	42.0128	221.754	5.27824	2.40006	6.34692e-05	0.00685248
ENSMUSG00000031502	Col4a1	3773.8	2632.93	5485.1	2.08327	1.05885	0.000439159	0.0319369
ENSMUSG00000031506	Ptpn7	78.6975	26.0375	157.687	6.05615	2.5984	4.84741e-05	0.00555395
ENSMUSG00000031551	Ido1	48.1843	9.51924	106.182	11.1545	3.47955	1.21182e-05	0.00179984
ENSMUSG00000031647	Mfap3l	982.652	1328.36	464.085	0.349366	-1.51719	5.75201e-05	0.00640733
ENSMUSG00000031659	Adcy7	261.32	146.029	434.256	2.97376	1.57229	0.000317876	0.0249947
ENSMUSG00000031779	Ccl22	51.9131	14.9839	107.307	7.16146	2.84025	8.43138e-05	0.00881673
ENSMUSG00000032035	Ets1	604.98	304.592	1055.56	3.46549	1.79306	1.05816e-06	0.000249611
ENSMUSG00000032053	Pou2af1	118.484	35.7319	242.612	6.78979	2.76337	1.78416e-06	0.000391276
ENSMUSG00000032080	Apoa4	208.47	326.182	31.9005	0.0977998	-3.35402	8.3163e-08	2.91809e-05
ENSMUSG00000032083	Apoa1	2003.7	2817.49	783.024	0.277915	-1.84728	6.84291e-08	2.52746e-05
ENSMUSG00000032089	Il10ra	129.505	53.7997	243.063	4.51793	2.17566	9.44835e-05	0.00954046
ENSMUSG00000032327	Stra6	52.3152	15.1408	108.077	7.13811	2.83554	0.000125665	0.0118374
ENSMUSG00000032523	Hhatl	23.5127	37.9528	1.85256	0.0488123	-4.35661	0.000412807	0.0306559
ENSMUSG00000032661	Oas3	384.952	165.051	714.802	4.33079	2.11463	6.14202e-06	0.00110023
ENSMUSG00000032796	Lama1	155.239	70.4692	282.393	4.00733	2.00264	9.35166e-05	0.00947691
ENSMUSG00000033220	Rac2	196.468	78.2116	373.852	4.78001	2.25701	1.0075e-05	0.00157119
ENSMUSG00000033730	Egr3	30.8778	9.71592	62.6207	6.44517	2.68822	0.00042371	0.0311026
ENSMUSG00000033849	B3galt2	156.706	228.537	48.9594	0.21423	-2.22277	0.000326167	0.0255037
ENSMUSG00000034164	Emid1	185.845	101.456	312.43	3.07947	1.62268	0.000733935	0.0489366
ENSMUSG00000034438	Gbp8	109.389	41.832	210.725	5.0374	2.33268	0.000116822	0.0112305
ENSMUSG00000034459	Ifit1	321.686	158.68	566.195	3.56815	1.83518	0.000363276	0.0277399
ENSMUSG00000034634	Ly6d	56.9437	8.28513	129.931	15.6825	3.97108	9.40292e-08	3.2189e-05
ENSMUSG00000034855	Cxcl10	50.1314	9.23723	111.473	12.0678	3.59309	6.24729e-06	0.00110294
ENSMUSG00000034959	Rubcnl	58.8785	11.2244	130.36	11.614	3.53779	9.28334e-07	0.000222729
ENSMUSG00000035186	Ubd	59.3179	20.8082	117.082	5.62675	2.4923	0.000374989	0.0283728
ENSMUSG00000035373	Ccl7	23.2237	5.59668	49.6642	8.87387	3.14956	0.000279802	0.0225052
ENSMUSG00000035431	Sstr1	136.679	217.275	15.7842	0.0726462	-3.78297	3.27655e-07	9.39363e-05
ENSMUSG00000035686	Thrsp	517.886	695.84	250.956	0.360651	-1.47132	0.000365519	0.0278062
ENSMUSG00000035697	Arhgap45	322.972	130.645	611.463	4.68035	2.22662	3.80081e-07	0.000106693
ENSMUSG00000035711	Dok3	87.7471	25.5011	181.116	7.10229	2.82828	1.28191e-05	0.00186448
ENSMUSG00000035929	H2-Q4	557.194	344.006	876.977	2.54931	1.35011	0.000499857	0.0353438
ENSMUSG00000036006	Ripor2	194.072	75.3399	372.169	4.93987	2.30447	5.09296e-06	0.000934409
ENSMUSG00000036256	Igfbp7	935.424	601.421	1436.43	2.38839	1.25604	0.00015506	0.0140864
ENSMUSG00000036264	Fstl4	23.0273	37.4152	1.44558	0.0386363	-4.6939	0.000249243	0.0205176
ENSMUSG00000036273	Lrrk2	417.94	220.442	714.186	3.23978	1.6959	9.36531e-06	0.00146868
ENSMUSG00000036526	Card11	97.4614	38.7135	185.583	4.79376	2.26116	0.000305245	0.0243424
ENSMUSG00000036594	H2-Aa	1715.96	814.227	3068.55	3.76867	1.91405	9.12653e-09	4.34222e-06
ENSMUSG00000037318	Traf3ip3	85.3445	31.3912	166.275	5.29685	2.40513	0.00014619	0.0134108
ENSMUSG00000037321	Tap1	656.665	268.299	1239.21	4.61877	2.20751	2.57334e-08	1.0623e-05
ENSMUSG00000037337	Map4k1	105.452	33.1643	213.883	6.44919	2.68912	7.92193e-06	0.00130045
ENSMUSG00000037362	Ccn3	269.504	431.227	26.9207	0.0624283	-4.00166	1.38778e-10	1.05287e-07
ENSMUSG00000037405	Icam1	198.069	77.7896	378.489	4.86554	2.2826	7.15403e-06	0.0012171
ENSMUSG00000037548	H2-DMb2	126.479	21.4808	283.977	13.2201	3.72466	1.39152e-09	8.47078e-07
ENSMUSG00000037649	H2-DMa	260.397	120.619	470.065	3.89712	1.96241	2.83927e-05	0.00365601
ENSMUSG00000037731	Themis2	122.824	44.1706	240.803	5.45167	2.4467	2.56149e-05	0.00339168
ENSMUSG00000037754	Ppp1r16b	162.929	71.5501	299.997	4.19283	2.06792	5.11881e-05	0.00579396
ENSMUSG00000037849	Ifi206	35.4106	9.38926	74.4426	7.92848	2.98704	8.40104e-05	0.00881673
ENSMUSG00000037922	Bank1	291.811	31.2237	682.691	21.8645	4.45052	5.61351e-18	2.2511e-14
ENSMUSG00000037944	Ccr7	43.2233	5.47036	99.8526	18.2534	4.19009	1.58221e-07	5.04708e-05
ENSMUSG00000038179	Slamf7	96.567	45.0478	173.846	3.85915	1.94828	0.000690261	0.0465777
ENSMUSG00000038421	Fcrla	53.3541	2.881	129.064	44.7983	5.48537	8.30554e-11	7.06499e-08
ENSMUSG00000038608	Dock10	558.008	294.68	953	3.23402	1.69333	3.62938e-06	0.00071245
ENSMUSG00000039158	Akna	261.008	147.443	431.355	2.92557	1.54872	0.000497309	0.0353417
ENSMUSG00000039264	Gimap3	130.718	53.1653	247.046	4.64676	2.21623	7.95631e-05	0.00842798
ENSMUSG00000039579	Grin3a	215.093	343.211	22.9161	0.0667697	-3.90466	1.995e-09	1.14289e-06
ENSMUSG00000039783	Kmo	73.971	25.1276	147.236	5.85954	2.55079	8.08858e-05	0.00853588
ENSMUSG00000039934	Gsap	180.722	93.4867	311.575	3.33283	1.73675	0.000640302	0.043946
ENSMUSG00000039936	Pik3cd	281.487	111.553	536.389	4.80838	2.26555	7.85883e-07	0.000193513
ENSMUSG00000039997	Ifi203	218.939	103.92	391.468	3.767	1.91342	5.42995e-05	0.00612145
ENSMUSG00000040253	Gbp7	311.663	178.838	510.9	2.85678	1.51439	0.000726771	0.0486902
ENSMUSG00000040270	Bach2	145.705	70.5781	258.396	3.66114	1.87229	0.000484862	0.0347939
ENSMUSG00000040345	Arhgap9	160.095	77.1559	284.503	3.68738	1.8826	0.000401802	0.0299621
ENSMUSG00000040592	Cd79b	127.351	20.2639	287.982	14.2115	3.82899	5.41398e-10	3.53432e-07
ENSMUSG00000040627	Aicda	7.52343	0.65315	17.8288	27.2967	4.77065	0.00012625	0.0118527
ENSMUSG00000040699	Limd2	145.245	59.2515	274.234	4.62831	2.21049	5.88636e-05	0.00648449
ENSMUSG00000040710	St8sia4	314.753	182.407	513.271	2.81388	1.49256	0.000314229	0.0248471
ENSMUSG00000040747	Cd53	228.797	96.6921	426.953	4.41559	2.14261	6.4414e-06	0.00112308
ENSMUSG00000040751	Lat2	66.3258	24.2433	129.45	5.33961	2.41674	0.000363659	0.0277399
ENSMUSG00000040899	Ccr6	40.5541	5.74058	92.7745	16.1612	4.01446	4.72686e-07	0.000126369
ENSMUSG00000041481	Serpina3g	33.7222	9.87344	69.4954	7.03862	2.81529	0.000242709	0.0203376
ENSMUSG00000041538	H2-Ob	201.994	20.4349	474.333	23.2119	4.53679	1.85352e-15	4.00232e-12
ENSMUSG00000042351	Grap2	52.5015	9.44753	117.082	12.3929	3.63144	1.93308e-06	0.000411087
ENSMUSG00000042474	Fcmr	76.3975	2.33076	187.498	80.4448	6.32993	7.30049e-14	1.13851e-10
ENSMUSG00000043008	Klhl6	67.2285	18.4092	140.458	7.62974	2.93163	1.81375e-05	0.00250806
ENSMUSG00000043263	Ifi209	127.705	34.2525	267.884	7.82086	2.96733	6.19089e-07	0.000159435
ENSMUSG00000044309	Apol7c	253.926	133.441	434.653	3.25727	1.70366	0.000128911	0.0120109
ENSMUSG00000044703	Phf11a	11.5424	2.76829	24.7035	8.92373	3.15765	0.000742585	0.049163
ENSMUSG00000044860	Gm1123	944.294	1301.74	408.132	0.313529	-1.67333	1.21122e-05	0.00179984
ENSMUSG00000045322	Tlr9	56.9204	18.0691	115.197	6.37537	2.67251	9.33114e-05	0.00947691
ENSMUSG00000045826	Ptprcap	107.572	29.7173	224.355	7.54965	2.91641	3.24536e-06	0.000650717
ENSMUSG00000046804	Phgr1	5201.89	6885.05	2677.14	0.388834	-1.36277	0.000125197	0.011833
ENSMUSG00000046805	Mpeg1	841.814	507.902	1342.68	2.64359	1.4025	3.27623e-05	0.00408841
ENSMUSG00000047810	Ccdc88b	115.699	42.1183	226.069	5.36748	2.42424	4.73446e-05	0.00551457
ENSMUSG00000047880	Cxcr5	52.0192	6.04567	120.98	20.011	4.32272	3.47036e-08	1.41183e-05
ENSMUSG00000048031	Fcrl5	10.1041	0	25.2602	Inf	Inf	4.4755e-07	0.000121973
ENSMUSG00000048852	Gm12185	39.8744	9.17548	85.9227	9.36438	3.22718	4.23705e-05	0.00503976
ENSMUSG00000048865	Arhgap30	311.8	109.904	614.644	5.59257	2.48351	4.40481e-08	1.71732e-05
ENSMUSG00000049691	Nkx3-2	15.8222	26.3704	0	0	#NAME?	4.84468e-05	0.00555395
ENSMUSG00000049744	Arhgap15	162.441	67.4881	304.87	4.51738	2.17549	3.26015e-05	0.00408841
ENSMUSG00000050075	Gpr171	21.8775	5.78723	46.0128	7.95075	2.99109	0.000508354	0.0358543
ENSMUSG00000050357	Carmil2	52.647	18.0283	104.575	5.80062	2.53621	0.00042728	0.0312348
ENSMUSG00000050520	Cldn8	454.713	671.888	128.952	0.191924	-2.38139	3.57368e-07	0.00010133
ENSMUSG00000050600	Zfp831	50.0015	16.7316	99.9063	5.97112	2.578	0.000282691	0.0226081
ENSMUSG00000050921	P2ry10	57.9551	20.9929	113.398	5.40175	2.43343	0.000214417	0.0182946
ENSMUSG00000051506	Wdfy4	714.213	290.407	1349.92	4.64839	2.21673	6.03061e-10	3.84739e-07
ENSMUSG00000051747	Ttn	114.44	49.465	211.902	4.28387	2.09892	0.000110741	0.0107219
ENSMUSG00000051998	Lax1	91.3574	30.4406	182.733	6.00292	2.58566	2.52924e-05	0.00336485
ENSMUSG00000052013	Btla	163.178	36.6499	352.97	9.63083	3.26766	3.06801e-09	1.72244e-06
ENSMUSG00000052142	Rasal3	159.116	34.6488	345.816	9.98061	3.31913	6.62987e-09	3.38376e-06
ENSMUSG00000052749	Trim30b	16.9745	2.04892	39.3628	19.2115	4.2639	8.18227e-06	0.00132504
ENSMUSG00000052760	A630001G21Rik	45.9606	14.3444	93.3849	6.5102	2.7027	0.000172447	0.0153189
ENSMUSG00000052889	Prkcb	261.412	126.38	463.96	3.67117	1.87624	2.58563e-05	0.00340757
ENSMUSG00000053044	Cd8b1	7.95813	0.563685	19.0498	33.7951	5.07874	0.000118805	0.0113821
ENSMUSG00000053541	Gvin-ps6	126.599	33.1017	266.845	8.06137	3.01103	3.99327e-07	0.000110985
ENSMUSG00000053835	H2-T24	64.7959	20.1512	131.763	6.5387	2.709	6.12521e-05	0.00666437
ENSMUSG00000053977	Cd8a	53.4316	15.6947	110.037	7.01108	2.80964	0.000184222	0.016211
ENSMUSG00000054072	Iigp1	410.047	92.9837	885.643	9.52471	3.25167	5.15412e-13	6.02839e-10
ENSMUSG00000054169	Ceacam10	35.3857	55.271	5.55769	0.100553	-3.31397	0.00060616	0.0421176
ENSMUSG00000054435	Gimap4	213.731	76.7015	419.274	5.46631	2.45057	9.13638e-07	0.000221093
ENSMUSG00000054855	Rnd1	7.73701	0.923374	17.9575	19.4477	4.28152	0.000356709	0.027485
ENSMUSG00000054999	Naaladl1	3724.28	4790.46	2125	0.443591	-1.1727	0.000110868	0.0107219
ENSMUSG00000055413	H2-Q5	44.8262	15.6803	88.5452	5.64692	2.49746	0.000443297	0.032119
ENSMUSG00000055632	Hmcn2	1833.71	2561.14	742.558	0.289933	-1.78621	2.41018e-05	0.00323714
ENSMUSG00000055805	Fmnl1	221.482	81.396	431.611	5.3026	2.4067	7.71316e-07	0.000193318
ENSMUSG00000056917	Sipa1	297.812	124.461	557.839	4.48203	2.16415	1.87941e-06	0.000405822
ENSMUSG00000056973	Ces1d	1377.6	1830.09	698.854	0.381868	-1.38885	0.000310669	0.024635
ENSMUSG00000057337	Chst3	95.8135	7.52111	228.252	30.3482	4.92354	7.03905e-12	6.58644e-09
ENSMUSG00000057863	Rpl36	2053.55	2814.21	912.543	0.324262	-1.62477	2.98451e-05	0.00382548
ENSMUSG00000058470	Gm8369	27.24	2.58936	64.2161	24.7999	4.63227	3.27946e-07	9.39363e-05
ENSMUSG00000059149	Mfsd4a	319.627	458.775	110.906	0.241745	-2.04844	7.12318e-05	0.00763187
ENSMUSG00000059898	Dsc3	10.2601	1.78052	22.9796	12.9061	3.68998	0.000495054	0.0352707
ENSMUSG00000059994	Fcrl1	36.2726	3.42327	85.5466	24.9897	4.64326	9.38693e-08	3.2189e-05
ENSMUSG00000060550	H2-Q7	65.4041	13.5127	143.241	10.6005	3.40606	2.9541e-06	0.000600903
ENSMUSG00000060586	H2-Eb1	2024.59	697.923	4014.6	5.75221	2.52412	1.2842e-13	1.71661e-10
ENSMUSG00000060615	Ang4	1220.6	1909.17	187.732	0.0983318	-3.3462	1.19801e-15	2.80243e-12
ENSMUSG00000061780	Cfd	1770.63	2549.3	602.625	0.236389	-2.08077	2.19468e-08	9.19504e-06
ENSMUSG00000061848	Gm5805	1357.4	1934.05	492.42	0.254605	-1.97366	2.20554e-06	0.000458606
ENSMUSG00000062515	Fabp4	956.083	1288.35	457.682	0.355247	-1.49311	0.000104349	0.010314
ENSMUSG00000062585	Cnr2	43.0415	9.61484	93.1814	9.69142	3.27671	1.497e-05	0.00212234
ENSMUSG00000063011	Msln	122.195	37.7969	248.793	6.58237	2.71861	1.63273e-05	0.00228022
ENSMUSG00000063286	Gvin-ps7	373.226	156.84	697.805	4.44914	2.15353	2.34913e-07	7.16767e-05
ENSMUSG00000063388	BC023105	10.1771	1.6562	22.9584	13.8621	3.79307	0.000737231	0.0490399
ENSMUSG00000063903	Klk1	4852.47	6958.07	1694.08	0.24347	-2.03818	8.03926e-08	2.85658e-05
ENSMUSG00000064246	Chil1	8.15543	1.11392	18.7177	16.8034	4.07068	0.000250149	0.020532
ENSMUSG00000064267	Hvcn1	220.6	61.0442	459.933	7.53442	2.9135	7.19759e-09	3.60792e-06
ENSMUSG00000066363	Serpina3f	18.5649	1.85837	43.6247	23.4747	4.55304	3.6773e-06	0.000716843
ENSMUSG00000067341	H2-Eb2	113.227	7.49604	271.823	36.2622	5.1804	9.32699e-14	1.37799e-10
ENSMUSG00000068105	Tnfrsf13c	53.9152	1.76707	132.137	74.7775	6.22453	5.83673e-12	5.64975e-09
ENSMUSG00000068606	Gm4841	19.7096	1.76707	46.6233	26.3845	4.72162	1.42747e-06	0.000325776
ENSMUSG00000069516	Lyz2	2619.27	1523.24	4263.31	2.79884	1.48483	2.12957e-06	0.000446113
ENSMUSG00000069874	Irgm2	521.127	255.535	919.514	3.59838	1.84735	2.31023e-05	0.00311781
ENSMUSG00000070034	Sp110	82.8562	28.6711	164.134	5.72472	2.51721	0.000119336	0.0113942
ENSMUSG00000070501	Ifi214	14.1045	0.563685	34.4156	61.0546	5.93203	7.29683e-07	0.000184531
ENSMUSG00000070661	Rnf186	624.229	925.737	171.966	0.185761	-2.42848	6.46012e-08	2.41789e-05
ENSMUSG00000070691	Runx3	77.1239	28.0045	150.803	5.38496	2.42894	0.000278878	0.0224954
ENSMUSG00000071005	Ccl19	11.1279	0.742616	26.7058	35.9618	5.1684	6.34828e-06	0.00111377
ENSMUSG00000071042	Rasgrp3	145.863	52.3017	286.206	5.47221	2.45212	8.67913e-06	0.00137645
ENSMUSG00000071068	Treml2	34.6337	3.80437	80.8777	21.2592	4.41001	1.54688e-07	5.00948e-05
ENSMUSG00000071356	Reg3b	2497.05	3308.23	1280.28	0.386998	-1.3696	2.8345e-05	0.00365601
ENSMUSG00000071552	Tigit	13.1281	0	32.8203	Inf	Inf	4.97458e-08	1.9129e-05
ENSMUSG00000071713	Csf2rb	277.274	123.182	508.41	4.1273	2.0452	6.15992e-06	0.00110023
ENSMUSG00000071714	Csf2rb2	76.664	32.3713	143.103	4.42067	2.14426	0.000499549	0.0353438
ENSMUSG00000072620	Slfn2	182.747	70.6207	350.936	4.96931	2.31305	6.55559e-06	0.00113594
ENSMUSG00000073008	Gpr174	46.6354	7.11677	105.913	14.8822	3.89552	7.79064e-07	0.000193513
ENSMUSG00000073409	H2-Q6	37.4614	4.25535	87.2705	20.5084	4.35814	1.87072e-07	5.83477e-05
ENSMUSG00000073421	H2-Ab1	1505.49	617.306	2837.77	4.59703	2.2007	1.11907e-10	8.97529e-08
ENSMUSG00000073491	Ifi213	60.9447	15.1533	129.632	8.55473	3.09672	1.12278e-05	0.00170365
ENSMUSG00000073628	Gm10552	3.55079	0	8.87698	Inf	Inf	0.000681529	0.0460993
ENSMUSG00000073902	Gvin3	320.855	79.2727	683.228	8.61871	3.10747	1.47887e-11	1.33914e-08
ENSMUSG00000074004	B3gnt6	151.527	233.412	28.6984	0.122952	-3.02384	8.80445e-06	0.00138848
ENSMUSG00000074071	Fam169b	35.6522	5.78723	80.4496	13.9012	3.79714	3.99011e-06	0.000756801
ENSMUSG00000074141	Il4i1	97.9794	25.4715	206.741	8.11655	3.02087	3.02842e-06	0.000611589
ENSMUSG00000074151	Nlrc5	314.91	101.75	634.65	6.23735	2.64093	9.58076e-09	4.45224e-06
ENSMUSG00000074785	Plxnc1	138.845	63.9277	251.222	3.92978	1.97445	0.000171577	0.0153189
ENSMUSG00000075420	Smim6	768.927	1080.64	301.352	0.278864	-1.84237	2.44766e-05	0.00327183
ENSMUSG00000075520	Malrd1	2727.03	3630.12	1372.38	0.378053	-1.40334	5.69353e-05	0.00636746
ENSMUSG00000075602	Ly6a	673.934	282.638	1260.88	4.46111	2.1574	9.675e-09	4.45224e-06
ENSMUSG00000076487	Trbj1-5	4.62586	0	11.5647	Inf	Inf	0.000137845	0.0127285
ENSMUSG00000076518	Igkv2-112	25.4206	3.17629	58.787	18.5081	4.21008	2.03482e-06	0.000429469
ENSMUSG00000076535	Igkv1-88	33.0688	54.3365	1.16721	0.0214812	-5.54078	8.21332e-06	0.00132504
ENSMUSG00000076536	Igkv4-86	42.2915	70.4859	0	0	#NAME?	1.70504e-07	5.37777e-05
ENSMUSG00000076549	Igkv4-68	36.9857	1.11392	90.7933	81.5077	6.34886	1.05244e-10	8.68915e-08
ENSMUSG00000076572	Igkv18-36	13.4329	0	33.5822	Inf	Inf	4.33181e-07	0.000119214
ENSMUSG00000076575	Igkv7-33	93.3031	2.91602	228.884	78.4918	6.29447	9.85393e-15	1.84406e-11
ENSMUSG00000076586	Igkv8-21	107.411	6.96108	258.085	37.0755	5.21239	5.7671e-13	6.47553e-10
ENSMUSG00000076606	Igkj3	10.5756	2.20644	23.1293	10.4827	3.38993	0.000628754	0.0432592
ENSMUSG00000076612	Ighg2c	60.5245	4.73754	144.205	30.4388	4.92784	3.12805e-10	2.25147e-07
ENSMUSG00000076613	Ighg2b	250.456	13.7771	605.474	43.948	5.45772	4.91699e-22	4.60082e-18
ENSMUSG00000076615	Ighg3	59.293	5.39069	140.147	25.9979	4.70032	1.20223e-09	7.49953e-07
ENSMUSG00000076617	Ighm	650.197	113.656	1455.01	12.8019	3.67828	2.29417e-19	1.28799e-15
ENSMUSG00000076618	Ighj4	17.5395	4.17568	37.5851	9.00096	3.17008	0.000176506	0.0156299
ENSMUSG00000076674	Ighv3-8	39.6113	13.3854	78.9503	5.89825	2.56029	0.000662713	0.0449348
ENSMUSG00000076688	Ighv15-2	8.86624	0	22.1656	Inf	Inf	1.28696e-06	0.000296118
ENSMUSG00000076928	Trac	32.1089	9.96822	65.3198	6.55281	2.71211	0.000661473	0.0449348
ENSMUSG00000076939	Iglv3	14.0544	3.05014	30.5607	10.0195	3.32473	0.000245724	0.020368
ENSMUSG00000078763	Slfn1	10.4424	0.934993	24.7035	26.4211	4.72362	3.60272e-05	0.00439705
ENSMUSG00000078853	Igtp	279.669	113.142	529.46	4.67961	2.22639	7.91339e-06	0.00130045
ENSMUSG00000078920	Ifi47	376.269	192.761	651.532	3.37999	1.75702	8.60328e-05	0.00887877
ENSMUSG00000078922	Tgtp1	26.2575	1.56491	63.2964	40.4474	5.33798	1.19746e-07	4.04987e-05
ENSMUSG00000079033	Mef2b	5.95143	0.281843	14.4558	51.2904	5.68062	0.000165076	0.0148998
ENSMUSG00000079113	Defa43	25.6642	0.281843	63.7376	226.146	7.82111	8.7301e-09	4.29934e-06
ENSMUSG00000079227	Ccr5	91.4554	35.2434	175.773	4.98741	2.31829	0.000152939	0.0139638
ENSMUSG00000079339	Ifit1bl1	1406.45	810.77	2299.98	2.83679	1.50426	0.000224432	0.0190334
ENSMUSG00000079363	Gbp4	166.066	69.1816	311.393	4.50109	2.17027	3.76812e-05	0.00455926
ENSMUSG00000079543	Igkv13-85	42.5495	68.9883	2.89116	0.041908	-4.57663	4.99856e-05	0.00568197
ENSMUSG00000079547	H2-DMb1	153.979	72.5795	276.077	3.80379	1.92744	0.000339114	0.0262963
ENSMUSG00000082292	Gm12250	133.087	37.8012	276.015	7.30175	2.86824	4.53267e-06	0.000842626
ENSMUSG00000084796	Mir142hg	30.3236	9.33482	61.8068	6.6211	2.72707	0.000424364	0.0311026
ENSMUSG00000085786	Gm15987	11.3035	2.04892	25.1854	12.292	3.61965	0.000246453	0.020368
ENSMUSG00000086109	Gm13391	6.82688	0.641531	16.1049	25.1038	4.64984	0.000265785	0.0216257
ENSMUSG00000087107	AI662270	25.9046	7.07378	54.1507	7.65513	2.93643	0.000332006	0.0258882
ENSMUSG00000090272	Mndal	139.94	50.7099	273.785	5.39905	2.4327	1.23958e-05	0.00183137
ENSMUSG00000090535	Gm8540	10.8793	0.934993	25.7958	27.5893	4.78604	3.02131e-05	0.00385505
ENSMUSG00000090733	Rps27	2675.95	3583.94	1313.96	0.366625	-1.44762	3.87727e-05	0.00465123
ENSMUSG00000090942	F830016B08Rik	44.9703	11.5511	95.0992	8.23295	3.04141	6.1498e-05	0.00666529
ENSMUSG00000094075	Ighv1-80	165.862	67.3162	313.682	4.65983	2.22028	3.31738e-05	0.0041023
ENSMUSG00000094117	Igkv3-12	30.5881	5.04278	68.9061	13.6643	3.77234	5.47524e-06	0.000991584
ENSMUSG00000094546	Ighv1-26	171.783	74.684	317.431	4.25032	2.08757	3.05166e-05	0.00387616
ENSMUSG00000094652	Ighv1-42	69.1706	9.18161	159.154	17.334	4.11553	9.12404e-09	4.34222e-06
ENSMUSG00000095197	Ighv1-59	32.6972	3.09678	77.0977	24.8961	4.63785	2.45769e-07	7.41827e-05
ENSMUSG00000095210	Ighv5-9-1	89.8765	13.5166	204.416	15.1233	3.9187	4.90766e-09	2.70123e-06
ENSMUSG00000095285	Ighv5-9	317.735	519.143	15.623	0.0300939	-5.05439	5.05475e-13	6.02839e-10
ENSMUSG00000095519	Ighv1-66	54.248	11.3524	118.591	10.4464	3.38493	3.94405e-06	0.000753153
ENSMUSG00000095562	Erdr1	75.5329	18.0436	161.767	8.96535	3.16436	6.74857e-06	0.0011622
ENSMUSG00000095583	Ighv14-2	14.7211	0.833909	35.5519	42.6329	5.4139	8.06386e-06	0.00131605
ENSMUSG00000095612	Ighv5-4	24.5099	4.41287	54.6555	12.3855	3.63058	8.46563e-05	0.00881673
ENSMUSG00000095630	Igkv6-23	36.6771	12.1924	73.404	6.02047	2.58988	0.000394765	0.0296295
ENSMUSG00000096020	Ighv1-75	384.857	31.8135	914.422	28.7432	4.84515	4.70646e-22	4.60082e-18
ENSMUSG00000096150	Ighv1-85	45.8224	9.92374	99.6703	10.0436	3.32821	1.84494e-05	0.00253869
ENSMUSG00000096410	Ighv1-19	23.6461	2.66721	55.1145	20.6637	4.36903	1.63029e-06	0.000363204
ENSMUSG00000096498	Ighv2-5	14.609	3.70329	30.9677	8.36222	3.06389	0.000535644	0.0375902
ENSMUSG00000096594	Igkv8-19	54.1352	6.48137	125.616	19.3811	4.27658	1.84514e-08	7.84772e-06
ENSMUSG00000096632	Igkv9-124	36.4109	6.25962	81.6379	13.042	3.70509	4.07301e-06	0.000767339
ENSMUSG00000096727	Psmb9	264.098	131.36	463.205	3.52623	1.81813	0.000231864	0.0195455
ENSMUSG00000097134	1110002J07Rik	4.87005	0	12.1751	Inf	Inf	0.000130165	0.0120589
ENSMUSG00000097295	Hmgb1-ps8	16.4084	3.62544	35.5828	9.81475	3.29495	0.000195479	0.016884
ENSMUSG00000097352	C920009B18Rik	18.0138	4.83066	37.7886	7.82267	2.96766	0.000466988	0.0336124
ENSMUSG00000097415	AU020206	336.059	180.828	568.905	3.14612	1.65357	0.000183198	0.0161715
ENSMUSG00000097705	Gm26740	35.9091	10.1203	74.5924	7.3706	2.88178	0.00011115	0.0107219
ENSMUSG00000099757	BE692007	81.3959	7.22764	192.648	26.6544	4.7363	1.34659e-10	1.05e-07
ENSMUSG00000099974	Bcl2a1d	38.2127	10.1687	80.2787	7.89466	2.98088	0.000124593	0.0118157
ENSMUSG00000100291	2310069B03Rik	11.3671	1.57652	26.0531	16.5256	4.04663	0.000172344	0.0153189
ENSMUSG00000100658	F730311O21Rik	22.7735	1.75545	54.3005	30.9324	4.95105	2.20224e-07	6.79329e-05
ENSMUSG00000102037	Bcl2a1a	13.3061	2.13838	30.0577	14.0563	3.81314	8.52275e-05	0.00882813
ENSMUSG00000104213	Ighd	114.938	7.52111	276.064	36.7052	5.19791	1.07062e-13	1.50267e-10
ENSMUSG00000104291	A130071D04Rik	97.9538	23.1521	210.156	9.07722	3.18225	6.2955e-07	0.000160655
ENSMUSG00000104348	Gm37691	6.94528	1.02446	15.8265	15.4487	3.94941	0.000741478	0.049163
ENSMUSG00000104835	Gm5547	6.66185	0.552066	15.8265	28.6678	4.84136	0.000321794	0.025232
ENSMUSG00000104927	Gm43388	5.2041	0	13.0102	Inf	Inf	6.58079e-05	0.00707775
ENSMUSG00000105128	Gm42870	8.70353	0.371308	21.2019	57.1005	5.83543	1.08338e-05	0.00166183
ENSMUSG00000105244	Gm5281	11.3719	0	28.4298	Inf	Inf	1.47272e-07	4.86361e-05
ENSMUSG00000105504	Gbp5	89.4717	37.8042	166.973	4.41678	2.143	0.000646029	0.0440162
ENSMUSG00000107198	Gm19619	9.5467	0.270223	23.4614	86.8223	6.43999	6.19273e-06	0.00110023
ENSMUSG00000109096	Gm44888	5.55963	0	13.8991	Inf	Inf	4.99963e-05	0.00568197
ENSMUSG00000109305	Smim38	29.6127	46.6131	4.11211	0.0882179	-3.50278	0.000402398	0.0299621
ENSMUSG00000111118	Gm6545	21.2113	2.4999	49.2784	19.7122	4.30101	3.81229e-06	0.000738033
ENSMUSG00000111422	1700027J07Rik	7.8316	0.845528	18.3107	21.6559	4.43669	0.000259939	0.0212115
ENSMUSG00000113136	Gm19951	7.49339	0.281843	18.3107	64.9678	6.02165	3.28268e-05	0.00408841
ENSMUSG00000115914	Cyp2d34-ps	5.81013	0.281843	14.1026	50.037	5.64492	0.000243895	0.020368
ENSMUSG00000118051	Gm8714	78.7726	1.92642	194.042	100.727	6.6543	6.91604e-14	1.13851e-10
ENSMUSG00000118790	U2	657.119	911.259	275.91	0.302778	-1.72367	0.000166622	0.0149433
ENSMUSG00000118841	Metazoa_SRP	20423.9	32222.7	2725.7	0.0845896	-3.56338	2.18779e-10	1.61614e-07
ENSMUSG00000118866	Metazoa_SRP	11649.8	17547.4	2803.39	0.159761	-2.64601	1.55258e-07	5.00948e-05
ENSMUSG00000119132	U4	562.408	817.094	180.379	0.220756	-2.17947	1.35254e-05	0.00194703
ENSMUSG00000119520	U4	709.163	1049.06	199.311	0.18999	-2.39601	5.85543e-07	0.000152192
ENSMUSG00000119895	U1	2664.85	3615.03	1239.58	0.342895	-1.54416	3.63545e-05	0.00441778
