# Supplementary material for: Strain-specific alterations in gut microbiome and host immune responses elicited by tolerogenic Bifidobacterium pseudolongum
Source: Sci Rep. 2023 Jan 19;13:1023. doi: 10.1038/s41598-023-27706-0 (PMC9852428; doi:10.1038/s41598-023-27706-0)
Supplement: Supplementary file 8 — Supplementary Information 8. [file 41598_2023_27706_MOESM8_ESM.xlsx]

## Sheet: Sheet2
sampleID	31CO	32CO	33CO	34CO	35CO	36CO	37CO	38CO	40CO	41CO	42CO	43CO	44CO	45CO
group	MD	MD	MD	MD	ATCC	ATCC	ATCC	ATCC	DESULFO	DESULFO	DESULFO	PBS	PBS	PBS
Bacteroides thetaiotaomicron	0.41064	0.6685	0.61491	0.60075	0.55913	0.47713	0.62389	0.52807	0.06413	0.07914	0.05919	0.12873	0.08878	0.18036
Bifidobacterium globosum	0.28267	0.13805	0.19014	0.17933	0.08425	0.06409	0.03605	0.0579	0.07227	0.04231	0.06837	0.01664	0.02418	0.07881
Lactobacillus johnsonii	0.04724	0.0552	0.05858	0.06236	0.08701	0.11655	0.05193	0.11907	0.00607	0.03114	0.08559	0.00421	0.01771	0.00743
Klebsiella_A michiganensis	0	0	0	0	0.01542	0.10193	0.05659	0.08905	0	0	0	0.00101	0	0.02441
Akkermansia muciniphila	0.10677	0.00413	0.01452	0.02081	0.00161	0	0.03574	0.00107	0.19042	0.04026	0.02935	0.0638	0.04787	0.15849
Turicibacter sp002311155	0.01859	0.00882	0.00913	0.00407	0.01509	0.03371	0.0253	0.01969	0.00808	0.01191	0.00624	0.00752	0.01612	0.01389
Enterobacter himalayensis	0	0	0	0	0.0711	0.02511	0.00148	0.02241	0.02148	0	0	0	0	0.01041
Clostridium MGG49300	0.00286	0.00223	0.0032	0.00695	0.03197	0.02874	0.02294	0.01766	0	0	0	0	0	0
Paeniclostridium sordellii	0.03844	0.0143	0.01165	0.0242	0.00495	0.00343	0.00128	0.00185	0	0	0	0	0	0
Lactobacillus MGG05725	0.00519	0.00614	0.00623	0.00674	0.00941	0.01219	0.00579	0.01274	0	0.00316	0.00902	0	0.00184	0
Bacteroides caecimuris	0.00646	0.00922	0.00853	0.00819	0.00765	0.00677	0.00841	0.00738	0	0.00123	0	0.00184	0.00146	0.00264
COE1 MGG22796	0.00589	0.00829	0.00849	0.00838	0.0078	0.00678	0.0088	0.00756	0.00489	0.00507	0.00639	0.0051	0.00427	0.00513
Clostridium paraputrificum	0.00139	0.00168	0.00103	0.00104	0.00825	0.02241	0.01033	0.01126	0	0	0	0	0	0
Prevotella MGG49078	0.00445	0.00681	0.00713	0.00682	0.00647	0.00544	0.0067	0.00602	0	0	0	0.00142	0	0.0021
Bacteroides acidifaciens	0.01168	0.00546	0.00527	0.00507	0.00471	0.00412	0.00504	0.0045	0	0	0	0.00111	0.00108	0.0017
Parabacteroides distasonis_A	0.00389	0.00598	0.00639	0.00595	0.00571	0.00499	0.00596	0.00551	0	0	0	0.00135	0	0.00196
GCA-900066495 MGG49376	0	0.00276	0	0	0.00844	0.0036	0.01873	0.00485	0	0	0	0	0	0
Lactobacillus MGG42041	0.00283	0.00336	0.00344	0.0037	0.00506	0.00664	0.00319	0.00697	0	0.0017	0.00485	0	0	0
Klebsiella_A grimontii	0	0	0	0	0.00184	0.01209	0.00652	0.01048	0	0	0	0	0	0.00286
Klebsiella_A oxytoca	0	0	0	0	0.00215	0.01144	0.00673	0.00995	0	0	0	0	0	0.00282
Bacteroides xylanisolvens	0.00263	0.00389	0.00343	0.00337	0.00304	0.00253	0.00356	0.0029	0	0	0	0	0	0
Bacteroides cellulosilyticus	0.0023	0.00366	0.00352	0.00333	0.00315	0.00274	0.0034	0.00301	0	0	0	0	0	0.00103
Bifidobacterium longum	0.00209	0.00312	0.00346	0.00327	0.00337	0.00268	0.00326	0.00305	0	0	0	0	0	0.0012
Lactobacillus taiwanensis	0.0018	0.00208	0.00221	0.00234	0.00327	0.00437	0.00195	0.00447	0	0.00114	0.00317	0	0	0
Bacteroides caccae	0.00185	0.00293	0.00281	0.00271	0.00255	0.0022	0.00278	0.00241	0	0	0	0	0	0
Bacteroides ovatus	0.00157	0.00243	0.00215	0.00215	0.00194	0.00163	0.0022	0.00183	0	0	0	0	0	0
Bacteroides UHGG229830	0.00138	0.00199	0.00191	0.00181	0.00169	0.00148	0.00183	0.00165	0	0	0	0	0	0
Bacteroides stercoris	0.00128	0.0012	0.00255	0.00199	0.00184	0.00158	0.00141	0.00181	0	0	0	0	0	0
Bacteroides congonensis	0.00132	0.00208	0.00187	0.00181	0.00168	0.00143	0.00188	0.00157	0	0	0	0	0	0
Clostridium sartagoforme_B	0.00136	0.00165	0.00104	0.00113	0.00177	0.00144	0.00126	0.00175	0	0	0	0	0	0
Bacteroides uniformis	0.00104	0.00161	0.0015	0.00148	0.00137	0.00113	0.00148	0.00126	0	0	0	0	0	0
Muribaculum arabinoxylanisolvens	0	0.00158	0.00144	0.00141	0.00131	0.00112	0.00147	0.00123	0	0	0	0	0	0
MGG36460 MGG36460	0	0.00159	0.00121	0.00125	0.00113	0	0.00135	0.00107	0	0	0	0	0	0
Enterobacter roggenkampii	0	0	0	0	0.00425	0.00137	0	0.00136	0.00123	0	0	0	0	0
Akkermansia muciniphila_A	0.00501	0	0	0	0	0	0.00169	0	0.0089	0.00184	0.00139	0.003	0.00225	0.00714
Clostridium_P perfringens	0.00154	0.0018	0.0012	0.00111	0	0	0	0	0	0	0	0	0	0
Dubosiella newyorkensis	0.00211	0	0	0.00343	0	0	0	0	0.08485	0.05316	0.06842	0.10557	0.09698	0.07902
Paraclostridium bifermentans	0	0	0	0	0.00245	0.00168	0	0	0	0	0	0	0	0
Bifidobacterium animalis	0	0	0	0	0.00163	0.00114	0	0.00118	0	0	0	0	0	0.00114
Clostridium MGG48609	0	0.00291	0	0.00102	0	0	0	0	0.00261	0.00403	0.00397	0.00481	0.00812	0.00521
Klebsiella pneumoniae	0	0	0	0	0	0.0016	0	0.00143	0	0	0	0	0	0
Terrisporobacter othiniensis	0	0.00268	0	0	0	0	0	0	0	0	0	0	0	0
Enterobacter asburiae_A	0	0	0	0	0.00266	0	0	0	0	0	0	0	0	0
Clostridium chromiireducens	0	0.00109	0	0	0	0	0	0	0	0	0	0	0	0
Duncaniella MGG30877	0	0	0	0	0	0	0	0	0.16289	0.16131	0.14861	0.17081	0.17778	0.13171
Duncaniella MGG31006	0	0	0	0	0	0	0	0	0.1319	0.13158	0.09663	0.12127	0.12416	0.0661
CAG-485 sp002362485	0	0	0	0	0	0	0	0	0.04916	0.11805	0.09178	0.07502	0.09263	0.06373
Paramuribaculum MGG30915	0	0	0	0	0	0	0	0	0.0454	0.02108	0.02073	0.01881	0.01913	0.02998
Parasutterella excrementihominis	0	0	0	0	0	0	0	0	0.02635	0.01254	0.01882	0.02111	0.01992	0.02908
CAG-873 MGG32771	0	0	0	0	0	0	0	0	0.01049	0.02167	0.01526	0.01398	0.02124	0.00846
MGG34735 MGG07741	0	0	0	0	0	0	0	0	0	0.01031	0.0502	0.01568	0.01354	0
An181 MGG45370	0	0	0	0	0	0	0	0	0.01729	0.01408	0.0142	0.00772	0.0116	0.00235
UBA7182 MGG38183	0	0	0	0	0	0	0	0	0	0.01446	0.01584	0.01719	0.01358	0
Erysipelatoclostridium cocleatum	0	0	0	0	0	0	0	0	0.00839	0.00289	0.00557	0.00938	0.00143	0.01738
Flavonifractor plautii	0	0	0	0	0	0	0	0	0.01196	0.00745	0.00429	0.00289	0.00516	0.00938
Eubacterium_R MGG11156	0	0	0	0	0	0	0	0	0	0.00866	0.00991	0.01487	0.00314	0
CAG-115 MGG28376	0	0	0	0	0	0	0	0	0	0.01787	0.00325	0	0.00578	0
Alistipes sp002428825	0	0	0	0	0	0	0	0	0	0.00235	0	0.00541	0.01896	0
UBA2882 MGG37738	0	0	0	0	0	0	0	0	0	0.00611	0	0.00759	0.01194	0
Lawsonibacter MGG21735	0	0	0	0	0	0	0	0	0	0.01325	0.00384	0.00349	0.00354	0
MGG38320 MGG38320	0	0	0	0	0	0	0	0	0.00442	0.0021	0.00104	0.00651	0.00194	0.00532
UBA1394 UHGG265665	0	0	0	0	0	0	0	0	0	0.00501	0.00308	0.00663	0.00568	0
Eubacterium_F MGG05372	0	0	0	0	0	0	0	0	0	0.00852	0.01006	0	0	0
UBA3700 MGG40239	0	0	0	0	0	0	0	0	0	0.00622	0.00137	0.00287	0.00786	0
UBA7182 MGG16787	0	0	0	0	0	0	0	0	0	0.00273	0.00519	0.00351	0.00677	0
CAG-180 sp900540295	0	0	0	0	0	0	0	0	0	0.00107	0.00182	0.0046	0.00978	0
CAG-95 MGG37723	0	0	0	0	0	0	0	0	0	0.00748	0.00479	0.00329	0.00126	0
UBA11940 MGG16869	0	0	0	0	0	0	0	0	0	0.00564	0	0.00336	0.00692	0
Schaedlerella MGG38568	0	0	0	0	0	0	0	0	0	0.0035	0.00332	0.00479	0	0
UBA7160 sp003612585	0	0	0	0	0	0	0	0	0.00742	0.0027	0.00122	0	0	0
Dorea MGG39160	0	0	0	0	0	0	0	0	0	0.00337	0.00203	0.00212	0.00295	0
Dorea sp000403455	0	0	0	0	0	0	0	0	0	0.00147	0	0.00491	0.00315	0
MGG50002 MGG30204	0	0	0	0	0	0	0	0	0	0	0.0018	0.00363	0.00344	0
MGG50002 MGG34226	0	0	0	0	0	0	0	0	0	0	0.00354	0.00315	0.00181	0
Paramuribaculum sp001689565	0	0	0	0	0	0	0	0	0.00112	0.00182	0.00149	0.00128	0.0016	0.00114
CAG-873 MGG18287	0	0	0	0	0	0	0	0	0.00143	0.00132	0.0013	0.00149	0.00155	0.00106
Dubosiella sp000403415	0	0	0	0	0	0	0	0	0.00139	0	0.00108	0.00173	0.00155	0.00139
Anaerotruncus sp000403395	0	0	0	0	0	0	0	0	0	0	0.004	0.00118	0.00194	0
14-2 MGG37380	0	0	0	0	0	0	0	0	0	0.00221	0.00218	0	0.00178	0
Duncaniella MGG16772	0	0	0	0	0	0	0	0	0.00123	0.00114	0.00102	0.0012	0.00126	0
Emergencia MGG49569	0	0	0	0	0	0	0	0	0	0	0.00184	0.00242	0.00145	0
MGG30646 MGG30646	0	0	0	0	0	0	0	0	0.00244	0	0	0.00101	0	0.00213
14-2 MGG44437	0	0	0	0	0	0	0	0	0	0.00194	0.00154	0	0.00196	0
CAG-485 MGG07164	0	0	0	0	0	0	0	0	0	0.00148	0.00118	0.00103	0.00131	0
Lactococcus lactis_E	0	0	0	0	0	0	0	0	0.00112	0	0	0.0013	0.00125	0.00111
Dorea MGG49908	0	0	0	0	0	0	0	0	0	0	0.00246	0.00212	0	0
CAG-485 UHGG244968	0	0	0	0	0	0	0	0	0.00109	0.0011	0	0.00113	0.00118	0
MGG49573 MGG49573	0	0	0	0	0	0	0	0	0	0	0.00243	0.00191	0	0
UHGG007499 MGG36035	0	0	0	0	0	0	0	0	0	0	0.00307	0.00115	0	0
CAG-303 MGG06975	0	0	0	0	0	0	0	0	0	0	0.00384	0	0	0
Dorea MGG22667	0	0	0	0	0	0	0	0	0	0.00322	0	0	0	0
MGG49877 MGG23594	0	0	0	0	0	0	0	0	0.00297	0	0	0	0	0
Lawsonibacter MGG22425	0	0	0	0	0	0	0	0	0	0.00128	0	0.00151	0	0
1XD8-76 MGG25139	0	0	0	0	0	0	0	0	0	0.0025	0	0	0	0
14-2 MGG29236	0	0	0	0	0	0	0	0	0	0.00238	0	0	0	0
CAG-81 MGG28410	0	0	0	0	0	0	0	0	0	0	0.00104	0.00132	0	0
TF01-11 MGG17303	0	0	0	0	0	0	0	0	0	0.00104	0	0	0.00126	0
Paramuribaculum intestinale	0	0	0	0	0	0	0	0	0	0.001	0	0	0.00104	0
Oscillibacter MGG28366	0	0	0	0	0	0	0	0	0	0.00202	0	0	0	0
COE1 sp000403215	0	0	0	0	0	0	0	0	0	0	0.00197	0	0	0
TF01-11 MGG29936	0	0	0	0	0	0	0	0	0	0	0.00194	0	0	0
Hungatella_A sp002358555	0	0	0	0	0	0	0	0	0	0	0.00171	0	0	0
Kineothrix MGG01877	0	0	0	0	0	0	0	0	0	0	0.00168	0	0	0
MGG33626 MGG33626	0	0	0	0	0	0	0	0	0.00158	0	0	0	0	0
CAG-41 MGG46346	0	0	0	0	0	0	0	0	0	0.00148	0	0	0	0
Dorea MGG22113	0	0	0	0	0	0	0	0	0	0	0	0	0.00145	0
QANA01 MGG24798	0	0	0	0	0	0	0	0	0	0.00145	0	0	0	0
UBA7182 MGG28117	0	0	0	0	0	0	0	0	0	0	0	0.00145	0	0
CAG-485 MGG23463	0	0	0	0	0	0	0	0	0	0.00129	0	0	0	0
Oscillibacter MGG38499	0	0	0	0	0	0	0	0	0	0.00129	0	0	0	0
Acetatifactor MGG16451	0	0	0	0	0	0	0	0	0	0	0	0.00116	0	0
MGG34735 MGG41928	0	0	0	0	0	0	0	0	0	0	0.00111	0	0	0
Romboutsia ilealis	0	0	0	0	0	0	0	0	0	0	0.00108	0	0	0
MGG29599 MGG29599	0	0	0	0	0	0	0	0	0	0	0	0.00104	0	0
Duncaniella muris	0	0	0	0	0	0	0	0	0	0.00102	0	0	0	0
MGG38970 MGG36997	0	0	0	0	0	0	0	0	0.00102	0	0	0	0	0
