# Supplementary material for: Strain-specific alterations in gut microbiome and host immune responses elicited by tolerogenic Bifidobacterium pseudolongum
Source: Sci Rep. 2023 Jan 19;13:1023. doi: 10.1038/s41598-023-27706-0 (PMC9852428; doi:10.1038/s41598-023-27706-0)
Supplement: Supplementary file 9 — Supplementary Information 9. [file 41598_2023_27706_MOESM9_ESM.xlsx]

## Sheet: TAXA
taxonomic groups	CA1	CA2	Genus	Species
Klebsiella pneumoniae	1.20703	0.799324	Klebsiella	pneumoniae
Klebsiella_A grimontii	1.02567	0.627799	Klebsiella_A	grimontii
Klebsiella_A michiganensis	1.02264	0.627079	Klebsiella_A	michiganensis
Klebsiella_A oxytoca	1.01128	0.603426	Klebsiella_A	oxytoca
Bifidobacterium animalis	0.991041	0.0690405	Bifidobacterium	animalis
Paraclostridium bifermentans	0.944399	-0.135739	Paraclostridium	bifermentans
Enterobacter himalayensis	0.894943	-0.236507	Enterobacter	himalayensis
Enterobacter roggenkampii	0.892957	-0.267138	Enterobacter	roggenkampii
Clostridium paraputrificum	0.83241	0.434622	Clostridium	paraputrificum
Enterobacter asburiae_A	0.694827	-0.943512	Enterobacter	asburiae_A
Clostridium MGG49300	0.661837	0.124765	Clostridium	MGG49300
GCA-900066495 MGG49376	0.621142	0.0900803	GCA-900066495	MGG49376
Turicibacter sp002311155	0.315281	0.391544	Turicibacter	sp002311155
Lactobacillus johnsonii	0.297782	0.0769356	Lactobacillus	johnsonii
Lactobacillus taiwanensis	0.294468	0.0775675	Lactobacillus	taiwanensis
Lactobacillus MGG05725	0.28715	0.0706598	Lactobacillus	MGG05725
Lactobacillus MGG42041	0.284769	0.0711471	Lactobacillus	MGG42041
Muribaculum arabinoxylanisolvens	0.194309	-0.298821	Muribaculum	arabinoxylanisolvens
Clostridium sartagoforme_B	0.0898137	-0.00888007	Clostridium	sartagoforme_B
Bifidobacterium longum	0.0472984	-0.112069	Bifidobacterium	longum
MGG36460 MGG36460	0.0382558	-0.489353	MGG36460	MGG36460
Parabacteroides distasonis_A	0.0354863	-0.107473	Parabacteroides	distasonis_A
Prevotella MGG49078	0.0232219	-0.114493	Prevotella	MGG49078
COE1 MGG22796	0.0215422	-0.0871084	COE1	MGG22796
Bacteroides caccae	0.0171312	-0.112614	Bacteroides	caccae
Bacteroides cellulosilyticus	0.0165455	-0.11336	Bacteroides	cellulosilyticus
Bacteroides thetaiotaomicron	0.0116041	-0.11767	Bacteroides	thetaiotaomicron
Bacteroides stercoris	0.0108373	-0.0906346	Bacteroides	stercoris
Bacteroides UHGG229830	-0.00209798	-0.0959751	Bacteroides	UHGG229830
Bacteroides uniformis	-0.00328876	-0.11784	Bacteroides	uniformis
Bacteroides congonensis	-0.00493355	-0.114745	Bacteroides	congonensis
Bacteroides caecimuris	-0.00753902	-0.0911768	Bacteroides	caecimuris
Bacteroides ovatus	-0.012857	-0.113129	Bacteroides	ovatus
Bacteroides xylanisolvens	-0.0253556	-0.104434	Bacteroides	xylanisolvens
Bacteroides acidifaciens	-0.313461	0.205872	Bacteroides	acidifaciens
Terrisporobacter othiniensis	-0.410955	-1.29673	Terrisporobacter	othiniensis
Clostridium chromiireducens	-0.410955	-1.29673	Clostridium	chromiireducens
Clostridium MGG48609	-0.491169	-1.12908	Clostridium	MGG48609
Bifidobacterium pseudolongum	-0.576733	0.0561669	Bifidobacterium	globosum
Paeniclostridium sordellii	-0.896953	0.209296	Paeniclostridium	sordellii
Clostridium_P perfringens	-0.900996	-0.256487	Clostridium_P	perfringens
Akkermansia muciniphila	-1.08184	0.883436	Akkermansia	muciniphila
Dubosiella newyorkensis	-1.13612	0.232107	Dubosiella	newyorkensis
Akkermansia muciniphila_A	-1.23286	1.36377	Akkermansia	muciniphila_A

## Sheet: Pathways
pathways	CA1	CA2
PWY0-1586: peptidoglycan maturation (meso-diaminopimelate containing)|g__Klebsiella.s__Klebsiella_michiganensis	0.937233	0.912298
PWY-5138: unsaturated, even numbered fatty acid &beta;-oxidation|g__Klebsiella.s__Klebsiella_michiganensis	0.933402	0.911368
GLUCONEO-PWY: gluconeogenesis I|unclassified	0.880311	1.03702
THRESYN-PWY: superpathway of L-threonine biosynthesis|unclassified	0.709299	0.825934
PWY-6163: chorismate biosynthesis from 3-dehydroquinate|unclassified	0.6306	0.577602
ARO-PWY: chorismate biosynthesis I|unclassified	0.608493	0.598203
COMPLETE-ARO-PWY: superpathway of aromatic amino acid biosynthesis|unclassified	0.607528	0.619881
PWY-3001: superpathway of L-isoleucine biosynthesis I|unclassified	0.58697	0.707339
1CMET2-PWY: N10-formyl-tetrahydrofolate biosynthesis|unclassified	0.543166	0.433698
PWY-5667: CDP-diacylglycerol biosynthesis I|unclassified	0.518061	0.624571
PWY0-1319: CDP-diacylglycerol biosynthesis II|unclassified	0.518061	0.624571
PWY-5188: tetrapyrrole biosynthesis I (from glutamate)|unclassified	0.517799	0.458227
PWY-7111: pyruvate fermentation to isobutanol (engineered)|unclassified	0.509096	0.613279
PWY-6387: UDP-N-acetylmuramoyl-pentapeptide biosynthesis I (meso-diaminopimelate containing)|unclassified	0.494601	0.496232
PWY-6151: S-adenosyl-L-methionine cycle I|unclassified	0.492324	0.551704
PEPTIDOGLYCANSYN-PWY: peptidoglycan biosynthesis I (meso-diaminopimelate containing)|unclassified	0.47108	0.507631
PWY-3841: folate transformations II|unclassified	0.459068	0.442348
PWY-5695: urate biosynthesis/inosine 5-phosphate degradation|unclassified	0.447521	0.645175
PWY-1042: glycolysis IV (plant cytosol)|unclassified	0.438127	0.591586
PYRIDNUCSYN-PWY: NAD biosynthesis I (from aspartate)|unclassified	0.42389	0.219599
PWY-4242: pantothenate and coenzyme A biosynthesis III|unclassified	0.421003	0.411362
CALVIN-PWY: Calvin-Benson-Bassham cycle|unclassified	0.417922	0.583824
PWY-2941: L-lysine biosynthesis II|unclassified	0.416473	0.596517
BRANCHED-CHAIN-AA-SYN-PWY: superpathway of branched amino acid biosynthesis|unclassified	0.41501	0.560399
PWY-6527: stachyose degradation|unclassified	0.412977	0.497639
RIBOSYN2-PWY: flavin biosynthesis I (bacteria and plants)|unclassified	0.395847	0.418106
PWY-6126: superpathway of adenosine nucleotides de novo biosynthesis II|unclassified	0.390357	0.410261
PWY-6124: inosine-5-phosphate biosynthesis II|unclassified	0.3882	0.526629
PWY-7229: superpathway of adenosine nucleotides de novo biosynthesis I|unclassified	0.380511	0.455114
TRNA-CHARGING-PWY: tRNA charging|unclassified	0.375739	0.504116
ILEUSYN-PWY: L-isoleucine biosynthesis I (from threonine)|unclassified	0.362957	0.574875
VALSYN-PWY: L-valine biosynthesis|unclassified	0.362957	0.574875
PWY-6123: inosine-5-phosphate biosynthesis I|unclassified	0.361198	0.504138
COA-PWY: coenzyme A biosynthesis I|unclassified	0.355184	0.505051
PWY-7220: adenosine deoxyribonucleotides de novo biosynthesis II|unclassified	0.347807	0.443614
PWY-7222: guanosine deoxyribonucleotides de novo biosynthesis II|unclassified	0.347807	0.443614
PWY-7219: adenosine ribonucleotides de novo biosynthesis|unclassified	0.344639	0.53255
COA-PWY-1: coenzyme A biosynthesis II (mammalian)|unclassified	0.343735	0.513235
PWY-6122: 5-aminoimidazole ribonucleotide biosynthesis II|unclassified	0.340522	0.491386
PWY-6277: superpathway of 5-aminoimidazole ribonucleotide biosynthesis|unclassified	0.340522	0.491386
PWY-5686: UMP biosynthesis|unclassified	0.330232	0.534943
PWY-7221: guanosine ribonucleotides de novo biosynthesis|unclassified	0.323373	0.512837
PWY-6121: 5-aminoimidazole ribonucleotide biosynthesis I|unclassified	0.322823	0.526086
ANAGLYCOLYSIS-PWY: glycolysis III (from glucose)|unclassified	0.304848	0.517657
PWY-2942: L-lysine biosynthesis III|unclassified	0.29266	0.547346
PWY-5097: L-lysine biosynthesis VI|unclassified	0.290803	0.550072
PEPTIDOGLYCANSYN-PWY: peptidoglycan biosynthesis I (meso-diaminopimelate containing)|g__Lactobacillus.s__Lactobacillus_johnsonii	0.271552	0.183621
PWY-3841: folate transformations II|g__Lactobacillus.s__Lactobacillus_johnsonii	0.270134	0.160455
PWY-5686: UMP biosynthesis|g__Lactobacillus.s__Lactobacillus_johnsonii	0.268726	0.169414
PWY-6387: UDP-N-acetylmuramoyl-pentapeptide biosynthesis I (meso-diaminopimelate containing)|g__Lactobacillus.s__Lactobacillus_johnsonii	0.267497	0.186438
PWY-6386: UDP-N-acetylmuramoyl-pentapeptide biosynthesis II (lysine-containing)|g__Lactobacillus.s__Lactobacillus_johnsonii	0.26655	0.181831
PWY-6151: S-adenosyl-L-methionine cycle I|g__Lactobacillus.s__Lactobacillus_johnsonii	0.265957	0.154138
COA-PWY: coenzyme A biosynthesis I|g__Lactobacillus.s__Lactobacillus_johnsonii	0.265154	0.176309
PWY-7219: adenosine ribonucleotides de novo biosynthesis|g__Lactobacillus.s__Lactobacillus_johnsonii	0.264011	0.163889
TRNA-CHARGING-PWY: tRNA charging|g__Lactobacillus.s__Lactobacillus_johnsonii	0.263892	0.167938
PWY-6609: adenine and adenosine salvage III|unclassified	0.262599	0.507564
LACTOSECAT-PWY: lactose and galactose degradation I|g__Lactobacillus.s__Lactobacillus_johnsonii	0.259415	0.170046
PWY-4242: pantothenate and coenzyme A biosynthesis III|g__Lactobacillus.s__Lactobacillus_johnsonii	0.259216	0.171346
OANTIGEN-PWY: O-antigen building blocks biosynthesis (E. coli)|g__Lactobacillus.s__Lactobacillus_johnsonii	0.258189	0.161577
UDPNAGSYN-PWY: UDP-N-acetyl-D-glucosamine biosynthesis I|g__Lactobacillus.s__Lactobacillus_johnsonii	0.256502	0.156934
PWY-6700: queuosine biosynthesis|unclassified	0.256176	0.50699
COA-PWY-1: coenzyme A biosynthesis II (mammalian)|g__Lactobacillus.s__Lactobacillus_johnsonii	0.252991	0.17304
PWY-5100: pyruvate fermentation to acetate and lactate II|g__Lactobacillus.s__Lactobacillus_johnsonii	0.248878	0.171737
PANTO-PWY: phosphopantothenate biosynthesis I|unclassified	0.225907	0.463228
PWY-5973: cis-vaccenate biosynthesis|g__Bacteroides.s__Bacteroides_thetaiotaomicron	0.116937	-0.0589568
PWY-7663: gondoate biosynthesis (anaerobic)|g__Bacteroides.s__Bacteroides_thetaiotaomicron	0.116912	-0.0611685
PWY-7219: adenosine ribonucleotides de novo biosynthesis|g__Bacteroides.s__Bacteroides_thetaiotaomicron	0.116403	-0.0637236
PWY0-1586: peptidoglycan maturation (meso-diaminopimelate containing)|g__Bacteroides.s__Bacteroides_thetaiotaomicron	0.115467	-0.0514375
RHAMCAT-PWY: L-rhamnose degradation I|g__Bacteroides.s__Bacteroides_thetaiotaomicron	0.114977	-0.0558226
PWY-7199: pyrimidine deoxyribonucleosides salvage|g__Bacteroides.s__Bacteroides_thetaiotaomicron	0.113935	-0.0442153
PWY-5030: L-histidine degradation III|g__Bacteroides.s__Bacteroides_thetaiotaomicron	0.112863	-0.0540583
HISDEG-PWY: L-histidine degradation I|g__Bacteroides.s__Bacteroides_thetaiotaomicron	0.112728	-0.0532972
PWY-7229: superpathway of adenosine nucleotides de novo biosynthesis I|g__Bacteroides.s__Bacteroides_thetaiotaomicron	0.112658	-0.0595076
PWY-6124: inosine-5-phosphate biosynthesis II|g__Bacteroides.s__Bacteroides_thetaiotaomicron	0.112496	-0.0541833
PWY-6126: superpathway of adenosine nucleotides de novo biosynthesis II|g__Bacteroides.s__Bacteroides_thetaiotaomicron	0.112287	-0.0575808
PWY-6123: inosine-5-phosphate biosynthesis I|g__Bacteroides.s__Bacteroides_thetaiotaomicron	0.11186	-0.0525019
COA-PWY: coenzyme A biosynthesis I|g__Bacteroides.s__Bacteroides_thetaiotaomicron	0.11135	-0.0637051
PWY-6163: chorismate biosynthesis from 3-dehydroquinate|g__Bacteroides.s__Bacteroides_thetaiotaomicron	0.110941	-0.0511667
PWY-7228: superpathway of guanosine nucleotides de novo biosynthesis I|g__Bacteroides.s__Bacteroides_thetaiotaomicron	0.110492	-0.0413918
PWY-5103: L-isoleucine biosynthesis III|g__Bacteroides.s__Bacteroides_thetaiotaomicron	0.110362	-0.0435645
PWY-4242: pantothenate and coenzyme A biosynthesis III|g__Bacteroides.s__Bacteroides_thetaiotaomicron	0.110326	-0.0624351
PWY-7539: 6-hydroxymethyl-dihydropterin diphosphate biosynthesis III (Chlamydia)|g__Bacteroides.s__Bacteroides_thetaiotaomicron	0.110276	-0.0455289
PWY-6385: peptidoglycan biosynthesis III (mycobacteria)|g__Bacteroides.s__Bacteroides_thetaiotaomicron	0.110015	-0.0519202
PEPTIDOGLYCANSYN-PWY: peptidoglycan biosynthesis I (meso-diaminopimelate containing)|g__Bacteroides.s__Bacteroides_thetaiotaomicron	0.109981	-0.0520024
BRANCHED-CHAIN-AA-SYN-PWY: superpathway of branched amino acid biosynthesis|g__Bacteroides.s__Bacteroides_thetaiotaomicron	0.109767	-0.0442832
PWY-5695: urate biosynthesis/inosine 5-phosphate degradation|g__Bacteroides.s__Bacteroides_thetaiotaomicron	0.109542	-0.0540266
PWY-6387: UDP-N-acetylmuramoyl-pentapeptide biosynthesis I (meso-diaminopimelate containing)|g__Bacteroides.s__Bacteroides_thetaiotaomicron	0.109032	-0.0525227
PWY-6892: thiazole biosynthesis I (E. coli)|g__Bacteroides.s__Bacteroides_thetaiotaomicron	0.10899	-0.0614556
PWY-621: sucrose degradation III (sucrose invertase)|g__Bacteroides.s__Bacteroides_thetaiotaomicron	0.108932	-0.0497249
PWY-7111: pyruvate fermentation to isobutanol (engineered)|g__Bacteroides.s__Bacteroides_thetaiotaomicron	0.108807	-0.0455903
PWY-6147: 6-hydroxymethyl-dihydropterin diphosphate biosynthesis I|g__Bacteroides.s__Bacteroides_thetaiotaomicron	0.108669	-0.057571
PWY-6125: superpathway of guanosine nucleotides de novo biosynthesis II|g__Bacteroides.s__Bacteroides_thetaiotaomicron	0.108053	-0.0441452
ILEUSYN-PWY: L-isoleucine biosynthesis I (from threonine)|g__Bacteroides.s__Bacteroides_thetaiotaomicron	0.10797	-0.0470298
VALSYN-PWY: L-valine biosynthesis|g__Bacteroides.s__Bacteroides_thetaiotaomicron	0.10797	-0.0470298
RIBOSYN2-PWY: flavin biosynthesis I (bacteria and plants)|g__Bacteroides.s__Bacteroides_thetaiotaomicron	0.107367	-0.0568863
ARGININE-SYN4-PWY: L-ornithine de novo biosynthesis|g__Bacteroides.s__Bacteroides_thetaiotaomicron	0.107153	-0.0418998
PWY-6386: UDP-N-acetylmuramoyl-pentapeptide biosynthesis II (lysine-containing)|g__Bacteroides.s__Bacteroides_thetaiotaomicron	0.107126	-0.054613
NONOXIPENT-PWY: pentose phosphate pathway (non-oxidative branch)|g__Bacteroides.s__Bacteroides_thetaiotaomicron	0.10705	-0.0561996
1CMET2-PWY: N10-formyl-tetrahydrofolate biosynthesis|g__Bacteroides.s__Bacteroides_thetaiotaomicron	0.106612	-0.054509
PWY-7221: guanosine ribonucleotides de novo biosynthesis|g__Bacteroides.s__Bacteroides_thetaiotaomicron	0.106585	-0.0428025
PWY-6609: adenine and adenosine salvage III|g__Bacteroides.s__Bacteroides_thetaiotaomicron	0.106479	-0.0579282
PANTOSYN-PWY: pantothenate and coenzyme A biosynthesis I|g__Bacteroides.s__Bacteroides_thetaiotaomicron	0.106297	-0.0630274
COA-PWY-1: coenzyme A biosynthesis II (mammalian)|g__Bacteroides.s__Bacteroides_thetaiotaomicron	0.106216	-0.0559592
PWY-7220: adenosine deoxyribonucleotides de novo biosynthesis II|g__Bacteroides.s__Bacteroides_thetaiotaomicron	0.104936	-0.0476584
PWY-7222: guanosine deoxyribonucleotides de novo biosynthesis II|g__Bacteroides.s__Bacteroides_thetaiotaomicron	0.104936	-0.0476584
PWY-6737: starch degradation V|g__Bacteroides.s__Bacteroides_thetaiotaomicron	0.104073	-0.0660407
PWY0-845: superpathway of pyridoxal 5-phosphate biosynthesis and salvage|g__Bacteroides.s__Bacteroides_thetaiotaomicron	0.103656	-0.0582097
PWY-6121: 5-aminoimidazole ribonucleotide biosynthesis I|g__Bacteroides.s__Bacteroides_thetaiotaomicron	0.10359	-0.0515593
PWY-1269: CMP-3-deoxy-D-manno-octulosonate biosynthesis I|g__Bacteroides.s__Bacteroides_thetaiotaomicron	0.103566	-0.0615161
PWY-6122: 5-aminoimidazole ribonucleotide biosynthesis II|g__Bacteroides.s__Bacteroides_thetaiotaomicron	0.103356	-0.0512876
PWY-6277: superpathway of 5-aminoimidazole ribonucleotide biosynthesis|g__Bacteroides.s__Bacteroides_thetaiotaomicron	0.103356	-0.0512876
PWY-3841: folate transformations II|g__Bacteroides.s__Bacteroides_thetaiotaomicron	0.102896	-0.0578559
PENTOSE-P-PWY: pentose phosphate pathway|g__Bacteroides.s__Bacteroides_thetaiotaomicron	0.10203	-0.0596864
TRNA-CHARGING-PWY: tRNA charging|g__Bacteroides.s__Bacteroides_thetaiotaomicron	0.101711	-0.0576937
PWY0-162: superpathway of pyrimidine ribonucleotides de novo biosynthesis|g__Bacteroides.s__Bacteroides_thetaiotaomicron	0.101704	-0.0592795
PYRIDNUCSYN-PWY: NAD biosynthesis I (from aspartate)|g__Bacteroides.s__Bacteroides_thetaiotaomicron	0.101672	-0.0549478
PWY-5667: CDP-diacylglycerol biosynthesis I|g__Bacteroides.s__Bacteroides_thetaiotaomicron	0.101517	-0.0718708
PWY0-1319: CDP-diacylglycerol biosynthesis II|g__Bacteroides.s__Bacteroides_thetaiotaomicron	0.101517	-0.0718708
PWY-6737: starch degradation V|unclassified	0.100863	-0.0528852
PYRIDOXSYN-PWY: pyridoxal 5-phosphate biosynthesis I|g__Bacteroides.s__Bacteroides_thetaiotaomicron	0.099344	-0.0540386
DTDPRHAMSYN-PWY: dTDP-L-rhamnose biosynthesis I|g__Bacteroides.s__Bacteroides_thetaiotaomicron	0.097154	-0.0629749
HISTSYN-PWY: L-histidine biosynthesis|g__Bacteroides.s__Bacteroides_thetaiotaomicron	0.0958764	-0.0595649
PWY-6703: preQ0 biosynthesis|g__Bacteroides.s__Bacteroides_thetaiotaomicron	0.095857	-0.0603542
PANTO-PWY: phosphopantothenate biosynthesis I|g__Bacteroides.s__Bacteroides_thetaiotaomicron	0.0953829	-0.067555
PWY-5097: L-lysine biosynthesis VI|g__Bacteroides.s__Bacteroides_thetaiotaomicron	0.0947086	-0.0682391
PWY-2942: L-lysine biosynthesis III|g__Bacteroides.s__Bacteroides_thetaiotaomicron	0.0924158	-0.0627572
PWY-7663: gondoate biosynthesis (anaerobic)|unclassified	0.0916145	0.508491
PWY-5686: UMP biosynthesis|g__Bacteroides.s__Bacteroides_thetaiotaomicron	0.0914828	-0.0629025
SER-GLYSYN-PWY: superpathway of L-serine and glycine biosynthesis I|g__Bacteroides.s__Bacteroides_thetaiotaomicron	0.0904629	-0.0656526
PWY-6700: queuosine biosynthesis|g__Bacteroides.s__Bacteroides_thetaiotaomicron	0.0883471	-0.0582488
PWY-5973: cis-vaccenate biosynthesis|unclassified	0.0708381	0.590837
ANAEROFRUCAT-PWY: homolactic fermentation|unclassified	0.0145726	0.427421
PANTOSYN-PWY: pantothenate and coenzyme A biosynthesis I|unclassified	-0.0404894	0.0795952
PWY-724: superpathway of L-lysine, L-threonine and L-methionine biosynthesis II|unclassified	-0.0604344	-0.00288641
ARGSYN-PWY: L-arginine biosynthesis I (via L-ornithine)|unclassified	-0.12274	-0.104011
GLYCOLYSIS: glycolysis I (from glucose 6-phosphate)|unclassified	-0.161062	0.51838
GLUTORN-PWY: L-ornithine biosynthesis|unclassified	-0.162489	-0.452741
PWY-5484: glycolysis II (from fructose 6-phosphate)|unclassified	-0.188558	0.454054
PWY66-400: glycolysis VI (metazoan)|unclassified	-0.207049	0.490143
PWY-7400: L-arginine biosynthesis IV (archaebacteria)|unclassified	-0.277365	-0.242041
DTDPRHAMSYN-PWY: dTDP-L-rhamnose biosynthesis I|unclassified	-0.322352	0.0289714
HSERMETANA-PWY: L-methionine biosynthesis III|g__Bifidobacterium.s__Bifidobacterium_pseudolongum	-0.335536	0.0250214
NONMEVIPP-PWY: methylerythritol phosphate pathway I|g__Bifidobacterium.s__Bifidobacterium_pseudolongum	-0.367769	-0.174966
PWY-2942: L-lysine biosynthesis III|g__Bifidobacterium.s__Bifidobacterium_pseudolongum	-0.37707	-0.0871893
PWY-5097: L-lysine biosynthesis VI|g__Bifidobacterium.s__Bifidobacterium_pseudolongum	-0.390518	-0.076288
GLUTORN-PWY: L-ornithine biosynthesis|g__Bifidobacterium.s__Bifidobacterium_pseudolongum	-0.408427	-0.0192817
ARGSYNBSUB-PWY: L-arginine biosynthesis II (acetyl cycle)|g__Bifidobacterium.s__Bifidobacterium_pseudolongum	-0.408699	-0.0329556
UDPNAGSYN-PWY: UDP-N-acetyl-D-glucosamine biosynthesis I|g__Bifidobacterium.s__Bifidobacterium_pseudolongum	-0.418933	-0.0384628
PWY-7111: pyruvate fermentation to isobutanol (engineered)|g__Bifidobacterium.s__Bifidobacterium_pseudolongum	-0.421051	-0.0400297
COA-PWY-1: coenzyme A biosynthesis II (mammalian)|g__Bifidobacterium.s__Bifidobacterium_pseudolongum	-0.42459	-0.0066491
PWY-7219: adenosine ribonucleotides de novo biosynthesis|g__Bifidobacterium.s__Bifidobacterium_pseudolongum	-0.430009	-0.0213333
ILEUSYN-PWY: L-isoleucine biosynthesis I (from threonine)|g__Bifidobacterium.s__Bifidobacterium_pseudolongum	-0.431594	-0.0409286
VALSYN-PWY: L-valine biosynthesis|g__Bifidobacterium.s__Bifidobacterium_pseudolongum	-0.431594	-0.0409286
ARGSYN-PWY: L-arginine biosynthesis I (via L-ornithine)|g__Bifidobacterium.s__Bifidobacterium_pseudolongum	-0.433592	-0.0437977
HISTSYN-PWY: L-histidine biosynthesis|g__Bifidobacterium.s__Bifidobacterium_pseudolongum	-0.433913	-0.071891
PWY-6126: superpathway of adenosine nucleotides de novo biosynthesis II|g__Bifidobacterium.s__Bifidobacterium_pseudolongum	-0.433993	-0.0184792
PWY-7400: L-arginine biosynthesis IV (archaebacteria)|g__Bifidobacterium.s__Bifidobacterium_pseudolongum	-0.434133	-0.0436376
BRANCHED-CHAIN-AA-SYN-PWY: superpathway of branched amino acid biosynthesis|g__Bifidobacterium.s__Bifidobacterium_pseudolongum	-0.434704	-0.0233018
PWY-5103: L-isoleucine biosynthesis III|g__Bifidobacterium.s__Bifidobacterium_pseudolongum	-0.437242	-0.0192854
PWY-7229: superpathway of adenosine nucleotides de novo biosynthesis I|g__Bifidobacterium.s__Bifidobacterium_pseudolongum	-0.439328	-0.0185102
PWY-5686: UMP biosynthesis|g__Bifidobacterium.s__Bifidobacterium_pseudolongum	-0.447355	-0.00655667
PWY-6123: inosine-5-phosphate biosynthesis I|g__Bifidobacterium.s__Bifidobacterium_pseudolongum	-0.447433	-0.0207479
PWY0-1061: superpathway of L-alanine biosynthesis|g__Bifidobacterium.s__Bifidobacterium_pseudolongum	-0.449611	-0.0639166
PWY-6122: 5-aminoimidazole ribonucleotide biosynthesis II|g__Bifidobacterium.s__Bifidobacterium_pseudolongum	-0.450024	-0.00601822
PWY-6277: superpathway of 5-aminoimidazole ribonucleotide biosynthesis|g__Bifidobacterium.s__Bifidobacterium_pseudolongum	-0.450024	-0.00601822
PWY-7220: adenosine deoxyribonucleotides de novo biosynthesis II|g__Bifidobacterium.s__Bifidobacterium_pseudolongum	-0.458266	-0.0066029
PWY-7222: guanosine deoxyribonucleotides de novo biosynthesis II|g__Bifidobacterium.s__Bifidobacterium_pseudolongum	-0.458266	-0.0066029
PWY-7234: inosine-5-phosphate biosynthesis III|g__Bifidobacterium.s__Bifidobacterium_pseudolongum	-0.460019	-0.0205093
PWY-7221: guanosine ribonucleotides de novo biosynthesis|g__Bifidobacterium.s__Bifidobacterium_pseudolongum	-0.462304	-0.0239344
PWY-6124: inosine-5-phosphate biosynthesis II|g__Bifidobacterium.s__Bifidobacterium_pseudolongum	-0.466797	-0.00135231
PWY-6151: S-adenosyl-L-methionine cycle I|g__Bifidobacterium.s__Bifidobacterium_pseudolongum	-0.477532	-0.020486
PWY-6386: UDP-N-acetylmuramoyl-pentapeptide biosynthesis II (lysine-containing)|g__Bifidobacterium.s__Bifidobacterium_pseudolongum	-0.500428	-0.0946036
PWY-6387: UDP-N-acetylmuramoyl-pentapeptide biosynthesis I (meso-diaminopimelate containing)|g__Bifidobacterium.s__Bifidobacterium_pseudolongum	-0.504942	-0.103024
PEPTIDOGLYCANSYN-PWY: peptidoglycan biosynthesis I (meso-diaminopimelate containing)|g__Bifidobacterium.s__Bifidobacterium_pseudolongum	-0.505468	-0.0825266
ARGSYNBSUB-PWY: L-arginine biosynthesis II (acetyl cycle)|unclassified	-0.506068	-0.297458
DTDPRHAMSYN-PWY: dTDP-L-rhamnose biosynthesis I|g__Bifidobacterium.s__Bifidobacterium_pseudolongum	-0.515483	-0.0481869
PWY-6700: queuosine biosynthesis|g__Akkermansia.s__Akkermansia_muciniphila	-1.13859	0.639679
VALSYN-PWY: L-valine biosynthesis|g__Akkermansia.s__Akkermansia_muciniphila	-1.15186	0.635676
HSERMETANA-PWY: L-methionine biosynthesis III|g__Akkermansia.s__Akkermansia_muciniphila	-1.16144	0.648722
ILEUSYN-PWY: L-isoleucine biosynthesis I (from threonine)|g__Akkermansia.s__Akkermansia_muciniphila	-1.16757	0.634818
PWY-6703: preQ0 biosynthesis|g__Akkermansia.s__Akkermansia_muciniphila	-1.18026	0.614048
PWY-7220: adenosine deoxyribonucleotides de novo biosynthesis II|g__Akkermansia.s__Akkermansia_muciniphila	-1.18547	0.644871
PWY-7222: guanosine deoxyribonucleotides de novo biosynthesis II|g__Akkermansia.s__Akkermansia_muciniphila	-1.18547	0.644871
PWY-6124: inosine-5-phosphate biosynthesis II|g__Akkermansia.s__Akkermansia_muciniphila	-1.18594	0.627928
PWY-7221: guanosine ribonucleotides de novo biosynthesis|g__Akkermansia.s__Akkermansia_muciniphila	-1.18689	0.623348
RIBOSYN2-PWY: flavin biosynthesis I (bacteria and plants)|g__Akkermansia.s__Akkermansia_muciniphila	-1.19028	0.642028
PWY0-1241: ADP-L-glycero-&beta;-D-manno-heptose biosynthesis|g__Akkermansia.s__Akkermansia_muciniphila	-1.19193	0.661797
PWY-6123: inosine-5-phosphate biosynthesis I|g__Akkermansia.s__Akkermansia_muciniphila	-1.19313	0.631171
BRANCHED-CHAIN-AA-SYN-PWY: superpathway of branched amino acid biosynthesis|g__Akkermansia.s__Akkermansia_muciniphila	-1.19994	0.653007
PWY-5686: UMP biosynthesis|g__Akkermansia.s__Akkermansia_muciniphila	-1.20408	0.660244
PWY-2942: L-lysine biosynthesis III|g__Akkermansia.s__Akkermansia_muciniphila	-1.20479	0.660282
PANTO-PWY: phosphopantothenate biosynthesis I|g__Akkermansia.s__Akkermansia_muciniphila	-1.20576	0.652702
ARGSYNBSUB-PWY: L-arginine biosynthesis II (acetyl cycle)|g__Akkermansia.s__Akkermansia_muciniphila	-1.21221	0.657508
1CMET2-PWY: N10-formyl-tetrahydrofolate biosynthesis|g__Akkermansia.s__Akkermansia_muciniphila	-1.21449	0.678384
PWY-5103: L-isoleucine biosynthesis III|g__Akkermansia.s__Akkermansia_muciniphila	-1.21884	0.664547
PWY-7111: pyruvate fermentation to isobutanol (engineered)|g__Akkermansia.s__Akkermansia_muciniphila	-1.23141	0.673553
PWY-3841: folate transformations II|g__Akkermansia.s__Akkermansia_muciniphila	-1.23221	0.673112
PWY-7219: adenosine ribonucleotides de novo biosynthesis|g__Akkermansia.s__Akkermansia_muciniphila	-1.23227	0.686939
